# Supplementary material for: Transcriptomic, proteomic and metabolic changes in Arabidopsis thaliana leaves after the onset of illumination
Source: BMC Plant Biol. 2016 Feb 11;16:43. doi: 10.1186/s12870-016-0726-3 (PMC4750186; doi:10.1186/s12870-016-0726-3)
Supplement: Additional file 2: — Transcriptional and translational profiles of chloroplast-encoded genes. (XLSX 33 kb) [file 12870_2016_726_MOESM2_ESM.xlsx]

## Sheet: Sheet1
	2 folds for RNA / 1.5 folds for protein up-regulated
	1.5folds for RNA / 1.33 folds for protein up-regulated
	1.2 folds for protein up-regulated
	2 folds for RNA / 1.5 folds for protein down-regulated
	1.5folds for RNA / 1.33 folds for protein down-regulated
	1.2 folds for protein down-regulated
Additional file 2. Transcriptional and translational profiles of chloroplast-encoded genes
									Average	SE	Average	SE	Average	SE
GeneID	T0 (RPKM)	T1 (RPKM)	T8 (RPKM)	T1:T0 (FC)	T8:T0 (FC)	T8:T1 (FC)	Unused	Peptides(95%)	T1:T0	T1:T0	T8:T1	T8:T1	T8:T0	T8:T0	Protein	Gene Model Description
ATCG00020.1	588649	552912	503717	0.93929	0.855717	0.911025	42.52	43	0.642981	0.1711	0.545635	0.194292	0.288956	0.0661772	psbA	Encodes chlorophyll binding protein D1, a part of the photosystem II reaction center core
ATCG00040.1	3422.3	2754.69	3581.7	0.804925	1.04658	1.30022	-	-	-	-	-	-	-	-	matK	Encodes a maturase located in the trnK intron in the chloroplast genome.
ATCG00050.1	295.935	277.856	306.168	0.938906	1.03458	1.1019	-	-	-	-	-	-	-	-	rps16	Homologous to the bacterial ribosomal protein S16
ATCG00065.1	184.236	229.315	290.21	1.24468	1.57521	1.26555	-	-	-	-	-	-	-	-	rps12a	Chloroplast gene encoding ribosomal protein s12. The gene is located in three distinct loci on the chloroplast genome and is transpliced to make one transcript.
ATCG00070.1	10620.6	11470.2	11610.7	1.08	1.09323	1.01225	-	-	-	-	-	-	-	-	psbK	PSII K protein
ATCG00080.1	1843.55	1881.99	2249.46	1.02085	1.22018	1.19526	-	-	-	-	-	-	-	-	psbI	PSII I protein
ATCG00120.1	5261.04	6455.95	6885.21	1.22712	1.30872	1.06649	98.43	97	0.968411	0.00928341	1.02335	0.00608386	1.00011	0.00840829	atpA	Encodes the ATPase alpha subunit, which is a subunit of ATP synthase and part of the CF1 portion which catalyzes the conversion of ADP to ATP using the proton motive force. This complex is located in the thylakoid membrane of the chloroplast.
ATCG00130.1	6602.33	7308.15	9004.44	1.10691	1.36383	1.23211	23.42	17	0.977263	0.213482	0.786931	0.176384	0.781146	0.210425	atpF	ATPase F subunit.
ATCG00140.1	9591.75	10014.5	10848.2	1.04407	1.13099	1.08325	-	-	-	-	-	-	-	-	atpH	ATPase III subunit
ATCG00150.1	3413.03	3715.33	4169.35	1.08857	1.2216	1.1222	1.4	3	0.64244	0.109619	1.09767	0.221282	0.644196	0.0663881	atpI	Encodes a subunit of ATPase complex CF0, which is a proton channel that supplies the proton motive force to drive ATP synthesis by CF1 portion of the complex.
ATCG00160.1	172.958	215.818	213.719	1.24781	1.23567	0.990275	15.79	8	0.796398	0.0557455	1.39502	0.259914	1.09455	0.201627	rps2	Chloroplast ribosomal protein S2
ATCG00170.1	119.008	136.9	130.536	1.15034	1.09686	0.95351	24.42	16	0.98629	0.00262234	1.00488	0.0133564	1.00028	0.0135587	rpoC2	RNA polymerase beta' subunit-2
ATCG00180.1	300.773	377.132	359.298	1.25388	1.19458	0.95271	8.8	8	1.0487	0.0667065	0.866394	0.0442578	0.900652	0.0756256	rpoC1	RNA polymerase beta' subunit-1
ATCG00190.1	123.083	140.685	129.954	1.14301	1.05582	0.92372	20.17	16	1.05304	0.118944	0.890473	0.0652277	0.951581	0.137011	rpoB	Chloroplast DNA-dependent RNA polymerase B subunit. The transcription of this gene is regulated by a nuclear encoded RNA polymerase. This gene has been transferred to mitochondrial genome during crucifer evolution.
ATCG00220.1	1760.24	1420.77	1967.8	0.807145	1.11791	1.38502	-	-	-	-	-	-	-	-	psbM	PSII low MW protein
ATCG00270.1	3726.56	5038.23	4372.56	1.35198	1.17335	0.867877	27.76	29	0.729689	0.0857816	0.375217	0.0444537	0.271802	0.0219605	psbD	PSII D2 protein
ATCG00280.1	5238.57	7316.87	7407.56	1.39673	1.41404	1.01239	52.92	47	0.531648	0.145833	0.590736	0.148146	0.262071	0.0214685	psbC	Chloroplast gene encoding a CP43 subunit of the photosystem II reaction center. promoter contains a blue-light responsive element.
ATCG00290.1	95.9247	155.262	205.491	1.61858	2.14221	1.32351	-	-	-	-	-	-	-	-	TRNS.2	tRNA-Ser
ATCG00300.1	575.411	666.53	774.739	1.15836	1.34641	1.16235	-	-	-	-	-	-	-	-	ycf9	Encodes PsbZ, which is a subunit of photosystem II. In Chlamydomonas, this protein has been shown to be essential in the interaction between PS II and the light harvesting complex II.
ATCG00330.1	4926.69	6086.53	6586.01	1.23542	1.3368	1.08206	8.05	5	1.25026	0.161305	1.10616	0.140805	1.35278	0.0792573	rps14	30S chloroplast ribosomal protein S14
ATCG00340.1	4125.88	5032	5395.95	1.21962	1.30783	1.07233	57.36	53	0.703752	0.211917	0.834253	0.248713	0.428168	0.0132066	psaB	Encodes the D1 subunit of photosystem I and II reaction centers.
ATCG00350.1	3683.14	4697.64	5022.21	1.27545	1.36357	1.06909	65.47	48	0.592828	0.125676	0.743001	0.168786	0.392654	0.0374908	psaA	Encodes psaA protein comprising the reaction center for photosystem I along with psaB protein; hydrophobic protein encoded by the chloroplast genome.
ATCG00360.1	904.163	1056.63	1209.36	1.16863	1.33755	1.14455	-	-	-	-	-	-	-	-	ycf3	Encodes a protein required for photosystem I assembly and stability. In Chlamydomonas reinhardtii, this protein seems to act as a PSI specific chaperone facilitating the assembly of the complex by interacting with PsaA and PsaD. A loss of function mutation in tobacco leads to a loss of photosystem I.
ATCG00380.1	1001.78	1092.6	1138.6	1.09066	1.13658	1.0421	23.45	17	1.99904	0.404412	1.03047	0.106852	2.0639	0.43168	rps4	Chloroplast encoded ribosomal protein S4
ATCG00420.1	3038.56	3236.03	3405.01	1.06499	1.1206	1.05222	2.01	1	1.01057	0.127179	1.32462	0.289832	1.24549	0.194376	ndhJ	Encodes NADH dehydrogenase subunit J. Its transcription is increased upon sulfur depletion.
ATCG00430.1	3404.08	3661.51	4083.18	1.07562	1.1995	1.11516	11.79	6	1.21244	0.0610932	0.905816	0.036149	1.11392	0.0740735	psbG	Encodes a protein which was originally thought to be part of photosystem II but its wheat homolog was later shown to encode for subunit K of NADH dehydrogenase.
ATCG00440.1	2018.7	2288.78	2414.61	1.13379	1.19612	1.05498	-	-	-	-	-	-	-	-	ndhC	Encodes NADH dehydrogenase D3 subunit of the chloroplast NAD(P)H dehydrogenase complex
ATCG00470.1	7958.71	8996.74	9764.68	1.13043	1.22692	1.08536	19.22	21	0.543501	0.0529029	2.38824	0.44696	1.29281	0.251913	atpE	ATPase epsilon subunit
ATCG00480.1	6107.89	7293.91	7163.2	1.19418	1.17278	0.98208	126.35	158	0.977248	0.00259828	1.00463	0.00267112	0.990832	0	atpB	Chloroplast-encoded gene for beta subunit of ATP synthase
ATCG00490.1	143946	155289	185186	1.0788	1.2865	1.19253	242.08	314	0.981769	0.00369156	1.00002	0.0037602	0.990853	0.00372571	rbcL	Large subunit of RUBISCO. Protein is tyrosine-phosphorylated and its phosphorylation state is modulated in response to ABA in Arabidopsis thaliana seeds.
ATCG00500.1	576.091	634.21	623.132	1.10088	1.08165	0.982533	16.66	9	0.807598	0.110236	0.966148	0.147197	0.756009	0.123014	accD	Encodes the carboxytransferase beta subunit of the Acetyl-CoA carboxylase (ACCase) complex in plastids. This complex catalyzes the carboxylation of acetyl-CoA to produce malonyl-CoA, the first committed step in fatty acid synthesis.
ATCG00510.1	1128.4	1060.41	1169.06	0.939744	1.03603	1.10246	-	-	-	-	-	-	-	-	psaI	Encodes subunit I of photosystem I.
ATCG00520.1	1559.76	1729.61	1659.38	1.10889	1.06387	0.959397	3.33	3	0.849714	0.0505117	0.896966	0.04622	0.749702	0.0276791	ycf4	Encodes a protein required for photosystem I assembly and stability. In cyanobacteria, loss of function mutation in this gene increases PSII/PSI ratio without any influence on photoautotrophic growth.
ATCG00530.1	2152.68	2284.44	2177.68	1.06121	1.01162	0.953268	-	-	-	-	-	-	-	-	ycf10	Hypothetical protein
ATCG00540.1	3618.76	3893.63	4271.7	1.07596	1.18043	1.0971	50.42	48	0.508875	0.0552993	1.55032	0.17723	0.760293	0.0511934	petA	Encodes cytochrome f apoprotein; involved in photosynthetic electron transport chain; encoded by the chloroplast genome and is transcriptionally repressed by a nuclear gene HCF2.
ATCG00550.1	886.048	935.412	1382.58	1.05571	1.56039	1.47804	-	-	-	-	-	-	-	-	psbJ	PSII component
ATCG00560.1	1060.27	1097.78	1908.88	1.03537	1.80037	1.73886	-	-	-	-	-	-	-	-	psbL	PSII L protein
ATCG00570.1	4693.22	5194.46	6789.95	1.1068	1.44676	1.30715	2.76	2	1.06305	0.201096	0.647534	0.121751	0.695027	0.186718	psbF	PSII cytochrome b559
ATCG00580.1	12701.6	14167.5	18389.5	1.11541	1.44781	1.29801	10	5	1.26017	0.305056	0.704457	0.0377269	0.89321	0.211502	psbE	PSII cytochrome b559. There have been many speculations about the function of Cyt b559, but the most favored at present is that it plays a protective role by acting as an electron acceptor or electron donor under conditions when electron flow through PSII is not optimized.
ATCG00590.1	97.5479	99.8747	110.54	1.02385	1.13319	1.10679	-	-	-	-	-	-	-	-	orf31	Hypothetical protein
ATCG00600.1	631.811	600.75	753.295	0.950838	1.19228	1.25392	-	-	-	-	-	-	-	-	petG	Cytochrome b6-f complex, subunit V. Disruption of homologous gene in Chlamydomonas results in disruption of cytochrome b6-f complex.
ATCG00630.1	11780.2	9484.77	13865.7	0.805147	1.17704	1.4619	-	-	-	-	-	-	-	-	psaJ	Encodes subunit J of photosystem I.
ATCG00640.1	4550.68	3984.72	3760.66	0.875632	0.826396	0.943771	-	-	-	-	-	-	-	-	rpl33	Encodes a chloroplast ribosomal protein L33, a constituent of the large subunit of the ribosomal complex
ATCG00650.1	2027.37	1629.84	1520.49	0.803918	0.749983	0.93291	9.96	6	1.33351	0.147111	1.37383	0.200893	1.76774	0.188182	rps18	Chloroplast-encoded ribosomal protein S18
ATCG00660.1	810.593	995.168	1256.77	1.2277	1.55043	1.26287	15.22	9	2.34004	0.533789	0.986044	0.1003	2.22082	0.486858	rpl20	Encodes a chloroplast ribosomal protein L20, a constituent of the large subunit of the ribosomal complex
ATCG00670.1	3661.06	3441.86	5072.27	0.940127	1.38547	1.4737	2.18	3	0.995965	0.0192727	1.00979	0.0189783	1.01397	0.00602809	clpP	Encodes the only ClpP (caseinolytic protease) encoded within the plastid genome. Contains a highly conserved catalytic triad of Ser-type proteases (Ser-His-Asp). Part of the 350 kDa chloroplast Clp complex. The name reflects nomenclature described in Adam et. al (2001).
ATCG00680.1	11312.9	13868.5	13557.8	1.22591	1.19844	0.977595	71.66	85	0.975018	0.00429083	0.995458	0.00591818	0.979519	0.00432691	psbB	Encodes for CP47, subunit of the photosystem II reaction center.
ATCG00690.1	125.813	126.228	159.116	1.0033	1.2647	1.26055	-	-	-	-	-	-	-	-	psbT	Encodes photosystem II 5 kD protein subunit PSII-T. This is a plastid-encoded gene (PsbTc) which also has a nuclear-encoded paralog (PsbTn).
ATCG00700.1	3629.23	3977.5	4808.36	1.09596	1.3249	1.20889	-	-	-	-	-	-	-	-	psbN	PSII low MW protein
ATCG00710.1	2891	3270.73	3748.97	1.13135	1.29677	1.14622	4	3	0.730089	0.140193	1.02793	0.240188	0.676912	0.0928167	psbH	Encodes a 8 kD phosphoprotein that is a component of the photosystem II oxygen evolving core. Its exact molecular function has not been determined but it may play a role in mediating electron transfer between the secondary quinone acceptors, QA and QB, associated with the acceptor side of PSII.
ATCG00720.1	6509.38	7011.07	6474.01	1.07707	0.994566	0.923398	12.08	7	0.720783	0.158598	0.664111	0.203136	0.492912	0.197462	petB	Encodes the cytochrome b(6) subunit of the cytochrome b6f complex.
ATCG00730.1	9862.07	10303	10524	1.04471	1.06711	1.02145	4.06	4	1.22129	0.292314	0.711122	0.0622213	0.859286	0.216007	petD	A chloroplast gene encoding subunit IV of the cytochrome b6/f complex
ATCG00740.1	1162.86	1206.89	1212.24	1.03786	1.04247	1.00444	10.18	8	0.606514	0.0395109	1.36051	0.112182	0.860026	0.0537208	rpoA	RNA polymerase alpha subunit
ATCG00750.1	1351.21	1626.2	1453.85	1.20351	1.07596	0.894021	10.22	6	1.85724	0.176575	1.26472	0.140082	2.3218	0.219475	rps11	30S chloroplast ribosomal protein S11
ATCG00760.1	316.751	395.122	425.538	1.24742	1.34345	1.07698	-	-	-	-	-	-	-	-	rpl36	Encodes a chloroplast ribosomal protein L36, a constituent of the large subunit of the ribosomal complex
ATCG00770.1	1296.95	1460.93	1506.29	1.12643	1.16141	1.03105	17.65	14	1.305	0.0967919	1.1275	0.251549	1.48087	0.348323	rps8	Chloroplast 30S ribosomal protein S8
ATCG00780.1	1231.42	1332.59	1632.1	1.08216	1.32538	1.22476	18.32	12	1.15872	0.126493	1.00982	0.0901629	1.16033	0.085424	rpl14	Encodes a chloroplast ribosomal protein L14, a constituent of the large subunit of the ribosomal complex
ATCG00790.1	1879.17	2000.28	2088.51	1.06445	1.1114	1.04411	10.04	7	1.25117	0.148326	1.31954	0.235503	1.55312	0.17208	rpl16	Chloroplast gene encoding a ribosomal protein L16, which is a constituent of 50S large ribosomal subunit
ATCG00800.1	1022.09	1112.57	1340.14	1.08852	1.31117	1.20455	27.98	21	1.16271	0.187114	0.814127	0.0267695	0.939656	0.157168	rps3	Encodes a chloroplast ribosomal protein S3, a constituent of the small subunit of the ribosomal complex
ATCG00810.1	601.759	643.006	726.787	1.06855	1.20777	1.13029	10.71	9	1.02893	0.0842875	1.07075	0.068913	1.11496	0.100112	rpl22	Encodes a chloroplast ribosomal protein L22, a constituent of the large subunit of the ribosomal complex
ATCG00820.1	777.517	892.24	982.685	1.14755	1.26388	1.10137	11.01	7	1.96276	0.543684	1.22929	0.353602	2.58443	1.02747	rps19	Encodes a 6.8-kDa protein of the small ribosomal subunit.
ATCG00830.1	1444.8	1866.03	1934.13	1.29155	1.33868	1.03649	21.7	19	0.94236	0.0666463	0.82351	0.0415817	0.789088	0.0449383	rpl2.1	Encodes a chloroplast ribosomal protein L2, a constituent of the large subunit of the ribosomal complex
ATCG00840.1	782.228	792.683	861.868	1.01337	1.10181	1.08728	5.6	6	1.25472	0.179217	1.56029	0.205547	1.89973	0.0606551	rpl23.1	One of two chloroplast genes that encode chloroplast ribosomal protein L23, a constituent of the large subunit of the ribosomal complex
ATCG00860.1	622.667	624.46	619.557	1.00288	0.995006	0.992149	16.2	11	0.986831	0.01898	0.915921	0.0331643	0.909339	0.0304609	ycf2.1	Encodes an unknown protein. This gene is regulated by AtSIG6 transcriptionally.
ATCG00870.1	669.959	689.872	700.825	1.02972	1.04607	1.01588	6	6	0.918601	0.063603	0.919797	0.157775	0.848385	0.137073	orf77.1	Hypothetical protein
ATCG00890.1	1747.52	1777.85	1998.51	1.01735	1.14363	1.12412	-	-	-	-	-	-	-	-	ndhB.1	NADH dehydrogenase ND2
ATCG00900.1	2818.34	3582.65	4113.39	1.27119	1.45951	1.14814	12.4	8	1.30418	0.163087	1.34507	0.185319	1.69279	0.125892	rps7.1	Encodes a chloroplast ribosomal protein S7, a constituent of the small subunit of the ribosomal complex
ATCG00905.1	23.8992	28.82	41.4768	1.2059	1.73549	1.43917	9.8	6	1.19314	0.0896136	1.10768	0.0675523	1.30726	0.0596554	rps12c	Chloroplast gene encoding ribosomal protein s12. The gene is located in three distinct loci on the chloroplast genome and is transpliced to make one transcript.
ATCG00920.1	34.7897	27.2708	14.7728	0.783878	0.424632	0.541707	-	-	-	-	-	-	-	-	RRN16S.1	Chloroplast-encoded 16S ribosomal RNA
ATCG00950.1	72.892	75.9573	37.9867	1.04205	0.521137	0.500106	-	-	-	-	-	-	-	-	RRN23S.1	Chloroplast-encoded 23S ribosomal RNA
ATCG00960.1	1.87075	0.759895	0.001	0.406198	0.000534545	0.00131597	-	-	-	-	-	-	-	-	RRN4.5S.1	Chloroplast-encoded 4.5S ribosomal RNA, which is a constituent of the 50S large subunit of plastidic ribosome.
ATCG00970.1	0.318491	0.970279	0.368492	3.04649	1.15699	0.37978	-	-	-	-	-	-	-	-	RRN5S	Chloroplast-encoded 5S ribosomal RNA
ATCG01000.1	0.224055	0.227527	0.17282	1.0155	0.771329	0.75956	-	-	-	-	-	-	-	-	ycf1.1	Hypothetical protein
ATCG01010.1	1066.68	941.221	889.344	0.88238	0.833747	0.944884	14.04	9	1.36909	0.350285	0.691664	0.0375496	0.988993	0.252207	ndhF	Chloroplast encoded NADH dehydrogenase unit.
ATCG01020.1	3043.25	2496.49	2865.38	0.820338	0.941555	1.14776	6.01	3	1.04091	0.0486016	1.28167	0.0666677	1.3226	0.0339541	rpl32	Encodes a chloroplast ribosomal protein L32, a constituent of the large subunit of the ribosomal complex
ATCG01040.1	853.993	841.334	909.822	0.985177	1.06537	1.0814	-	-	-	-	-	-	-	-	ycf5	Hypothetical protein
ATCG01050.1	2752.86	2836.32	2824.91	1.03032	1.02617	0.995976	-	-	-	-	-	-	-	-	ndhD	Represents a plastid-encoded subunit of a NAD(P)H dehydrogenase complex. Its mRNA is edited at four positions. Translation data is not available for this gene.
ATCG01060.1	5052.32	5018.77	5496.05	0.99336	1.08783	1.0951	6.54	6	0.882066	0.136603	0.896142	0.274876	0.774743	0.236857	psaC	Encodes the PsaC subunit of photosystem I.
ATCG01070.1	3220.14	2953.51	2834.95	0.917198	0.880381	0.959859	2	1	0.862327	0.236796	1.76877	0.485706	1.22596	0.131638	ndhE	NADH dehydrogenase ND4L
ATCG01080.1	1796.38	1787.74	1617.08	0.995187	0.900185	0.904539	-	-	-	-	-	-	-	-	ndhG	NADH dehydrogenase ND6
ATCG01090.1	1306.49	1326.28	1092.87	1.01515	0.836494	0.824011	2.35	2	2.84094	1.13537	0.600394	0.147933	1.39595	0.416505	ndhI	Encodes subunit of the chloroplast NAD(P)H dehydrogenase complex
ATCG01100.1	2618.59	2636.65	2396.33	1.0069	0.915121	0.908851	6.13	3	0.774478	0.0678659	1.06363	0.0806678	0.806506	0.0510264	ndhA	NADH dehydrogenase ND1
ATCG01110.1	429.031	496.499	407.399	1.15726	0.949581	0.820543	25.83	13	0.648227	0.138008	1.50365	0.387759	0.846833	0.107675	ndhH	Encodes the 49KDa plastid NAD(P)H dehydrogenase subunit H protein. Its transcription is regulated by an ndhF-specific plastid sigma factor, SIG4.
ATCG01120.1	196.296	215.167	209.077	1.09614	1.06511	0.971698	7.05	5	0.930673	0.15304	1.27602	0.284035	1.17665	0.29856	rps15	Encodes a chloroplast ribosomal protein S15, a constituent of the small subunit of the ribosomal complex
ATCG01130.1	214.792	211.769	234.207	0.985927	1.09039	1.10596	32.52	18	0.859524	0.10154	1.17395	0.187967	0.965083	0.103085	ycf1.2	Hypothetical protein
ATCG01160.1	0.318491	0.970279	0.368492	3.04649	1.15699	0.37978	-	-	-	-	-	-	-	-	RRN5S	Chloroplast-encoded 5S ribosomal RNA, which is a component of the 50S large subunit of the plastidic ribosome.
ATCG01170.1	1.87075	0.759895	0.001	0.406198	0.000534545	0.00131597	-	-	-	-	-	-	-	-	RRN4.5S.2	Chloroplast-encoded 4.5S ribosomal RNA, which is part of the 50S large ribosomal subunit in plastids
ATCG01180.1	73.6874	77.0436	38.5262	1.04555	0.522833	0.500057	-	-	-	-	-	-	-	-	RRN23S.2	Chloroplast-encoded 23S ribosomal RNA
ATCG01210.1	34.9964	27.3233	14.7728	0.780746	0.422123	0.540666	-	-	-	-	-	-	-	-	RRN16S.2	Chloroplast-encoded 16S ribosomal RNA
ATCG01230.1	215.242	278.341	358.602	1.29315	1.66604	1.28835	9.84	6	1.19314	0.0896136	1.10768	0.0675523	1.30726	0.0596554	rps12b	Chloroplast gene encoding ribosomal protein s12. The gene is located in three distinct loci on the chloroplast genome and is transpliced to make one transcript.
ATCG01240.1	2818.34	3582.65	4113.39	1.27119	1.45951	1.14814	12.38	8	1.30418	0.163087	1.34507	0.185319	1.69279	0.125892	rps7.2	30S chloroplast ribosomal protein S7
ATCG01250.1	1747.52	1777.85	1998.51	1.01735	1.14363	1.12412	-	-	-	-	-	-	-	-	ndhB.2	NADH dehydrogenase ND2
ATCG01270.1	669.959	689.872	700.825	1.02972	1.04607	1.01588	6.01	6	0.918601	0.063603	0.919797	0.157775	0.848385	0.137073	orf77.2	Hypothetical protein
ATCG01280.1	627.805	630.382	624.155	1.00411	0.994186	0.990121	16.16	11	0.986831	0.01898	0.915921	0.0331643	0.909339	0.0304609	ycf2.2	Hypothetical protein
ATCG01300.1	782.228	792.683	861.868	1.01337	1.10181	1.08728	5.59	6	1.25472	0.179217	1.56029	0.205547	1.89973	0.0606551	rpl23.2	One of two chloroplast genes that encode chloroplast ribosomal protein L23, a constituent of the large subunit of the ribosomal complex
ATCG01310.1	1444.8	1866.03	1934.13	1.29155	1.33868	1.03649	21.74	19	0.94236	0.0666463	0.82351	0.0415817	0.789088	0.0449383	rpl2.2	Encodes a chloroplast ribosomal protein L2, a constituent of the large subunit of the ribosomal complex
"-" means data were not available
(ATCG00830-ATCG00900) and (ATCG1240-ATCG1310) are two inverted repeats.
