# Supplementary material for: Transcriptomic, proteomic and metabolic changes in Arabidopsis thaliana leaves after the onset of illumination
Source: BMC Plant Biol. 2016 Feb 11;16:43. doi: 10.1186/s12870-016-0726-3 (PMC4750186; doi:10.1186/s12870-016-0726-3)
Supplement: Additional file 3: — Transcriptional and translational profiles of mitochondrion-encoded genes. (XLSX 33 kb) [file 12870_2016_726_MOESM3_ESM.xlsx]

## Sheet: Sheet1
	2 folds for RNA / 1.5 folds for protein up-regulated
	1.5folds for RNA / 1.33 folds for protein up-regulated
	1.2 folds for protein up-regulated
	2 folds for RNA / 1.5 folds for protein down-regulated
	1.5folds for RNA / 1.33 folds for protein down-regulated
	1.2 folds for protein down-regulated
Additional file 3. Transcriptional and translational profiles of mitochondrion-encoded genes
									Average	SE	Average	SE	Average	SE
GeneID	T0 (RPKM)	T1 (RPKM)	T8 (RPKM)	T1:T0 (FC)	T8:T0 (FC)	T8:T1 (FC)	Unused	Peptides(95%)	T1:T0	T1:T0	T8:T1	T8:T1	T8:T0	T8:T0	Proteins	Gene Model Description
ATMG00010.1	3.25316	6.0989	3.28134	1.87476	1.00866	0.538021	2.73	1	1.06017	0.0957449	0.998047	0.0152356	1.06998	0.0966309	orf153a	Hypothetical protein
ATMG00020.1	28.3628	39.0584	39.0489	1.3771	1.37676	0.999756	-	-	-	-	-	-	-	-	RRN26	Mitochondrial 26S ribosomal RNA protein
ATMG00030.1	18.0793	35.8734	28.7617	1.98422	1.59087	0.801757	-	-	-	-	-	-	-	-	orf107a	Hypothetical protein
ATMG00040.1	5.24402	8.17368	4.233	1.55867	0.807205	0.517882	-	-	-	-	-	-	-	-	orf315	Hypothetical protein
ATMG00050.1	0.389267	0.197649	0.22519	0.507748	0.578497	1.13934	-	-	-	-	-	-	-	-	orf131	Hypothetical protein
ATMG00060.1	338.589	398.855	398.491	1.17799	1.17692	0.999088	-	-	-	-	-	-	-	-	nad5c	Mitochondrial NADH dehydrogenase subunit 5. The gene is trans-spliced from the three different pre-cursors, NAD5a, NAD5b and NAD5c.
ATMG00070.1	184.684	207.693	236.011	1.12459	1.27792	1.13634	3.19	2	1.15293	0.167385	1.14209	0.12361	1.30116	0.185097	nad9	NADH dehydrogenase subunit 9
ATMG00080.1	111.259	157.988	169.35	1.42	1.52213	1.07192	-	-	-	-	-	-	-	-	rpl16	Encodes a mitochondrial ribosomal protein L16, which is a constituent of the large ribosomal subunit
ATMG00090.1	118.449	156	171.946	1.31702	1.45165	1.10222	4	1	0.943952	0.0517565	1.17783	0.0480651	1.13048	0.0495406	rps3	Ribosomal protein S3
ATMG00110.1	23.2093	28.5475	35.0382	1.23	1.50966	1.22737	-	-	-	-	-	-	-	-	ccb206	Encodes a mitochondria-encoded cytochrome c biogenesis protein.
ATMG00120.1	1.60573	3.08004	1.85782	1.91816	1.15699	0.60318	-	-	-	-	-	-	-	-	orf143	Hypothetical protein
ATMG00130.1	6.63349	6.30858	6.5785	0.951019	0.991709	1.04279	-	-	-	-	-	-	-	-	orf121a	Hypothetical protein
ATMG00140.1	5.04657	9.00717	7.96207	1.78481	1.57772	0.88397	-	-	-	-	-	-	-	-	orf167	Hypothetical protein
ATMG00150.1	3.2938	2.0069	3.93793	0.609297	1.19556	1.9622	2.25	1	0.465475	0.173165	3.03441	1.0509	0.970055	0.0338855	orf116	Hypothetical protein
ATMG00160.1	468.06	493.805	531.463	1.055	1.13546	1.07626	4.32	3	0.807019	0.0985039	1.33189	0.241794	1.06548	0.152319	cox2	Cytochrome c oxidase subunit 2
ATMG00170.1	16.0573	29.4441	26.6464	1.83369	1.65946	0.904982	-	-	-	-	-	-	-	-	orf139a	Hypothetical protein
ATMG00180.1	122.276	163.536	146.033	1.33743	1.19429	0.892974	3.71	2	1.04088	0.0258576	0.89774	0.0376947	0.944779	0.0426691	ccb452	Cytochrome c biogenesis orf452
ATMG00200.1	15.3436	24.6403	22.4314	1.6059	1.46194	0.910355	2.4	2	3.91927	1.39819	0.939013	0.17088	3.51314	1.3529	orf107b	Hypothetical protein
ATMG00210.1	214.788	288.109	330.571	1.34137	1.53906	1.14738	-	-	-	-	-	-	-	-	rpl5	Encodes a mitochondrial ribosomal protein L5, a constituent of the large subunit of the ribosomal complex
ATMG00220.1	560.521	627.941	586.919	1.12028	1.0471	0.934672	4.27	4	0.782341	0.230441	1.26298	0.344049	0.775224	0.0822374	cob	Mitochondrial apocytochrome b (cob) gene encodes a subunit of the ubiquinol-cytochrome c oxidoreductase and is part of a 5 kb transcript. The transcript also contains a pseudogene for ribosomal protein S14 called RPS15 and a tRNA(Ser) gene. Both the Cob and RPS15 genes are edited in the transcript.
ATMG00240.1	1.14695	1.51414	1.19431	1.32014	1.04129	0.788774	-	-	-	-	-	-	-	-	orf111a	Hypothetical protein
ATMG00260.1	5.91915	4.73196	5.53702	0.799432	0.935442	1.17013	-	-	-	-	-	-	-	-	orf101a	Hypothetical protein
ATMG00270.1	497.37	543.515	653.951	1.09278	1.31482	1.20319	-	-	-	-	-	-	-	-	nad6	NADH dehydrogenase subunit 6
ATMG00280.1	101130	106930	129420	1.05735	1.27974	1.21033	20.83	29	0.753897	0.103469	1.62755	0.214092	1.18797	0.0779103	orf110a	Hypothetical protein
ATMG00285.1	157.483	174.955	169.788	1.11094	1.07813	0.970467	-	-	-	-	-	-	-	-	nad2a	Encodes subunit of mitochondrial NAD(P)H dehydrogenase that is trans-spliced from two precursors, NAD2A and NAD2B.
ATMG00290.1	54.9574	71.1179	78.2023	1.29405	1.42296	1.09962	3.35	2	0.722595	0.026683	0.757091	0.202289	0.54022	0.147174	rps4	Encodes a mitochondrial ribosomal protein S4, a constituent of the small subunit of the ribosomal complex
ATMG00300.1	7.39074	14.2957	12.3176	1.93428	1.66662	0.861626	-	-	-	-	-	-	-	-	orf145a	Hypothetical protein
ATMG00310.1	4.64107	5.21794	4.02727	1.1243	0.867745	0.771811	-	-	-	-	-	-	-	-	orf154	Hypothetical protein
ATMG00320.1	1.00358	2.344	1.50948	2.33564	1.50409	0.643975	-	-	-	-	-	-	-	-	orf127	Hypothetical protein
ATMG00360.1	11.8043	10.5769	13.2558	0.896025	1.12296	1.25327	-	-	-	-	-	-	-	-	TRNC	A mitochondrion-encoded tRNA for cysteine
ATMG00370.1	961.252	685.834	727	0.713479	0.756306	1.06002	-	-	-	-	-	-	-	-	orf199	Hypothetical protein
ATMG00400.1	33.2528	49.62	49.8553	1.49221	1.49928	1.00474	2.83	1	1.15926	0.0806757	0.995139	0.0767113	1.15081	0.0451496	orf157	Hypothetical protein
ATMG00410.1	342.607	403.374	431.362	1.17737	1.25906	1.06939	-	-	-	-	-	-	-	-	atp6-1	ATPase subunit 6
ATMG00430.1	5.16234	6.58339	7.08401	1.27527	1.37225	1.07604	-	-	-	-	-	-	-	-	orf106a	Hypothetical protein
ATMG00440.1	4.28194	6.13876	7.47983	1.43364	1.74683	1.21846	-	-	-	-	-	-	-	-	orf152a	Hypothetical protein
ATMG00450.1	3.96179	4.51084	2.36134	1.13859	0.596027	0.52348	-	-	-	-	-	-	-	-	orf106b	Hypothetical protein
ATMG00470.1	0.8355	1.69689	0.483334	2.03099	0.578497	0.284835	-	-	-	-	-	-	-	-	orf122a	Hypothetical protein
ATMG00480.1	894.117	1013.81	1250.6	1.13386	1.3987	1.23357	6.17	3	0.701691	0.132648	1.4701	0.512398	0.936493	0.262177	orfB	Encodes subunit 8 of the mitochondrial F(O) ATP synthase complex.
ATMG00490.1	27.1189	38.0475	47.6151	1.40299	1.75579	1.25147	-	-	-	-	-	-	-	-	orf107c	Hypothetical protein
ATMG00500.1	53.3735	69.2664	75.5686	1.29777	1.41585	1.09099	-	-	-	-	-	-	-	-	orf141	Hypothetical protein
ATMG00510.1	213.045	264.629	272.229	1.24213	1.2778	1.02872	6.47	7	0.826653	0.16636	1.66277	0.332987	1.19675	0.106211	nad7	NADH dehydrogenase subunit 7
ATMG00513.1	288.178	335.377	334.469	1.16379	1.16063	0.99729	-	-	-	-	-	-	-	-	nad5a	Mitochondrial NADH dehydrogenase subunit 5. The gene is trans-spliced from three different pre-cursors, NAD5a, NAD5b and NAD5c.
ATMG00516.1	280.911	351.473	353.195	1.25119	1.25732	1.0049	-	-	-	-	-	-	-	-	nad1b	Encodes subunit of mitochondrial NAD(P)H dehydrogenase that is trans-spliced from three precursors, NAD1A, NAD1B, and NAD1C.
ATMG00520.1	166.175	254.675	228.812	1.53257	1.37694	0.898447	6.88	3	0.695338	0.178251	1.45633	0.429709	0.898441	0.132182	matR	Hypothetical protein
ATMG00530.1	13.8968	20.6346	20.132	1.48484	1.44867	0.975641	-	-	-	-	-	-	-	-	orf109	Hypothetical protein
ATMG00540.1	1.87988	3.28773	2.175	1.74891	1.15699	0.661552	-	-	-	-	-	-	-	-	orf102b	Hypothetical protein
ATMG00550.1	1.43618	2.99789	1.84628	2.08741	1.28555	0.615859	-	-	-	-	-	-	-	-	orf160	Hypothetical protein
ATMG00560.1	198.927	253.928	250.412	1.27649	1.25882	0.986157	-	-	-	-	-	-	-	-	rpl2	Encodes a mitochondrial ribosomal protein L2, a constituent of the large subunit of the ribosomal complex
ATMG00570.1	32.316	35.5893	35.784	1.10129	1.10732	1.00547	-	-	-	-	-	-	-	-	orfX	Encodes a protein of unknown function. The transcript has extensive RNA editing at the 3' end. Protein has orthologous in other plants and sequence is similar to E. coli ORFs orf154 and orf131, both of unknown function. So far, similar proteins are found only in plants and prokaryotes.
ATMG00580.1	490.55	554.696	575.773	1.13076	1.17373	1.038	-	-	-	-	-	-	-	-	nad4	NADH dehydrogenase subunit 4
ATMG00590.1	13.664	21.686	18.7438	1.58709	1.37176	0.864327	-	-	-	-	-	-	-	-	orf313	Hypothetical protein
ATMG00600.1	2.76125	7.5587	5.55608	2.73742	2.01216	0.735058	-	-	-	-	-	-	-	-	orf106c	Hypothetical protein
ATMG00610.1	58.5991	57.9772	66.2392	0.989386	1.13038	1.1425	-	-	-	-	-	-	-	-	orf161	Hypothetical protein
ATMG00620.1	16.0573	29.4441	26.6464	1.83369	1.65946	0.904982	-	-	-	-	-	-	-	-	orf139b	Hypothetical protein
ATMG00630.1	1.96738	5.64102	6.82873	2.86728	3.47098	1.21055	-	-	-	-	-	-	-	-	orf110b	Hypothetical protein
ATMG00640.1	129.789	158.228	178.427	1.21911	1.37475	1.12766	2.6	1	0.77092	0.275393	1.63999	0.465227	0.958514	0.177961	orf25	Encodes a plant b subunit of mitochondrial ATP synthase based on structural similarity and the presence in the F(0) complex.
ATMG00650.1	82.5439	97.1261	90.7938	1.17666	1.09995	0.934804	-	-	-	-	-	-	-	-	nad4L	Encodes NADH dehydrogenase subunit 4L.
ATMG00660.1	274.215	378.562	327.867	1.38053	1.19566	0.866086	-	-	-	-	-	-	-	-	orf149	Hypothetical protein
ATMG00670.1	89.4087	115.466	105.976	1.29144	1.1853	0.917814	-	-	-	-	-	-	-	-	orf275	Hypothetical protein
ATMG00680.1	1.14881	1.37873	2.175	1.20013	1.89326	1.57755	-	-	-	-	-	-	-	-	orf122c	Hypothetical protein
ATMG00690.1	229.626	273.347	271.226	1.1904	1.18116	0.992241	-	-	-	-	-	-	-	-	orf240a	Hypothetical protein
ATMG00710.1	1.06164	1.1859	2.33379	1.11704	2.19829	1.96795	-	-	-	-	-	-	-	-	orf120	Hypothetical protein
ATMG00720.1	0.594714	0.724715	0.550464	1.21859	0.925595	0.75956	2.01	1	0.910903	0.129363	1.20699	0.0395442	1.09882	0.152578	orf107d	Hypothetical protein
ATMG00730.1	550.284	618.851	668.567	1.1246	1.21495	1.08034	-	-	-	-	-	-	-	-	cox3	Encodes cytochrome c oxidase subunit 3.
ATMG00740.1	1.90779	2.58314	2.64877	1.35399	1.38839	1.02541	-	-	-	-	-	-	-	-	orf100a	Hypothetical protein
ATMG00750.1	0.856388	1.19578	1.3624	1.39631	1.59087	1.13934	-	-	-	-	-	-	-	-	orf119	Hypothetical protein
ATMG00760.1	1.05102	2.13461	1.62137	2.03099	1.54266	0.75956	-	-	-	-	-	-	-	-	orf109b	Hypothetical protein
ATMG00770.1	1.27186	1.67904	2.20731	1.32014	1.73549	1.31462	-	-	-	-	-	-	-	-	orf100b	Hypothetical protein
ATMG00810.1	16.4171	17.754	16.5893	1.08144	1.01049	0.934397	-	-	-	-	-	-	-	-	orf240b	Hypothetical protein
ATMG00820.1	6.31022	8.544	6.86631	1.35399	1.08813	0.803641	-	-	-	-	-	-	-	-	orf170	Hypothetical protein
ATMG00830.1	22.8407	30.7559	30.1519	1.34654	1.32009	0.980362	2.18	1	1.39623	0.0535194	0.890453	0.0272446	1.24547	0.0282192	ccb382	Cytochrome c biogenesis orf382
ATMG00840.1	1.89528	3.31468	2.92378	1.74891	1.54266	0.882069	1.47	1	1.30591	0.206743	0.745679	0.20636	0.982203	0.322884	orf121b	Hypothetical protein
ATMG00850.1	1.18943	1.57021	1.10093	1.32014	0.925595	0.701132	-	-	-	-	-	-	-	-	orf107e	Hypothetical protein
ATMG00860.1	1.61583	2.54334	2.33688	1.57402	1.44624	0.918822	2.33	1	0.878964	0.0594451	0.946448	0.0387445	0.836604	0.0519425	orf158	Hypothetical protein
ATMG00870.1	0.486058	0.282051	0.40169	0.580283	0.826424	1.42417	-	-	-	-	-	-	-	-	orf184	Hypothetical protein
ATMG00880.1	0.409973	1.17959	0.711504	2.87724	1.73549	0.60318	-	-	-	-	-	-	-	-	orf187	Hypothetical protein
ATMG00890.1	2.04092	1.7068	2.22243	0.83629	1.08894	1.3021	-	-	-	-	-	-	-	-	orf106d	Hypothetical protein
ATMG00900.1	3.14897	4.21293	2.4289	1.33787	0.771329	0.576533	-	-	-	-	-	-	-	-	ccb256	Cytochrome c biogenesis orf256
ATMG00910.1	3.15198	2.41572	2.33947	0.766411	0.742222	0.968439	-	-	-	-	-	-	-	-	orf215a	Hypothetical protein
ATMG00920.1	15.7599	18.903	18.2341	1.19943	1.15699	0.964617	-	-	-	-	-	-	-	-	orf215b	Hypothetical protein
ATMG00940.1	7.70749	15.1004	13.3312	1.95919	1.72965	0.882839	-	-	-	-	-	-	-	-	orf164	Hypothetical protein
ATMG00960.1	9.94921	12.0857	13.9883	1.21474	1.40597	1.15742	-	-	-	-	-	-	-	-	ccb203	Encodes a protein of the mitochondrial membrane which has been shown to be present in a number of unidentified complexes including a 500-KDa complex postulated to have heme lyase activity, in which another protein (AtCCMH, AT1G15220) is also involved. cytochrome c biogenesis orf203.
ATMG00970.1	5.11655	8.40178	9.95034	1.64208	1.94473	1.18431	-	-	-	-	-	-	-	-	orf117	Hypothetical protein
ATMG00980.1	114.185	145.978	161.483	1.27844	1.41422	1.10621	-	-	-	-	-	-	-	-	rpsl2	Ribosomal protein L2
ATMG00990.1	80.9286	81.0956	79.2668	1.00206	0.979466	0.977449	-	-	-	-	-	-	-	-	nad3	NADH dehydrogenase subunit 3
ATMG01000.1	56.8567	71.8035	54.9267	1.26288	0.966056	0.764959	-	-	-	-	-	-	-	-	orf114	Hypothetical protein
ATMG01010.1	34.4354	53.0564	39.4669	1.54075	1.14611	0.743866	-	-	-	-	-	-	-	-	orf118	Hypothetical protein
ATMG01020.1	39.455	39.8122	39.2795	1.00905	0.995553	0.98662	-	-	-	-	-	-	-	-	orf135b	Hypothetical protein
ATMG01030.1	1.44065	4.87658	2.50024	3.38498	1.73549	0.512703	-	-	-	-	-	-	-	-	orf106e	Hypothetical protein
ATMG01040.1	5.94714	8.09265	9.63312	1.36076	1.61979	1.19035	-	-	-	-	-	-	-	-	orf107f	Hypothetical protein
ATMG01050.1	7.70749	6.03325	7.33837	0.782777	0.952109	1.21632	-	-	-	-	-	-	-	-	orf159	ORF59
ATMG01060.1	1.90308	1.81179	3.16517	0.952027	1.66318	1.74699	-	-	-	-	-	-	-	-	orf107g	Hypothetical protein
ATMG01080.1	3493.76	3565.75	3681.84	1.02061	1.05383	1.03256	-	-	-	-	-	-	-	-	atp9	Subunit 9 of mitochondrial F0-ATPase
ATMG01090.1	95.4888	106.492	92.0007	1.11523	0.963471	0.863924	-	-	-	-	-	-	-	-	orf262	Hypothetical protein
ATMG01100.1	1.93899	1.96904	2.38361	1.0155	1.22931	1.21055	-	-	-	-	-	-	-	-	orf105a	Hypothetical protein
ATMG01110.1	3.46633	4.0377	3.95154	1.16483	1.13998	0.978663	-	-	-	-	-	-	-	-	orf251	Hypothetical protein
ATMG01120.1	25.2681	27.5232	32.3382	1.08925	1.2798	1.17494	-	-	-	-	-	-	-	-	nad1a	Encodes subunit of mitochondrial NAD(P)H dehydrogenase that is trans-spliced from three precursors, NAD1A, NAD1B, and NAD1C.
ATMG01130.1	109.73	185.31	175.156	1.68879	1.59625	0.945202	-	-	-	-	-	-	-	-	orf106f	Hypothetical protein
ATMG01140.1	4.28194	6.13876	7.47983	1.43364	1.74683	1.21846	-	-	-	-	-	-	-	-	orf152b	Hypothetical protein
ATMG01150.1	5.16234	6.58339	7.08401	1.27527	1.37225	1.07604	-	-	-	-	-	-	-	-	orf106g	Hypothetical protein
ATMG01160.1	0.794586	1.6138	1.379	2.03099	1.73549	0.854505	-	-	-	-	-	-	-	-	TRNS.5	tRNA-Ser
ATMG01170.1	112.969	131.221	145.61	1.16157	1.28894	1.10965	-	-	-	-	-	-	-	-	atp6-2	ATPase subunit 6
ATMG01180.1	1.72042	1.74708	0.530805	1.0155	0.308532	0.303824	-	-	-	-	-	-	-	-	orf111b	Hypothetical protein
ATMG01190.1	1547.69	1993.78	2012.23	1.28823	1.30015	1.00925	53.05	34	0.745769	0.0374218	1.80184	0.354872	1.34209	0.264502	atp1	ATPase subunit 1
ATMG01200.1	623.392	826.116	709.774	1.32519	1.13857	0.85917	-	-	-	-	-	-	-	-	orf294	Hypothetical protein
ATMG01210.1	28.5882	34.7863	38.322	1.2168	1.34048	1.10164	-	-	-	-	-	-	-	-	orf101b	Hypothetical protein
ATMG01220.1	105.809	120.264	104.69	1.13662	0.989421	0.870494	-	-	-	-	-	-	-	-	orf113	Hypothetical protein
ATMG01230.1	4.22328	6.07569	5.80249	1.43862	1.37393	0.955035	-	-	-	-	-	-	-	-	orf145b	Hypothetical protein
ATMG01240.1	2.41654	3.6164	2.35446	1.49652	0.97431	0.651051	-	-	-	-	-	-	-	-	orf100c	Hypothetical protein
ATMG01250.1	1.46213	4.5604	3.02084	3.11902	2.06606	0.662407	-	-	-	-	-	-	-	-	orf102	Hypothetical protein
ATMG01260.1	4.55216	6.26913	4.76178	1.37718	1.04605	0.75956	-	-	-	-	-	-	-	-	orf205	Hypothetical protein
ATMG01270.1	25.433	30.6423	31.321	1.20482	1.23151	1.02215	-	-	-	-	-	-	-	-	rps7	Encodes a mitochondrial ribosomal protein S7, a constituent of the small subunit of the ribosomal complex
ATMG01275.1	95.0989	104.46	126.504	1.09844	1.33024	1.21103	-	-	-	-	-	-	-	-	nad1	Encodes subunit of mitochondrial NAD(P)H dehydrogenase that is trans-spliced from three precursors, NAD1A, NAD1B, and NAD1C.
ATMG01280.1	72.9836	98.1492	105.819	1.34481	1.4499	1.07815	-	-	-	-	-	-	-	-	orf291	Encodes a cytochrome c oxidase subunit II
ATMG01290.1	1.14695	2.32944	3.18483	2.03099	2.77678	1.36721	-	-	-	-	-	-	-	-	orf111c	Hypothetical protein
ATMG01300.1	0.937651	1.14262	0.542428	1.21859	0.578497	0.474725	-	-	-	-	-	-	-	-	orf136a	Hypothetical protein
ATMG01310.1	0.750121	0.95218	1.19334	1.26937	1.59087	1.25327	-	-	-	-	-	-	-	-	orf136b	Hypothetical protein
ATMG01320.1	280.295	322.33	329.764	1.14997	1.17649	1.02307	-	-	-	-	-	-	-	-	nad2b	Encodes subunit of mitochondrial NAD(P)H dehydrogenase that is trans-spliced from two precursors, NAD2A and NAD2B.
ATMG01330.1	55.4979	78.8806	83.8339	1.42133	1.51058	1.06279	-	-	-	-	-	-	-	-	orf107h	Hypothetical protein
ATMG01350.1	29.475	38.6878	29.4197	1.31257	0.998123	0.760437	-	-	-	-	-	-	-	-	orf145c	Hypothetical protein
ATMG01360.1	1009.08	1129.2	1180.16	1.11904	1.16955	1.04514	-	-	-	-	-	-	-	-	cox1	Cytochrome c oxidase subunit 1
ATMG01370.1	21.1038	22.0132	18.5782	1.04309	0.880321	0.843955	-	-	-	-	-	-	-	-	orf111d	Hypothetical protein
ATMG01380.1	25.1473	32.5016	27.5838	1.29245	1.09689	0.848692	-	-	-	-	-	-	-	-	RRN5	Mitochondrial 5S ribosomal RNA, which is a component of the 50S large subunit of mitochondrial ribosome.
ATMG01390.1	18.3825	23.0358	20.531	1.25314	1.11688	0.891266	-	-	-	-	-	-	-	-	RRN18	Mitochondrial 18S ribosomal RNA, which is a component of the 30S small subunit of mitochondrial ribosome. The rRNA is degraded by a polynucleotide phosphorylase-like protein (AtmtPNPase).
ATMG01400.1	0.605935	0.615324	0.140213	1.0155	0.231399	0.227868	-	-	-	-	-	-	-	-	orf105b	Hypothetical protein
ATMG01410.1	0.689288	1.27267	0.797501	1.84635	1.15699	0.626637	-	-	-	-	-	-	-	-	orf204	Open reading frame 204 (ORF204); FUNCTIONS IN: molecular_function unknown; INVOLVED IN: biological_process unknown; LOCATED IN: mitochondrion; EXPRESSED IN: 22 plant structures; EXPRESSED DURING: 13 growth stages; CONTAINS InterPro DOMAIN/s: RNA-dependent RNA polymerase, mitoviral (InterPro:IPR008686); BEST Arabidopsis thaliana protein match is: Mitovirus RNA-dependent RNA polymerase (TAIR:ATMG01…
"-" means data were not available
