# Supplementary material for: Transcriptomic, proteomic and metabolic changes in Arabidopsis thaliana leaves after the onset of illumination
Source: BMC Plant Biol. 2016 Feb 11;16:43. doi: 10.1186/s12870-016-0726-3 (PMC4750186; doi:10.1186/s12870-016-0726-3)
Supplement: Additional file 4: — Total list of significant DEGs at (a) T1 compared with T0, (b) T8 compared with T0 and (c) T8 compared with T1. (XLSX 1863 kb) [file 12870_2016_726_MOESM4_ESM.xlsx]

## Sheet: a. T1 vs T0
Additonal file 4a. Total list of significant DEGs at T1 compared with T0
Gene ID	Gene Length	T0-Expression	T1-Expression	T0-RPKM	T1-RPKM	log2 Ratio(T1/T0)	Up-Down-Regulation(WT_1/WT_0)	P-value	FDR	Gene Model Type	Primary Gene Symbol	Gene Model Description
AT1G01060.3	2517	87	37	0.853403	0.341304	-1.32217	Down	1.1036e-06	7.60359e-06	protein_coding	LATE ELONGATED HYPOCOTYL (LHY)	LHY encodes a myb-related putative transcription factor involved in circadian rhythm along with another myb transcription factor CCA1
AT1G01060.5	2722	139	51	1.2608	0.435016	-1.5352	Down	5.03496e-12	5.61632e-11	protein_coding	LATE ELONGATED HYPOCOTYL (LHY)	LHY encodes a myb-related putative transcription factor involved in circadian rhythm along with another myb transcription factor CCA1
AT1G01120.1	1899	5026	11313	65.3455	138.317	1.08182	Up	0	0	protein_coding	3-KETOACYL-COA SYNTHASE 1 (KCS1)	Encodes a condensing enzyme KCS1 (3-ketoacyl-CoA synthase 1) which is involved in the critical fatty acid elongation process in wax biosynthesis.
AT1G01310.1	977	9	36	0.22744	0.855522	1.91132	Up	9.55452e-05	0.000491879	protein_coding		CAP (Cysteine-rich secretory proteins, Antigen 5, and Pathogenesis-related 1 protein) superfamily protein; FUNCTIONS IN: molecular_function unknown; INVOLVED IN: biological_process unknown; LOCATED IN: extracellular region; EXPRESSED IN: 6 plant structures; EXPRESSED DURING: L mature pollen stage, M germinated pollen stage, 4 anthesis, petal differentiation and expansion stage; CONTAINS InterPro …
AT1G01420.1	1520	277	731	4.4994	11.166	1.31131	Up	4.33138e-42	1.35723e-40	protein_coding	UDP-GLUCOSYL TRANSFERASE 72B3 (UGT72B3)	UDP-glucosyl transferase 72B3 (UGT72B3); FUNCTIONS IN: quercetin 3-O-glucosyltransferase activity, UDP-glycosyltransferase activity, transferase activity, transferring glycosyl groups; INVOLVED IN: metabolic process; LOCATED IN: cellular_component unknown; EXPRESSED IN: 11 plant structures; EXPRESSED DURING: LP.04 four leaves visible, petal differentiation and expansion stage; CONTAINS InterPro D…
AT1G01500.1	1461	50	123	0.844964	1.95469	1.20998	Up	1.8002e-07	1.36006e-06	protein_coding		Erythronate-4-phosphate dehydrogenase family protein; BEST Arabidopsis thaliana protein match is: Erythronate-4-phosphate dehydrogenase family protein (TAIR:AT1G19400.2); Has 143 Blast hits to 143 proteins in 19 species: Archae - 0; Bacteria - 0; Metazoa - 0; Fungi - 0; Plants - 143; Viruses - 0; Other Eukaryotes - 0 (source: NCBI BLink).
AT1G01520.1	864	259	1837	7.40124	49.3649	2.73765	Up	4.57414e-272	8.86985e-270	protein_coding	ALTERED SEED GERMINATION 4 (ASG4)	Homeodomain-like superfamily protein; CONTAINS InterPro DOMAIN/s: SANT, DNA-binding (InterPro:IPR001005), Homeodomain-like (InterPro:IPR009057), Myb, DNA-binding (InterPro:IPR014778), Myb-like DNA-binding domain, SHAQKYF class (InterPro:IPR006447), HTH transcriptional regulator, Myb-type, DNA-binding (InterPro:IPR017930); BEST Arabidopsis thaliana protein match is: Homeodomain-like superfamily pr…
AT1G01560.2	1319	109	18	2.04033	0.316848	-2.68694	Down	1.46166e-18	2.31444e-17	protein_coding	MAP KINASE 11 (MPK11)	member of MAP Kinase
AT1G01680.1	965	402	210	10.2853	5.0526	-1.02549	Down	9.9186e-18	1.5141e-16	protein_coding	PLANT U-BOX 54 (PUB54)	plant U-box 54 (PUB54); FUNCTIONS IN: ubiquitin-protein ligase activity; INVOLVED IN: response to stress, protein ubiquitination; LOCATED IN: ubiquitin ligase complex; CONTAINS InterPro DOMAIN/s: UspA (InterPro:IPR006016), U box domain (InterPro:IPR003613); BEST Arabidopsis thaliana protein match is: RING/U-box superfamily protein (TAIR:AT1G01660.1); Has 2251 Blast hits to 2122 proteins in 140 sp…
AT1G01950.1	2995	40	118	0.329747	0.914762	1.47204	Up	2.86164e-09	2.57317e-08	protein_coding	ARMADILLO REPEAT KINESIN 2 (ARK2)	Encodes a member of the armadillo/beta-catenin repeat kinesin motor family. Mutants have twisted roots due to abnormal cell file rotation; the phenotype is dependent on microtubules.
AT1G02220.1	1353	85	227	1.5511	3.89539	1.32848	Up	2.18026e-14	2.84882e-13	protein_coding	NAC DOMAIN CONTAINING PROTEIN 3 (NAC003)	NAC domain containing protein 3 (NAC003); FUNCTIONS IN: sequence-specific DNA binding transcription factor activity; INVOLVED IN: multicellular organismal development, regulation of transcription; LOCATED IN: cellular_component unknown; EXPRESSED IN: 17 plant structures; EXPRESSED DURING: LP.06 six leaves visible, LP.04 four leaves visible, 4 anthesis, 4 leaf senescence stage, petal differentiati…
AT1G02230.1	1081	25	69	0.570995	1.48199	1.37599	Up	1.68147e-05	9.76478e-05	protein_coding	NAC DOMAIN CONTAINING PROTEIN 4 (NAC004)	NAC domain containing protein 4 (NAC004); FUNCTIONS IN: sequence-specific DNA binding transcription factor activity; INVOLVED IN: multicellular organismal development, regulation of transcription; LOCATED IN: cellular_component unknown; CONTAINS InterPro DOMAIN/s: No apical meristem (NAM) protein (InterPro:IPR003441); BEST Arabidopsis thaliana protein match is: NAC domain containing protein 5 (TA…
AT1G02280.1	1173	95	40	1.9996	0.791745	-1.33661	Down	2.80826e-07	2.07479e-06	protein_coding	TRANSLOCON AT THE OUTER ENVELOPE MEMBRANE OF CHLOROPLASTS 33 (TOC33)	Encodes a GTP-binding GTP-ase. Component of the chloroplast protein import machinery. Required for import of POR B into plastids. Toc33 phosphorylation may not play an important role in vivo.
AT1G02300.1	1227	104	32	2.0927	0.60552	-1.78912	Down	2.79118e-11	2.95225e-10	protein_coding		Cysteine proteinases superfamily protein; FUNCTIONS IN: cysteine-type endopeptidase activity, cysteine-type peptidase activity; INVOLVED IN: proteolysis, regulation of catalytic activity; LOCATED IN: endomembrane system; EXPRESSED IN: 22 plant structures; EXPRESSED DURING: 13 growth stages; CONTAINS InterPro DOMAIN/s: Peptidase C1A, papain (InterPro:IPR013128), Peptidase C1A, cathepsin B (InterPr…
AT1G02360.1	1011	78	178	1.90485	4.08782	1.10165	Up	5.44726e-09	4.7793e-08	protein_coding		Chitinase family protein; FUNCTIONS IN: chitinase activity; INVOLVED IN: carbohydrate metabolic process, cell wall macromolecule catabolic process; LOCATED IN: endomembrane system; EXPRESSED IN: stem, cotyledon, leaf whorl, root; CONTAINS InterPro DOMAIN/s: Glycoside hydrolase, family 19 (InterPro:IPR016283), Glycoside hydrolase, family 19, catalytic (InterPro:IPR000726); BEST Arabidopsis thalian…
AT1G02380.1	1121	161	85	3.546	1.7605	-1.01021	Down	8.6246e-08	6.72674e-07	protein_coding		unknown protein; BEST Arabidopsis thaliana protein match is: unknown protein (TAIR:AT4G01960.1); Has 66 Blast hits to 66 proteins in 11 species: Archae - 0; Bacteria - 0; Metazoa - 0; Fungi - 0; Plants - 66; Viruses - 0; Other Eukaryotes - 0 (source: NCBI BLink).
AT1G02520.1	3871	22	105	0.140319	0.629781	2.16613	Up	2.79012e-13	3.4093e-12	protein_coding	ATP-BINDING CASSETTE B11 (ABCB11)	Encodes an ATP-binding cassette (ABC) transporter. Expressed in the vascular tissue of primary stem.
AT1G02610.1	937	293	80	7.72052	1.98232	-1.96151	Down	8.3869e-33	2.0936e-31	protein_coding		RING/FYVE/PHD zinc finger superfamily protein; FUNCTIONS IN: zinc ion binding; CONTAINS InterPro DOMAIN/s: Protein of unknown function DUF3675 (InterPro:IPR022143), Zinc finger, C3HC4 RING-type (InterPro:IPR018957), Zinc finger, RING-CH-type (InterPro:IPR011016); BEST Arabidopsis thaliana protein match is: RING/FYVE/PHD zinc finger superfamily protein (TAIR:AT4G02075.1); Has 1637 Blast hits to 16…
AT1G02820.1	615	520	5930	20.876	223.874	3.42277	Up	0	0	protein_coding	LATE EMBRYOGENESIS ABUNDANT 3 (LEA3)	Late embryogenesis abundant 3 (LEA3) family protein; FUNCTIONS IN: molecular_function unknown; INVOLVED IN: embryo development, response to stress; EXPRESSED IN: 16 plant structures; EXPRESSED DURING: 8 growth stages; CONTAINS InterPro DOMAIN/s: Late embryogenesis abundant protein, group 3 (InterPro:IPR004926); BEST Arabidopsis thaliana protein match is: senescence-associated gene 21 (TAIR:AT4G02…
AT1G03010.1	2099	76	37	0.893963	0.409272	-1.12715	Down	5.99642e-05	0.000319141	protein_coding		Phototropic-responsive NPH3 family protein; FUNCTIONS IN: signal transducer activity; INVOLVED IN: response to light stimulus, pollen tube growth; EXPRESSED IN: leaf apex, inflorescence meristem, cauline leaf, root, flower; EXPRESSED DURING: M germinated pollen stage, petal differentiation and expansion stage; CONTAINS InterPro DOMAIN/s: NPH3 (InterPro:IPR004249), BTB/POZ fold (InterPro:IPR011333…
AT1G03360.1	1264	42	112	0.82039	2.05728	1.32636	Up	8.95094e-08	6.97313e-07	protein_coding	RIBOSOMAL RNA PROCESSING 4 (RRP4)	ribosomal RNA processing 4 (RRP4); FUNCTIONS IN: exonuclease activity; LOCATED IN: mitochondrion; EXPRESSED IN: 20 plant structures; EXPRESSED DURING: 13 growth stages; CONTAINS InterPro DOMAIN/s: Nucleic acid-binding, OB-fold-like (InterPro:IPR016027); Has 615 Blast hits to 615 proteins in 291 species: Archae - 147; Bacteria - 0; Metazoa - 136; Fungi - 134; Plants - 55; Viruses - 0; Other Eukary…
AT1G03495.1	1753	47	123	0.661964	1.62909	1.29925	Up	3.44646e-08	2.79646e-07	protein_coding		HXXXD-type acyl-transferase family protein; FUNCTIONS IN: transferase activity, transferring acyl groups other than amino-acyl groups, transferase activity; INVOLVED IN: biological_process unknown; CONTAINS InterPro DOMAIN/s: Transferase (InterPro:IPR003480); BEST Arabidopsis thaliana protein match is: HXXXD-type acyl-transferase family protein (TAIR:AT1G03940.1); Has 1920 Blast hits to 1905 prot…
AT1G03520.1	2035	89	47	1.0798	0.536237	-1.00982	Down	7.10018e-05	0.00037387	protein_coding		Core-2/I-branching beta-1,6-N-acetylglucosaminyltransferase family protein; FUNCTIONS IN: transferase activity, transferring glycosyl groups, acetylglucosaminyltransferase activity; INVOLVED IN: carbohydrate biosynthetic process; LOCATED IN: membrane; EXPRESSED IN: 22 plant structures; EXPRESSED DURING: 13 growth stages; CONTAINS InterPro DOMAIN/s: Glycosyl transferase, family 14 (InterPro:IPR003…
AT1G03650.1	793	121	46	3.7673	1.34681	-1.48398	Down	3.39704e-10	3.29365e-09	protein_coding		Acyl-CoA N-acyltransferases (NAT) superfamily protein; FUNCTIONS IN: N-acetyltransferase activity; INVOLVED IN: metabolic process; LOCATED IN: cellular_component unknown; CONTAINS InterPro DOMAIN/s: GCN5-related N-acetyltransferase, C-terminal (InterPro:IPR022610), GCN5-related N-acetyltransferase (InterPro:IPR000182), Acyl-CoA N-acyltransferase (InterPro:IPR016181); Has 3295 Blast hits to 3295 p…
AT1G03940.1	1515	26	99	0.42372	1.51721	1.84024	Up	1.85684e-10	1.83897e-09	protein_coding		HXXXD-type acyl-transferase family protein; FUNCTIONS IN: transferase activity, transferring acyl groups other than amino-acyl groups, transferase activity; INVOLVED IN: biological_process unknown; LOCATED IN: cellular_component unknown; CONTAINS InterPro DOMAIN/s: Transferase (InterPro:IPR003480); BEST Arabidopsis thaliana protein match is: HXXXD-type acyl-transferase family protein (TAIR:AT1G03…
AT1G04120.1	5277	42	115	0.196508	0.505981	1.36449	Up	3.07016e-08	2.50251e-07	protein_coding	ATP-BINDING CASSETTE C5 (ABCC5)	encodes a high-affinity inositol hexakisphosphate transporter that plays a role in guard cell signaling and phytate storage. It is a member of MRP subfamily / ABC transporter subfamily C.
AT1G04130.1	1315	129	402	2.42205	7.09779	1.55114	Up	2.92968e-30	6.87704e-29	protein_coding	TETRATRICOPEPTIDE REPEAT 2 (TPR2)	Encodes one of the 36 carboxylate clamp (CC)-tetratricopeptide repeat (TPR) proteins (Prasad 2010, Pubmed ID: 20856808). Interacts with Hsp90/Hsp70 as co-chaperone.
AT1G04220.1	1784	88	1084	1.21788	14.1077	3.53404	Up	4.73092e-206	6.69838e-204	protein_coding	3-KETOACYL-COA SYNTHASE 2 (KCS2)	Encodes KCS2, a member of the 3-ketoacyl-CoA synthase family involved in the biosynthesis of VLCFA (very long chain fatty acids).
AT1G04250.1	1087	715	1818	16.2403	38.8318	1.25766	Up	9.30474e-96	6.1939e-94	protein_coding	AUXIN RESISTANT 3 (AXR3)	Transcription regulator acting as repressor of auxin-inducible gene expression. Auxin-inducible AUX/IAA gene. Short-lived nuclear protein with four conserved domains. Domain III has homology to beta alpha alpha dimerization and DNA binding domains. Involved in auxin signaling. Auxin induces the degradation of the protein in a dosage-dependent manner in a process mediated by AtRac1. Auxin induced …
AT1G04400.2	2264	20	0	0.218108	0.001	-7.7689	Down	4.95216e-07	3.55949e-06	protein_coding	CRYPTOCHROME 2 (CRY2)	Blue light receptor mediating blue-light regulated cotyledon expansion and flowering time. Positive regulator of the flowering-time gene CONSTANS. This gene possesses a light-induced CNT2 N-terminal homodimerisation domain.Involved in blue-light induced stomatal opening. Involved in triggering chromatin decondensation. An 80-residue motif (NC80) is sufficient to confer CRY2's physiological functi…
AT1G04570.1	1935	20	112	0.255192	1.34388	2.39675	Up	1.00974e-15	1.40004e-14	protein_coding		Major facilitator superfamily protein; FUNCTIONS IN: transporter activity; INVOLVED IN: transport; LOCATED IN: chloroplast, membrane; CONTAINS InterPro DOMAIN/s: Biopterin transport-related protein BT1 (InterPro:IPR004324), Major facilitator superfamily, general substrate transporter (InterPro:IPR016196); BEST Arabidopsis thaliana protein match is: Major facilitator superfamily protein (TAIR:AT2G…
AT1G05020.1	2414	96	40	0.981866	0.384721	-1.35171	Down	1.9107e-07	1.43827e-06	protein_coding		ENTH/ANTH/VHS superfamily protein; FUNCTIONS IN: phospholipid binding, clathrin binding, binding, phosphatidylinositol binding; INVOLVED IN: clathrin coat assembly; LOCATED IN: clathrin coat; EXPRESSED IN: 11 plant structures; EXPRESSED DURING: L mature pollen stage, M germinated pollen stage, 4 anthesis, petal differentiation and expansion stage, LP.08 eight leaves visible; CONTAINS InterPro DOM…
AT1G05061.1	1045	16	1	0.378026	0.0222181	-4.08868	Down	8.76246e-05	0.000454513	pseudogene		Pseudogene of AT2G32630; pentatricopeptide (PPR) repeat-containing protein
AT1G05135.1	1322	2	20	0.0373523	0.351254	3.23325	Up	0.000117813	0.000598002	pseudogene		pseudogene of unknown protein
AT1G05170.1	1881	48	163	0.630044	2.01197	1.67509	Up	1.62362e-14	2.14241e-13	protein_coding		Galactosyltransferase family protein; FUNCTIONS IN: transferase activity, transferring hexosyl groups, transferase activity, transferring glycosyl groups; INVOLVED IN: protein amino acid glycosylation; LOCATED IN: membrane; EXPRESSED IN: 14 plant structures; EXPRESSED DURING: 4 anthesis, C globular stage, 4 leaf senescence stage, petal differentiation and expansion stage, E expanded cotyledon sta…
AT1G05170.2	1837	18	80	0.241926	1.01112	2.06332	Up	6.80788e-10	6.42833e-09	protein_coding		Galactosyltransferase family protein; FUNCTIONS IN: transferase activity, transferring hexosyl groups, transferase activity, transferring glycosyl groups; INVOLVED IN: protein amino acid glycosylation; LOCATED IN: endomembrane system, membrane; EXPRESSED IN: 14 plant structures; EXPRESSED DURING: 4 anthesis, C globular stage, 4 leaf senescence stage, petal differentiation and expansion stage, E e…
AT1G05260.1	1209	18	2	0.367591	0.0384085	-3.2586	Down	0.000129153	0.000650995	protein_coding	RARE COLD INDUCIBLE GENE 3 (RCI3)	Encodes a cold-inducible cationic peroxidase that is involved in the stress response. In response to low temperature, RCI3 transcripts accumulate in the aerial part and in roots of etiolated seedlings but only in roots of light-grown seedlings.
AT1G05890.1	2296	60	24	0.645205	0.242696	-1.41061	Down	2.20344e-05	0.00012575	protein_coding	ARIADNE 5 (ARI5)	ARIADNE 5 (ARI5); FUNCTIONS IN: zinc ion binding, nucleic acid binding; EXPRESSED IN: 24 plant structures; EXPRESSED DURING: 15 growth stages; CONTAINS InterPro DOMAIN/s: Zinc finger, C6HC-type (InterPro:IPR002867), Zinc finger, RING-type (InterPro:IPR001841), Zinc finger, CCHC-type (InterPro:IPR001878); BEST Arabidopsis thaliana protein match is: IBR domain-containing protein (TAIR:AT2G31510.1);…
AT1G06040.1	1227	313	2415	6.29822	45.6978	2.85911	Up	0	0	protein_coding	SALT TOLERANCE (STO)	Encodes salt tolerance protein (STO) which confers salt tolerance to yeast cells. Fully complements calcineurin deficient yeast but does not encode a phosphoprotein phosphatase. Sequence has similarities to CONSTANS. STO co-localizes with COP1 and plays a role in light signaling.
AT1G06040.2	1309	18	114	0.339509	2.02203	2.57429	Up	3.22602e-17	4.80135e-16	protein_coding	SALT TOLERANCE (STO)	Encodes salt tolerance protein (STO) which confers salt tolerance to yeast cells. Fully complements calcineurin deficient yeast but does not encode a phosphoprotein phosphatase. Sequence has similarities to CONSTANS. STO co-localizes with COP1 and plays a role in light signaling.
AT1G06160.1	931	108	37	2.86413	0.922731	-1.63411	Down	1.96541e-10	1.93932e-09	protein_coding	OCTADECANOID-RESPONSIVE ARABIDOPSIS AP2/ERF 59 (ORA59)	encodes a member of the ERF (ethylene response factor) subfamily B-3 of ERF/AP2 transcription factor family. The protein contains one AP2 domain. There are 18 members in this subfamily including ATERF-1, ATERF-2, AND ATERF-5.
AT1G06180.1	912	24	82	0.649733	2.08758	1.68391	Up	5.1223e-08	4.0747e-07	protein_coding	MYB DOMAIN PROTEIN 13 (MYB13)	member of MYB3R- and R2R3- type MYB- encoding genes
AT1G06570.1	1554	162	948	2.57384	14.1638	2.46021	Up	1.48444e-125	1.24136e-123	protein_coding	PHYTOENE DESATURATION 1 (PDS1)	Mutation of the PDS1 locus disrupts the activity of p-hydroxyphenylpyruvate dioxygenase (HPPDase), the first committed step in the synthesis of both plastoquinone and tocopherols in plants.
AT1G06630.2	1459	29	7	0.490751	0.111395	-2.13931	Down	9.1178e-05	0.000471392	protein_coding		F-box/RNI-like superfamily protein; FUNCTIONS IN: molecular_function unknown; INVOLVED IN: biological_process unknown; LOCATED IN: cellular_component unknown; EXPRESSED IN: 24 plant structures; EXPRESSED DURING: 13 growth stages; CONTAINS InterPro DOMAIN/s: F-box domain, cyclin-like (InterPro:IPR001810), F-box domain, Skp2-like (InterPro:IPR022364); BEST Arabidopsis thaliana protein match is: F-b…
AT1G06980.1	791	67	150	2.0913	4.40289	1.07405	Up	1.58123e-07	1.20005e-06	protein_coding		unknown protein; FUNCTIONS IN: molecular_function unknown; INVOLVED IN: biological_process unknown; LOCATED IN: endomembrane system; EXPRESSED IN: sepal, male gametophyte, carpel; EXPRESSED DURING: 4 anthesis; BEST Arabidopsis thaliana protein match is: unknown protein (TAIR:AT2G30230.1); Has 159 Blast hits to 159 proteins in 13 species: Archae - 0; Bacteria - 0; Metazoa - 0; Fungi - 0; Plants - …
AT1G07010.2	1556	73	36	1.15833	0.537175	-1.10858	Down	0.00010449	0.00053423	protein_coding	SHEWENELLA-LIKE PROTEIN PHOSPHATASE 1 (SLP1)	Calcineurin-like metallo-phosphoesterase superfamily protein; FUNCTIONS IN: hydrolase activity, protein serine/threonine phosphatase activity; INVOLVED IN: biological_process unknown; EXPRESSED IN: 21 plant structures; EXPRESSED DURING: 13 growth stages; CONTAINS InterPro DOMAIN/s: Metallophosphoesterase (InterPro:IPR004843); BEST Arabidopsis thaliana protein match is: Calcineurin-like metallo-ph…
AT1G07180.1	1788	2452	5523	33.8588	71.7184	1.08281	Up	1.74487e-226	2.74662e-224	protein_coding	ALTERNATIVE NAD(P)H DEHYDROGENASE 1 (NDA1)	Internal NAD(P)H dehydrogenase in mitochondria. The predicted protein sequence has high homology with other designated NAD(P)H DHs from microorganisms; the capacity for matrix NAD(P)H oxidation via the rotenone-insensitive pathway is significantly reduced in the Atndi1 mutant plant line; the in vitro translation product of AtNDI1 is imported into isolated mitochondria and located on the inside of…
AT1G07250.1	1667	592	1686	8.76808	23.4825	1.42126	Up	6.69852e-107	4.84466e-105	protein_coding	UDP-GLUCOSYL TRANSFERASE 71C4 (UGT71C4)	UDP-glucosyl transferase 71C4 (UGT71C4); FUNCTIONS IN: quercetin 3-O-glucosyltransferase activity, quercetin 7-O-glucosyltransferase activity, UDP-glucosyltransferase activity, transferase activity, transferring glycosyl groups; INVOLVED IN: metabolic process; LOCATED IN: cellular_component unknown; EXPRESSED IN: 22 plant structures; EXPRESSED DURING: 13 growth stages; CONTAINS InterPro DOMAIN/s:…
AT1G07350.2	1464	9	134	0.151782	2.12514	3.80748	Up	2.46096e-28	5.46971e-27	protein_coding	SERINE/ARGININE RICH-LIKE PROTEIN 45A (SR45a)	Encodes a serine/arginine rich-like protein, SR45a. Involved in the regulation of stress-responsive alternative splicing.
AT1G07400.1	816	17	543	0.514372	15.4502	4.90867	Up	2.7035e-130	2.37199e-128	protein_coding		HSP20-like chaperones superfamily protein; CONTAINS InterPro DOMAIN/s: Heat shock protein Hsp20 (InterPro:IPR002068), HSP20-like chaperone (InterPro:IPR008978); BEST Arabidopsis thaliana protein match is: HSP20-like chaperones superfamily protein (TAIR:AT1G59860.1); Has 7238 Blast hits to 7237 proteins in 1623 species: Archae - 225; Bacteria - 4290; Metazoa - 129; Fungi - 318; Plants - 1626; Viru…
AT1G07720.1	1799	2143	4893	29.411	63.1491	1.10241	Up	9.66936e-207	1.37634e-204	protein_coding	3-KETOACYL-COA SYNTHASE 3 (KCS3)	Encodes KCS3, a member of the 3-ketoacyl-CoA synthase family involved in the biosynthesis of VLCFA (very long chain fatty acids).
AT1G08090.1	1900	296	118	3.84642	1.44195	-1.41549	Down	2.16912e-21	3.77656e-20	protein_coding	NITRATE TRANSPORTER 2:1 (NRT2:1)	High-affinity nitrate transporter. Up-regulated by nitrate. Functions as a repressor of lateral root initiation independently of nitrate uptake.
AT1G08115.1	162	8325	4059	1268.78	581.738	-1.12501	Down	0	0	small_nuclear_rna		U1A small nuclear RNA
AT1G08250.1	1445	669	1851	11.4308	29.7414	1.37955	Up	4.23364e-112	3.20941e-110	protein_coding	AROGENATE DEHYDRATASE 6 (ADT6)	Encodes a plastid-localized arogenate dehydratase involved in phenylalanine biosynthesis. Although this enzyme has sequence similarity to prephenate dehydratases, it is 98 times more active with arogenate than prephenate in enzymatic assays.
AT1G08570.1	1417	266	594	4.63479	9.73284	1.07036	Up	1.80627e-25	3.65627e-24	protein_coding	ATYPICAL CYS HIS RICH THIOREDOXIN 4 (ACHT4)	Encodes a member of the thioredoxin family protein. Located in the chloroplast. Shows high activity towards the chloroplast 2-Cys peroxiredoxin A, and poor activity towards the chloroplast NADP-malate dehydrogenase.
AT1G08650.1	1376	331	919	5.9392	15.5067	1.38455	Up	7.15788e-57	2.97892e-55	protein_coding	PHOSPHOENOLPYRUVATE CARBOXYLASE KINASE 1 (PPCK1)	Encodes a phosphoenolpyruvate carboxylase kinase that is expressed at highest levels in leaves. Expression is induced by light.
AT1G08980.1	1512	1295	471	21.1464	7.23256	-1.54783	Down	2.86862e-100	1.95329e-98	protein_coding	AMIDASE 1 (AMI1)	Encodes an enzyme with similarity to bacterial acylamidohydrolases and exhibits indole-3-acetamide amidohydrolase activity in vitro. This enzyme may be involved in the in vivo biosynthesis of indole-acetic acid from indole-3-acetamide, a native metabolite of A. thaliana. It appears to exist as a monomer.
AT1G09140.1	1273	14	53	0.27153	0.966653	1.83189	Up	3.74956e-06	2.40274e-05	protein_coding	SERINE/ARGININE-RICH PROTEIN SPLICING FACTOR 30 (SR30)	Encodes a serine-arginine rich RNA binding protein involved in regulation of splicing (including splicing of itself). Exists as 3 alternative spliced forms that are differentially expressed. Barta et al (2010) have proposed a nomenclature for Serine/Arginine-Rich Protein Splicing Factors (SR proteins): Plant Cell. 2010, 22:2926.
AT1G09415.1	655	403	207	15.1908	7.33757	-1.04983	Down	2.0827e-18	3.27649e-17	protein_coding	NIM1-INTERACTING 3 (NIMIN-3)	encodes a kinase that physically interacts with NPR1/NIM1
AT1G10340.1	1980	116	38	1.44648	0.445596	-1.69873	Down	1.18049e-11	1.28728e-10	protein_coding		Ankyrin repeat family protein; CONTAINS InterPro DOMAIN/s: Ankyrin repeat-containing domain (InterPro:IPR020683), Ankyrin repeat (InterPro:IPR002110); BEST Arabidopsis thaliana protein match is: Ankyrin repeat family protein (TAIR:AT2G24600.4); Has 23228 Blast hits to 12811 proteins in 577 species: Archae - 31; Bacteria - 1612; Metazoa - 12827; Fungi - 1604; Plants - 2793; Viruses - 138; Other Eu…
AT1G10370.1	962	1124	4231	28.8476	102.115	1.82368	Up	0	0	protein_coding	EARLY-RESPONSIVE TO DEHYDRATION 9 (ERD9)	Encodes GSTU17 (Glutathione S-Transferase U17). Functions as a negative component of stress-mediated signal transduction pathways in drought and salt stress responses.
AT1G10650.1	1519	122	283	1.98299	4.32565	1.12524	Up	6.92696e-14	8.78509e-13	protein_coding		SBP (S-ribonuclease binding protein) family protein; FUNCTIONS IN: zinc ion binding; INVOLVED IN: biological_process unknown; LOCATED IN: cellular_component unknown; EXPRESSED IN: 24 plant structures; EXPRESSED DURING: 15 growth stages; CONTAINS InterPro DOMAIN/s: Zinc finger, RING-type (InterPro:IPR001841), S-ribonuclease binding protein, SBP1, pollen (InterPro:IPR017066); BEST Arabidopsis thali…
AT1G10850.1	2743	355	763	3.19537	6.45835	1.01518	Up	1.01602e-29	2.33781e-28	protein_coding		Leucine-rich repeat protein kinase family protein; FUNCTIONS IN: protein serine/threonine kinase activity, protein kinase activity, ATP binding; INVOLVED IN: transmembrane receptor protein tyrosine kinase signaling pathway, protein amino acid phosphorylation; LOCATED IN: endomembrane system; EXPRESSED IN: 22 plant structures; EXPRESSED DURING: 13 growth stages; CONTAINS InterPro DOMAIN/s: Protein…
AT1G10900.1	2644	323	876	3.01619	7.69247	1.35072	Up	2.38232e-52	9.19926e-51	protein_coding		Phosphatidylinositol-4-phosphate 5-kinase family protein; FUNCTIONS IN: 1-phosphatidylinositol-4-phosphate 5-kinase activity, phosphatidylinositol phosphate kinase activity, ATP binding; INVOLVED IN: phosphatidylinositol metabolic process; LOCATED IN: plasma membrane; EXPRESSED IN: 21 plant structures; EXPRESSED DURING: 13 growth stages; CONTAINS InterPro DOMAIN/s: Phosphatidylinositol-4-phosphat…
AT1G10960.1	654	15066	32046	568.772	1137.68	1.00017	Up	0	0	protein_coding	FERREDOXIN 1 (FD1)	ferredoxin 1 (FD1); FUNCTIONS IN: electron carrier activity, iron-sulfur cluster binding, 2 iron, 2 sulfur cluster binding; INVOLVED IN: response to karrikin; LOCATED IN: chloroplast stroma, chloroplast; EXPRESSED IN: 22 plant structures; EXPRESSED DURING: 13 growth stages; CONTAINS InterPro DOMAIN/s: 2Fe-2S ferredoxin, iron-sulphur binding site (InterPro:IPR006058), Ferredoxin (InterPro:IPR00104…
AT1G11175.1	798	209	74	6.46639	2.15304	-1.58659	Down	3.90356e-18	6.06616e-17	other_rna		other RNA
AT1G11310.1	2198	294	108	3.30246	1.14083	-1.53346	Down	9.34526e-24	1.76859e-22	protein_coding	MILDEW RESISTANCE LOCUS O 2 (MLO2)	A member of a large family of seven-transmembrane domain proteins specific to plants, homologs of the barley mildew resistance locus o (MLO) protein. The Arabidopsis genome contains 15 genes encoding MLO proteins, with localization in plasma membrane. Phylogenetic analysis revealed four clades of closely-related AtMLO genes. ATMLO2 belongs to the clade IV, with AtMLO3, AtMLO6 and AtMLO12. The gen…
AT1G11400.2	1080	89	32	2.03463	0.687938	-1.56441	Down	2.23286e-08	1.84703e-07	protein_coding	PARTNER OF Y14-MAGO (PYM)	The PYM gene encodes a protein capable of interacting with MAGO, and Y14, whose orthologs form part of the exon junction complex in animal cells. In vitro binding assays indicate that PYM can bind to MAGO and Y14 either individually, or when they are together. But, MAGO-Y14-PYM ternary complexes are difficult to detect in vivo in Arabidopsis based on pull-down experiments. However there is some e…
AT1G11700.1	877	549	1403	15.4558	37.1434	1.26496	Up	5.6152e-75	2.99926e-73	protein_coding		Protein of unknown function, DUF584; FUNCTIONS IN: molecular_function unknown; INVOLVED IN: biological_process unknown; LOCATED IN: chloroplast; EXPRESSED IN: 21 plant structures; EXPRESSED DURING: 11 growth stages; CONTAINS InterPro DOMAIN/s: Protein of unknown function DUF584 (InterPro:IPR007608); BEST Arabidopsis thaliana protein match is: Protein of unknown function, DUF584 (TAIR:AT1G61930.1)…
AT1G12060.1	648	98	312	3.73396	11.179	1.58201	Up	1.75552e-24	3.41905e-23	protein_coding	BCL-2-ASSOCIATED ATHANOGENE 5 (BAG5)	A member of Arabidopsis BAG (Bcl-2-associated athanogene) proteins, plant homologs of mammalian regulators of apoptosis. Plant BAG proteins are multi-functional and remarkably similar to their animal counterparts, as they regulate apoptotic-like processes ranging from pathogen attack, to abiotic stress, to plant development.
AT1G12420.1	1858	211	59	2.80385	0.737275	-1.92714	Down	1.56105e-23	2.94181e-22	protein_coding	ACT DOMAIN REPEAT 8 (ACR8)	ACT domain repeat 8 (ACR8); CONTAINS InterPro DOMAIN/s: Amino acid-binding ACT (InterPro:IPR002912); BEST Arabidopsis thaliana protein match is: ACT domain repeat 7 (TAIR:AT4G22780.1); Has 2013 Blast hits to 1422 proteins in 371 species: Archae - 0; Bacteria - 1118; Metazoa - 0; Fungi - 0; Plants - 487; Viruses - 0; Other Eukaryotes - 408 (source: NCBI BLink).
AT1G12440.1	969	601	251	15.3133	6.01413	-1.34836	Down	6.57838e-39	1.90311e-37	protein_coding		A20/AN1-like zinc finger family protein; FUNCTIONS IN: DNA binding, zinc ion binding; INVOLVED IN: biological_process unknown; LOCATED IN: cellular_component unknown; CONTAINS InterPro DOMAIN/s: Zinc finger, AN1-type (InterPro:IPR000058), Zinc finger, A20-type (InterPro:IPR002653); BEST Arabidopsis thaliana protein match is: A20/AN1-like zinc finger family protein (TAIR:AT4G12040.2); Has 1075 Bla…
AT1G13210.1	4065	1353	414	8.2178	2.36463	-1.79714	Down	3.68662e-129	3.20305e-127	protein_coding	AUTOINHIBITED CA2+/ATPASE II (ACA.l)	autoinhibited Ca2+/ATPase II (ACA.l); FUNCTIONS IN: calmodulin binding, ATPase activity, coupled to transmembrane movement of ions, phosphorylative mechanism; INVOLVED IN: phospholipid transport, ATP biosynthetic process; LOCATED IN: plasma membrane; EXPRESSED IN: 23 plant structures; EXPRESSED DURING: 12 growth stages; CONTAINS InterPro DOMAIN/s: ATPase, P-type, phospholipid-translocating, flipp…
AT1G13245.1	579	1002	424	42.7275	17.0024	-1.32943	Down	2.22954e-62	1.01123e-60	protein_coding	ROTUNDIFOLIA LIKE 17 (RTFL17)	ROTUNDIFOLIA like 17 (RTFL17); CONTAINS InterPro DOMAIN/s: DVL (InterPro:IPR012552); BEST Arabidopsis thaliana protein match is: ROTUNDIFOLIA like 15 (TAIR:AT1G68825.2); Has 124 Blast hits to 124 proteins in 12 species: Archae - 0; Bacteria - 0; Metazoa - 0; Fungi - 0; Plants - 124; Viruses - 0; Other Eukaryotes - 0 (source: NCBI BLink).
AT1G13360.1	937	281	611	7.40432	15.14	1.03192	Up	9.8836e-25	1.93904e-23	protein_coding		unknown protein; BEST Arabidopsis thaliana protein match is: unknown protein (TAIR:AT3G25870.1); Has 69 Blast hits to 69 proteins in 16 species: Archae - 0; Bacteria - 0; Metazoa - 6; Fungi - 0; Plants - 63; Viruses - 0; Other Eukaryotes - 0 (source: NCBI BLink).
AT1G13448.1	592	45	8	1.87676	0.313756	-2.58053	Down	4.14954e-08	3.3406e-07	other_rna		Potential natural antisense gene, locus overlaps with AT1G13450
AT1G13480.1	1340	23	4	0.423781	0.0693072	-2.61224	Down	9.5093e-05	0.000489929	protein_coding		Protein of unknown function (DUF1262); CONTAINS InterPro DOMAIN/s: Protein of unknown function DUF1262 (InterPro:IPR010683); BEST Arabidopsis thaliana protein match is: Protein of unknown function (DUF1262) (TAIR:AT1G13520.1); Has 111 Blast hits to 104 proteins in 9 species: Archae - 0; Bacteria - 0; Metazoa - 0; Fungi - 0; Plants - 111; Viruses - 0; Other Eukaryotes - 0 (source: NCBI BLink).
AT1G13700.1	1018	231	34	5.60251	0.775451	-2.85297	Down	4.09464e-40	1.21747e-38	protein_coding	6-PHOSPHOGLUCONOLACTONASE 1 (PGL1)	6-phosphogluconolactonase 1 (PGL1); FUNCTIONS IN: 6-phosphogluconolactonase activity, catalytic activity; INVOLVED IN: pentose-phosphate shunt, carbohydrate metabolic process; LOCATED IN: cellular_component unknown; EXPRESSED IN: 11 plant structures; EXPRESSED DURING: LP.06 six leaves visible, LP.04 four leaves visible, 4 anthesis, petal differentiation and expansion stage; CONTAINS InterPro DOMA…
AT1G14040.1	2442	104	44	1.05149	0.418341	-1.32969	Down	8.60368e-08	6.71238e-07	protein_coding		EXS (ERD1/XPR1/SYG1) family protein; LOCATED IN: integral to membrane; EXPRESSED IN: 21 plant structures; EXPRESSED DURING: 12 growth stages; CONTAINS InterPro DOMAIN/s: SPX, N-terminal (InterPro:IPR004331), EXS, C-terminal (InterPro:IPR004342); BEST Arabidopsis thaliana protein match is: EXS (ERD1/XPR1/SYG1) family protein (TAIR:AT2G03240.1); Has 1168 Blast hits to 1094 proteins in 207 species: …
AT1G14090.1	3004	60	23	0.493139	0.177767	-1.47201	Down	1.18087e-05	7.00356e-05	pseudogene		pseudogene, pentatricopeptide (PPR) repeat-containing protein, contains Pfam profile PF01535: PPR repeat; blastp match of 33% identity and 1.5e-16 P-value to GP|20219038|gb|AAM15782.1|AC104428_3|AC104428 Putative indole-3-acetate beta-glucosyltransferase {Oryza sativa (japonica cultivar-group)}
AT1G14200.1	817	317	985	9.57978	27.9922	1.54696	Up	1.9373e-71	9.80002e-70	protein_coding		RING/U-box superfamily protein; FUNCTIONS IN: zinc ion binding; EXPRESSED IN: 20 plant structures; EXPRESSED DURING: 12 growth stages; CONTAINS InterPro DOMAIN/s: Zinc finger, RING-type (InterPro:IPR001841), Zinc finger, C3HC4 RING-type (InterPro:IPR018957); BEST Arabidopsis thaliana protein match is: RING/U-box superfamily protein (TAIR:AT1G26800.1); Has 10250 Blast hits to 10222 proteins in 289…
AT1G14205.1	575	52	20	2.23282	0.807579	-1.46719	Down	4.81068e-05	0.000260331	protein_coding		Ribosomal L18p/L5e family protein; FUNCTIONS IN: structural constituent of ribosome; INVOLVED IN: translation; LOCATED IN: ribosome, intracellular; CONTAINS InterPro DOMAIN/s: Ribosomal protein L18/L5 (InterPro:IPR005484); BEST Arabidopsis thaliana protein match is: Ribosomal L18p/L5e family protein (TAIR:AT1G48350.1); Has 2486 Blast hits to 2465 proteins in 979 species: Archae - 0; Bacteria - 19…
AT1G14540.1	1219	135	48	2.73431	0.914241	-1.58053	Down	3.63662e-12	4.09062e-11	protein_coding	PEROXIDASE 4 (PER4)	Peroxidase superfamily protein; FUNCTIONS IN: peroxidase activity, heme binding; INVOLVED IN: response to oxidative stress, oxidation reduction; LOCATED IN: endomembrane system; EXPRESSED IN: leaf apex, sepal, root, stamen; EXPRESSED DURING: 4 anthesis; CONTAINS InterPro DOMAIN/s: Haem peroxidase (InterPro:IPR010255), Plant peroxidase (InterPro:IPR000823), Peroxidases heam-ligand binding site (In…
AT1G14600.1	942	112	261	2.93552	6.43299	1.13187	Up	5.00482e-13	6.01387e-12	protein_coding		Homeodomain-like superfamily protein; CONTAINS InterPro DOMAIN/s: Myb, DNA-binding (InterPro:IPR014778), Homeodomain-like (InterPro:IPR009057), Homeodomain-related (InterPro:IPR012287), HTH transcriptional regulator, Myb-type, DNA-binding (InterPro:IPR017930), Myb-like DNA-binding domain, SHAQKYF class (InterPro:IPR006447); BEST Arabidopsis thaliana protein match is: Homeodomain-like superfamily …
AT1G14880.1	765	1348	715	43.5058	21.7004	-1.00348	Down	9.99556e-54	3.98631e-52	protein_coding	PLANT CADMIUM RESISTANCE 1 (PCR1)	PLANT CADMIUM RESISTANCE 1 (PCR1); FUNCTIONS IN: molecular_function unknown; INVOLVED IN: biological_process unknown; LOCATED IN: vacuole; CONTAINS InterPro DOMAIN/s: Protein of unknown function Cys-rich (InterPro:IPR006461); BEST Arabidopsis thaliana protein match is: PLANT CADMIUM RESISTANCE 2 (TAIR:AT1G14870.1); Has 778 Blast hits to 777 proteins in 111 species: Archae - 0; Bacteria - 0; Metaz…
AT1G15010.1	536	118	37	5.43545	1.60273	-1.76187	Down	2.2314e-12	2.56606e-11	protein_coding		unknown protein; BEST Arabidopsis thaliana protein match is: unknown protein (TAIR:AT2G01300.1); Has 71 Blast hits to 71 proteins in 13 species: Archae - 0; Bacteria - 2; Metazoa - 0; Fungi - 0; Plants - 69; Viruses - 0; Other Eukaryotes - 0 (source: NCBI BLink).
AT1G15100.1	778	235	864	7.45773	25.7844	1.78969	Up	6.0033e-77	3.30552e-75	protein_coding	RING-H2 FINGER A2A (RHA2A)	Encodes a putative RING-H2 finger protein RHA2a.
AT1G15175.1	829	93	12	2.76979	0.336086	-3.04288	Down	4.70322e-18	7.27925e-17	other_rna		Potential natural antisense gene, locus overlaps with AT1G15170
AT1G15210.1	4533	28	0	0.152507	0.001	-7.25273	Down	1.50707e-09	1.38303e-08	protein_coding	ATP-BINDING CASSETTE G35 (ABCG35)	pleiotropic drug resistance 7 (PDR7); FUNCTIONS IN: ATPase activity, coupled to transmembrane movement of substances; INVOLVED IN: drug transmembrane transport; LOCATED IN: plasma membrane, chloroplast, membrane; EXPRESSED IN: 9 plant structures; EXPRESSED DURING: 4 anthesis, F mature embryo stage, petal differentiation and expansion stage, E expanded cotyledon stage, D bilateral stage; CONTAINS …
AT1G15350.1	979	67	23	1.6897	0.545467	-1.63121	Down	5.89662e-07	4.19329e-06	protein_coding		unknown protein; BEST Arabidopsis thaliana protein match is: unknown protein (TAIR:AT3G15770.2); Has 148 Blast hits to 148 proteins in 25 species: Archae - 0; Bacteria - 0; Metazoa - 0; Fungi - 0; Plants - 141; Viruses - 0; Other Eukaryotes - 7 (source: NCBI BLink).
AT1G15415.1	480	6	34	0.308623	1.6446	2.41382	Up	1.17926e-05	6.99869e-05	protein_coding		The protein encoded by this gene was identified as a part of pollen proteome by mass spec analysis. It has weak homology to LEA (late embryo abundant) proteins. Encodes protein phosphatase 2A (PP2A) B'gamma subunit. Targeted to nucleus and cytosol.
AT1G15480.1	2081	95	38	1.12712	0.42397	-1.41061	Down	8.72104e-08	6.79997e-07	protein_coding		Tetratricopeptide repeat (TPR)-like superfamily protein; CONTAINS InterPro DOMAIN/s: Pentatricopeptide repeat (InterPro:IPR002885); BEST Arabidopsis thaliana protein match is: PENTATRICOPEPTIDE REPEAT 596 (TAIR:AT1G80270.3); Has 10417 Blast hits to 5237 proteins in 200 species: Archae - 3; Bacteria - 20; Metazoa - 156; Fungi - 81; Plants - 9958; Viruses - 0; Other Eukaryotes - 199 (source: NCBI B…
AT1G15520.1	4558	1521	5369	8.23898	27.349	1.73095	Up	0	0	protein_coding	ATP-BINDING CASSETTE G40 (ABCG40)	ABC transporter family involved in ABA transport and resistance to lead. Localizes to plasma membrane. Upregulated by lead. Expressed in leaves, flowers, stomata and roots.
AT1G15760.1	609	13	44	0.527041	1.67748	1.67031	Up	8.01652e-05	0.000418172	protein_coding		Sterile alpha motif (SAM) domain-containing protein; CONTAINS InterPro DOMAIN/s: Sterile alpha motif homology (InterPro:IPR010993), Sterile alpha motif, type 2 (InterPro:IPR011510); BEST Arabidopsis thaliana protein match is: Sterile alpha motif (SAM) domain-containing protein (TAIR:AT1G80520.1); Has 64 Blast hits to 64 proteins in 13 species: Archae - 0; Bacteria - 0; Metazoa - 0; Fungi - 0; Pla…
AT1G15885.1	526	87	39	4.08368	1.72148	-1.24622	Down	3.27212e-06	2.1186e-05	protein_coding		unknown protein; Has 5 Blast hits to 5 proteins in 1 species: Archae - 0; Bacteria - 0; Metazoa - 0; Fungi - 0; Plants - 5; Viruses - 0; Other Eukaryotes - 0 (source: NCBI BLink).
AT1G15950.1	1401	344	989	6.06232	16.3901	1.43488	Up	2.37508e-64	1.117e-62	protein_coding	CINNAMOYL COA REDUCTASE 1 (CCR1)	Encodes a cinnamoyl CoA reductase. Involved in lignin biosynthesis.
AT1G15990.1	2130	18	56	0.208647	0.610424	1.54875	Up	2.38058e-05	0.000135024	protein_coding	CYCLIC NUCLEOTIDE GATED CHANNEL 7 (CNGC7)	member of Cyclic nucleotide gated channel family
AT1G16170.1	697	910	206	32.2349	6.86211	-2.2319	Down	7.95194e-116	6.25864e-114	protein_coding		unknown protein; FUNCTIONS IN: molecular_function unknown; INVOLVED IN: biological_process unknown; LOCATED IN: cellular_component unknown; EXPRESSED IN: 24 plant structures; EXPRESSED DURING: 15 growth stages; BEST Arabidopsis thaliana protein match is: unknown protein (TAIR:AT1G79660.1); Has 55 Blast hits to 55 proteins in 13 species: Archae - 0; Bacteria - 0; Metazoa - 0; Fungi - 0; Plants - 5…
AT1G16390.1	1791	85	205	1.17177	2.65755	1.18141	Up	3.5332e-11	3.69763e-10	protein_coding	ORGANIC CATION/CARNITINE TRANSPORTER 3 (OCT3)	organic cation/carnitine transporter 3 (3-Oct); FUNCTIONS IN: carbohydrate transmembrane transporter activity, sugar:hydrogen symporter activity; INVOLVED IN: transport, transmembrane transport; LOCATED IN: integral to membrane, membrane; EXPRESSED IN: 9 plant structures; EXPRESSED DURING: 6 growth stages; CONTAINS InterPro DOMAIN/s: Major facilitator superfamily (InterPro:IPR020846), General sub…
AT1G16730.1	858	398	934	11.4529	25.2745	1.14197	Up	3.139e-43	1.01083e-41	protein_coding	UNKNOWN PROTEIN 6 (UP6)	unknown protein 6 (UP6); Has 17 Blast hits to 17 proteins in 7 species: Archae - 0; Bacteria - 0; Metazoa - 0; Fungi - 0; Plants - 15; Viruses - 0; Other Eukaryotes - 2 (source: NCBI BLink).
AT1G17100.1	911	2750	7502	74.5303	191.197	1.35916	Up	0	0	protein_coding		SOUL heme-binding family protein; FUNCTIONS IN: binding; INVOLVED IN: biological_process unknown; LOCATED IN: plasma membrane, vacuole; EXPRESSED IN: 24 plant structures; EXPRESSED DURING: 14 growth stages; CONTAINS InterPro DOMAIN/s: SOUL haem-binding protein (InterPro:IPR006917); BEST Arabidopsis thaliana protein match is: SOUL heme-binding family protein (TAIR:AT1G78450.1); Has 1318 Blast hits…
AT1G17170.1	855	46	139	1.32834	3.77461	1.5067	Up	5.28066e-11	5.46656e-10	protein_coding	GLUTATHIONE S-TRANSFERASE TAU 24 (GSTU24)	Encodes glutathione transferase belonging to the tau class of GSTs. Naming convention according to Wagner et al. (2002).
AT1G17380.1	1133	35	81	0.762705	1.65989	1.12189	Up	6.91258e-05	0.000364709	protein_coding	JASMONATE-ZIM-DOMAIN PROTEIN 5 (JAZ5)	jasmonate-zim-domain protein 5 (JAZ5); CONTAINS InterPro DOMAIN/s: Tify (InterPro:IPR010399), CCT domain-like (InterPro:IPR018467); BEST Arabidopsis thaliana protein match is: jasmonate-zim-domain protein 6 (TAIR:AT1G72450.1); Has 301 Blast hits to 296 proteins in 28 species: Archae - 0; Bacteria - 0; Metazoa - 0; Fungi - 0; Plants - 301; Viruses - 0; Other Eukaryotes - 0 (source: NCBI BLink).
AT1G17665.1	1196	108	19	2.22952	0.368846	-2.59564	Down	9.10348e-18	1.39046e-16	protein_coding		unknown protein; FUNCTIONS IN: molecular_function unknown; INVOLVED IN: biological_process unknown; LOCATED IN: endomembrane system; EXPRESSED IN: 15 plant structures; EXPRESSED DURING: 11 growth stages; Has 149 Blast hits to 146 proteins in 39 species: Archae - 0; Bacteria - 4; Metazoa - 21; Fungi - 5; Plants - 30; Viruses - 0; Other Eukaryotes - 89 (source: NCBI BLink).
AT1G17830.1	1589	16	60	0.248608	0.876699	1.81821	Up	9.4902e-07	6.58433e-06	protein_coding		Protein of unknown function (DUF789); CONTAINS InterPro DOMAIN/s: Protein of unknown function DUF789 (InterPro:IPR008507); BEST Arabidopsis thaliana protein match is: Protein of unknown function (DUF789) (TAIR:AT1G73210.1); Has 265 Blast hits to 257 proteins in 18 species: Archae - 0; Bacteria - 0; Metazoa - 0; Fungi - 0; Plants - 263; Viruses - 0; Other Eukaryotes - 2 (source: NCBI BLink).
AT1G17850.2	2011	56	20	0.687534	0.230909	-1.57411	Down	8.79786e-06	5.33252e-05	protein_coding		Rhodanese/Cell cycle control phosphatase superfamily protein; FUNCTIONS IN: molecular_function unknown; INVOLVED IN: biological_process unknown; LOCATED IN: chloroplast; EXPRESSED IN: 22 plant structures; EXPRESSED DURING: 13 growth stages; CONTAINS InterPro DOMAIN/s: Rhodanese-like (InterPro:IPR001763); BEST Arabidopsis thaliana protein match is: Rhodanese/Cell cycle control phosphatase superfam…
AT1G17870.1	1856	104	225	1.38348	2.81467	1.02466	Up	6.17428e-10	5.86316e-09	protein_coding	ETHYLENE-DEPENDENT GRAVITROPISM-DEFICIENT AND YELLOW-GREEN-LIKE 3 (EGY3)	S2P-like putative metalloprotease, also contain transmembrane helices near their C-termini and many of them, five of seven, contain a conserved zinc-binding motif HEXXH. Homolog of EGY1. Each of the EGY1 and EGY-like proteins share two additional highly conserved motifs, the previously reported NPDG motif (aa 442?454 in EGY1, Rudner et al., 1999) and a newly defined GNLR motif (aa 171?179 in EGY1…
AT1G18265.1	1042	61	18	1.44537	0.401077	-1.84949	Down	1.98381e-07	1.49037e-06	protein_coding		Protein of unknown function, DUF593; CONTAINS InterPro DOMAIN/s: Protein of unknown function DUF593 (InterPro:IPR007656); BEST Arabidopsis thaliana protein match is: Protein of unknown function, DUF593 (TAIR:AT5G16720.1); Has 35333 Blast hits to 34131 proteins in 2444 species: Archae - 798; Bacteria - 22429; Metazoa - 974; Fungi - 991; Plants - 531; Viruses - 0; Other Eukaryotes - 9610 (source: N…
AT1G18330.1	1529	4	87	0.0645908	1.3211	4.35426	Up	1.49915e-20	2.52469e-19	protein_coding	EARLY-PHYTOCHROME-RESPONSIVE1 (EPR1)	EARLY-PHYTOCHROME-RESPONSIVE1
AT1G18330.2	1636	0	14	0.001	0.198686	7.63435	Up	9.60988e-05	0.000493874	protein_coding	EARLY-PHYTOCHROME-RESPONSIVE1 (EPR1)	EARLY-PHYTOCHROME-RESPONSIVE1
AT1G18400.1	1016	521	219	12.6608	5.00465	-1.33903	Down	1.31317e-33	3.37565e-32	protein_coding	BR ENHANCED EXPRESSION 1 (BEE1)	BR enhanced expression 1 (BEE1); FUNCTIONS IN: sequence-specific DNA binding transcription factor activity; INVOLVED IN: regulation of transcription; LOCATED IN: nucleus; EXPRESSED IN: 22 plant structures; EXPRESSED DURING: 13 growth stages; CONTAINS InterPro DOMAIN/s: Helix-loop-helix DNA-binding domain (InterPro:IPR001092), Helix-loop-helix DNA-binding (InterPro:IPR011598); BEST Arabidopsis tha…
AT1G18620.1	3362	276	136	2.02689	0.939213	-1.10974	Down	3.57294e-14	4.61225e-13	protein_coding	TON1 RECRUITING MOTIF 3 (TRM3)	unknown protein; BEST Arabidopsis thaliana protein match is: unknown protein (TAIR:AT1G74160.1); Has 1987 Blast hits to 1263 proteins in 207 species: Archae - 0; Bacteria - 172; Metazoa - 665; Fungi - 149; Plants - 271; Viruses - 6; Other Eukaryotes - 724 (source: NCBI BLink).
AT1G18700.3	2088	12	0	0.141896	0.001	-7.14869	Down	0.000162725	0.0008055	protein_coding		DNAJ heat shock N-terminal domain-containing protein; FUNCTIONS IN: heat shock protein binding; INVOLVED IN: protein folding; LOCATED IN: endoplasmic reticulum; EXPRESSED IN: 24 plant structures; EXPRESSED DURING: 15 growth stages; CONTAINS InterPro DOMAIN/s: Molecular chaperone, heat shock protein, Hsp40, DnaJ (InterPro:IPR015609), Heat shock protein DnaJ, N-terminal (InterPro:IPR001623), Thiore…
AT1G18810.1	1435	1143	2507	19.6658	40.5626	1.04446	Up	4.5413e-98	3.06109e-96	protein_coding		phytochrome kinase substrate-related; BEST Arabidopsis thaliana protein match is: phytochrome kinase substrate 1 (TAIR:AT2G02950.1); Has 458 Blast hits to 394 proteins in 45 species: Archae - 0; Bacteria - 2; Metazoa - 60; Fungi - 9; Plants - 109; Viruses - 2; Other Eukaryotes - 276 (source: NCBI BLink).
AT1G18840.2	2334	20	2	0.211567	0.0198954	-3.41061	Down	3.62378e-05	0.000200315	protein_coding	IQ-DOMAIN 30 (IQD30)	IQ-domain 30 (IQD30); FUNCTIONS IN: calmodulin binding; INVOLVED IN: biological_process unknown; LOCATED IN: vacuole; EXPRESSED IN: 22 plant structures; EXPRESSED DURING: 13 growth stages; CONTAINS InterPro DOMAIN/s: IQ calmodulin-binding region (InterPro:IPR000048); BEST Arabidopsis thaliana protein match is: IQ-domain 31 (TAIR:AT1G74690.1); Has 35333 Blast hits to 34131 proteins in 2444 species…
AT1G18850.1	1456	74	212	1.25484	3.38063	1.42979	Up	5.9296e-15	8.02205e-14	protein_coding		unknown protein; FUNCTIONS IN: molecular_function unknown; INVOLVED IN: biological_process unknown; LOCATED IN: nucleolus; EXPRESSED IN: 22 plant structures; EXPRESSED DURING: 13 growth stages; Has 40 Blast hits to 40 proteins in 13 species: Archae - 0; Bacteria - 0; Metazoa - 0; Fungi - 0; Plants - 40; Viruses - 0; Other Eukaryotes - 0 (source: NCBI BLink).
AT1G18880.1	1943	81	216	1.02927	2.5811	1.32636	Up	9.9092e-14	1.24669e-12	protein_coding	NITRATE TRANSPORTER 1.9 (NRT1.9)	Encodes a low-af&#64257;nity plasma membrane nitrate transporter expressed in the companion cells of root phloem.
AT1G19080.2	1062	13	0	0.30223	0.001	-8.2395	Down	7.88628e-05	0.000412181	protein_coding	TITAN 10 (TTN10)	This gene is predicted to encode a PSF3 component of the GINS complex. This complex has been implicated in the initiation of DNA replication in Xenopus. Mutations in this gene cause defects in embryo development.
AT1G19180.1	1329	34	8	0.631644	0.139762	-2.17614	Down	1.76472e-05	0.00010215	protein_coding	JASMONATE-ZIM-DOMAIN PROTEIN 1 (JAZ1)	JAZ1 is a nuclear-localized protein involved in jasmonate signaling. JAZ1 transcript levels rise in response to a jasmonate stimulus. JAZ1 can interact with the COI1 F-box subunit of an SCF E3 ubiquitin ligase in a yeast-two-hybrid assay only in the presence of jasmonate-isoleucine (JA-ILE) or coronatine. Application of jasmonate methyl ester to Arabidopsis roots reduces the levels of a JAZ1:GUS …
AT1G19250.1	1745	30	76	0.424467	1.01121	1.25236	Up	2.62594e-05	0.000147813	protein_coding	FLAVIN-DEPENDENT MONOOXYGENASE 1 (FMO1)	FMO1 is required for full expression of TIR-NB-LRR?conditioned resistance to avirulent pathogens and for basal resistance to invasive virulent pathogens. Functions in an EDS1-regulated but SA-independent mechanism that promotes resistance and cell death at pathogen infection sites.
AT1G19310.1	1045	93	48	2.19728	1.06647	-1.04288	Down	3.03488e-05	0.000169619	protein_coding		RING/U-box superfamily protein; FUNCTIONS IN: zinc ion binding; EXPRESSED IN: 24 plant structures; EXPRESSED DURING: 15 growth stages; CONTAINS InterPro DOMAIN/s: Zinc finger, RING-type, conserved site (InterPro:IPR017907), Zinc finger, RING-type (InterPro:IPR001841), Zinc finger, C3HC4 RING-type (InterPro:IPR018957); BEST Arabidopsis thaliana protein match is: RING/U-box superfamily protein (TAI…
AT1G19350.4	1443	194	90	3.31936	1.4481	-1.19674	Down	1.53866e-11	1.66496e-10	protein_coding	BRI1-EMS-SUPPRESSOR 1 (BES1)	Encodes brassinosteroid (BR) signalling protein that accumulates in the nucleus as dephosphorylated form in response to BRs. Is phosphorylated by the BIN2 GSK3 kinase. It synergistically interacts with BIM1 to bind to E box sequences (CANNTG). The protein contains a nuclear localization signal (NLS), followed by a highly conserved amino-terminal domain (N) shared by all family members, a BIN2 pho…
AT1G19400.1	1667	95	203	1.40704	2.82738	1.0068	Up	7.04044e-09	6.13089e-08	protein_coding		Erythronate-4-phosphate dehydrogenase family protein; BEST Arabidopsis thaliana protein match is: Erythronate-4-phosphate dehydrogenase family protein (TAIR:AT1G75180.3); Has 144 Blast hits to 144 proteins in 19 species: Archae - 0; Bacteria - 0; Metazoa - 0; Fungi - 0; Plants - 144; Viruses - 0; Other Eukaryotes - 0 (source: NCBI BLink).
AT1G19490.1	1736	236	1037	3.35645	13.8692	2.04688	Up	9.47772e-110	7.04511e-108	protein_coding		Basic-leucine zipper (bZIP) transcription factor family protein; FUNCTIONS IN: DNA binding, sequence-specific DNA binding transcription factor activity; INVOLVED IN: regulation of transcription, DNA-dependent; LOCATED IN: chloroplast; CONTAINS InterPro DOMAIN/s: Basic-leucine zipper (bZIP) transcription factor (InterPro:IPR004827), bZIP transcription factor, bZIP-1 (InterPro:IPR011616); BEST Arab…
AT1G19510.1	589	200	106	8.38365	4.17844	-1.00462	Down	2.81958e-09	2.53791e-08	protein_coding	RAD-LIKE 5 (RL5)	RAD-like 5 (RL5); FUNCTIONS IN: DNA binding, sequence-specific DNA binding transcription factor activity; INVOLVED IN: regulation of transcription, DNA-dependent; EXPRESSED IN: 11 plant structures; EXPRESSED DURING: 9 growth stages; CONTAINS InterPro DOMAIN/s: SANT, DNA-binding (InterPro:IPR001005), Molecular chaperone, heat shock protein, Hsp40, DnaJ (InterPro:IPR015609), Homeodomain-like (Inter…
AT1G19660.1	1412	126	66	2.2032	1.08526	-1.02157	Down	1.77639e-06	1.19708e-05	protein_coding		Wound-responsive family protein; FUNCTIONS IN: DNA binding, nuclease activity; INVOLVED IN: response to wounding, nucleotide-excision repair; EXPRESSED IN: ovule; CONTAINS InterPro DOMAIN/s: Protein of unknown function DUF151 (InterPro:IPR003729), UvrB/UvrC protein (InterPro:IPR001943); BEST Arabidopsis thaliana protein match is: bifunctional nuclease in basal defense response 1 (TAIR:AT1G75380.3…
AT1G19680.1	1805	1312	529	17.9463	6.80458	-1.39911	Down	1.42617e-87	8.71331e-86	protein_coding		RING/U-box superfamily protein; FUNCTIONS IN: zinc ion binding; INVOLVED IN: N-terminal protein myristoylation; EXPRESSED IN: 24 plant structures; EXPRESSED DURING: 15 growth stages; CONTAINS InterPro DOMAIN/s: Zinc finger, RING-type (InterPro:IPR001841); BEST Arabidopsis thaliana protein match is: RING/U-box superfamily protein (TAIR:AT1G75400.1); Has 470 Blast hits to 325 proteins in 82 species…
AT1G19700.1	2022	72	164	0.879164	1.88315	1.09895	Up	2.31878e-08	1.91632e-07	protein_coding	BEL1-LIKE HOMEODOMAIN 10 (BEL10)	Encodes a member of the BEL family of homeodomain proteins. Its interaction with PLP (PAS/LOV PROTEIN) is diminished by blue light.
AT1G19700.2	2171	19	86	0.216079	0.919733	2.08966	Up	1.09419e-10	1.10744e-09	protein_coding	BEL1-LIKE HOMEODOMAIN 10 (BEL10)	Encodes a member of the BEL family of homeodomain proteins. Its interaction with PLP (PAS/LOV PROTEIN) is diminished by blue light.
AT1G19700.3	2087	73	271	0.863612	3.01488	1.80364	Up	1.65146e-25	3.34796e-24	protein_coding	BEL1-LIKE HOMEODOMAIN 10 (BEL10)	Encodes a member of the BEL family of homeodomain proteins. Its interaction with PLP (PAS/LOV PROTEIN) is diminished by blue light.
AT1G19940.1	1789	58	125	0.800453	1.62227	1.01912	Up	4.60378e-06	2.9104e-05	protein_coding	GLYCOSYL HYDROLASE 9B5 (GH9B5)	glycosyl hydrolase 9B5 (GH9B5); FUNCTIONS IN: hydrolase activity, hydrolyzing O-glycosyl compounds, catalytic activity; INVOLVED IN: carbohydrate metabolic process; LOCATED IN: endomembrane system; EXPRESSED IN: 18 plant structures; EXPRESSED DURING: 11 growth stages; CONTAINS InterPro DOMAIN/s: Six-hairpin glycosidase (InterPro:IPR012341), Glycoside hydrolase, family 9, active site (InterPro:IPR…
AT1G19970.1	1093	47	124	1.06169	2.63405	1.31093	Up	2.43194e-08	2.00365e-07	protein_coding		ER lumen protein retaining receptor family protein; FUNCTIONS IN: ER retention sequence binding, receptor activity; INVOLVED IN: protein retention in ER lumen, protein transport; LOCATED IN: integral to membrane; EXPRESSED IN: 23 plant structures; EXPRESSED DURING: 15 growth stages; CONTAINS InterPro DOMAIN/s: ER lumen protein retaining receptor (InterPro:IPR000133); BEST Arabidopsis thaliana pro…
AT1G20010.1	1689	3843	1898	56.1771	26.0909	-1.10643	Down	2.40842e-175	2.86441e-173	protein_coding	TUBULIN BETA-5 CHAIN (TUB5)	beta tubulin
AT1G20070.1	1114	205	1013	4.54346	21.1129	2.21626	Up	1.94903e-118	1.5569e-116	protein_coding		unknown protein; FUNCTIONS IN: molecular_function unknown; INVOLVED IN: biological_process unknown; LOCATED IN: chloroplast; EXPRESSED IN: 20 plant structures; EXPRESSED DURING: 11 growth stages; Has 26 Blast hits to 26 proteins in 9 species: Archae - 0; Bacteria - 0; Metazoa - 0; Fungi - 2; Plants - 24; Viruses - 0; Other Eukaryotes - 0 (source: NCBI BLink).
AT1G20450.1	1514	198	631	3.22892	9.67669	1.58346	Up	6.2687e-48	2.22776e-46	protein_coding	EARLY RESPONSIVE TO DEHYDRATION 10 (ERD10)	Encodes a gene induced by low temperature and dehydration. Inhibits e.coli growth while overexpressed. Belongs to the dehydrin protein family, which contains highly conserved stretches of 7-17 residues that are repetitively scattered in their sequences, the K-, S-, Y- and lysine rich segments. LTI29 and LTI30 double overexpressors confer cold tolerance. Localized to membranes and cytoplasm.
AT1G20823.1	870	351	1232	9.96107	32.8787	1.72278	Up	2.03174e-103	1.43834e-101	protein_coding		RING/U-box superfamily protein; FUNCTIONS IN: zinc ion binding; INVOLVED IN: response to chitin; EXPRESSED IN: 22 plant structures; EXPRESSED DURING: 13 growth stages; CONTAINS InterPro DOMAIN/s: Zinc finger, RING-type (InterPro:IPR001841), Zinc finger, C3HC4 RING-type (InterPro:IPR018957); BEST Arabidopsis thaliana protein match is: RING/U-box superfamily protein (TAIR:AT1G76410.1); Has 9063 Bla…
AT1G20840.1	2499	1511	739	14.9285	6.86596	-1.12054	Down	1.61899e-71	8.20534e-70	protein_coding	TONOPLAST MONOSACCHARIDE TRANSPORTER1 (TMT1)	The protein encoded by this gene is found in the tonoplast (vacuole membrane) of Arabidopsis cells. The gene is expressed at highest levels in juvenile (sink) and adult (source) leaves, followed by flower tissues.
AT1G21110.1	1385	126	34	2.24615	0.56997	-1.9785	Down	4.1222e-15	5.60804e-14	protein_coding	INDOLE GLUCOSINOLATE O-METHYLTRANSFERASE 3 (IGMT3)	O-methyltransferase family protein; FUNCTIONS IN: methyltransferase activity, O-methyltransferase activity, protein dimerization activity; LOCATED IN: cytosol; CONTAINS InterPro DOMAIN/s: Winged helix-turn-helix transcription repressor DNA-binding (InterPro:IPR011991), Plant methyltransferase dimerisation (InterPro:IPR012967), O-methyltransferase, family 2 (InterPro:IPR001077), O-methyltransferas…
AT1G21120.1	1358	522	168	9.4905	2.87232	-1.72427	Down	3.66352e-48	1.30889e-46	protein_coding	INDOLE GLUCOSINOLATE O-METHYLTRANSFERASE 2 (IGMT2)	O-methyltransferase family protein; FUNCTIONS IN: methyltransferase activity, O-methyltransferase activity, protein dimerization activity; LOCATED IN: cytosol; EXPRESSED IN: 9 plant structures; EXPRESSED DURING: LP.04 four leaves visible, LP.10 ten leaves visible, LP.08 eight leaves visible; CONTAINS InterPro DOMAIN/s: Winged helix-turn-helix transcription repressor DNA-binding (InterPro:IPR01199…
AT1G21130.1	1365	635	255	11.4858	4.33741	-1.40494	Down	1.46106e-43	4.72769e-42	protein_coding	INDOLE GLUCOSINOLATE O-METHYLTRANSFERASE 4 (IGMT4)	O-methyltransferase family protein; FUNCTIONS IN: methyltransferase activity, protein dimerization activity, O-methyltransferase activity; LOCATED IN: cytosol; EXPRESSED IN: 15 plant structures; EXPRESSED DURING: 9 growth stages; CONTAINS InterPro DOMAIN/s: Winged helix-turn-helix transcription repressor DNA-binding (InterPro:IPR011991), Plant methyltransferase dimerisation (InterPro:IPR012967), …
AT1G21525.1	563	13	42	0.570103	1.73206	1.6032	Up	0.000183978	0.000899555	pseudogene		pseudogene of unknown protein
AT1G21550.1	776	9	36	0.286351	1.07712	1.91132	Up	9.55452e-05	0.000491974	protein_coding		Calcium-binding EF-hand family protein; FUNCTIONS IN: calcium ion binding; INVOLVED IN: biological_process unknown; LOCATED IN: cellular_component unknown; EXPRESSED IN: 14 plant structures; EXPRESSED DURING: 8 growth stages; CONTAINS InterPro DOMAIN/s: EF-Hand 1, calcium-binding site (InterPro:IPR018247), EF-HAND 2 (InterPro:IPR018249), EF-hand-like domain (InterPro:IPR011992), Calcium-binding E…
AT1G21830.1	1019	665	199	16.1126	4.53421	-1.82927	Down	5.79878e-66	2.77099e-64	protein_coding		unknown protein; CONTAINS InterPro DOMAIN/s: Protein of unknown function DUF740 (InterPro:IPR008004); BEST Arabidopsis thaliana protein match is: unknown protein (TAIR:AT1G44608.1); Has 49 Blast hits to 49 proteins in 12 species: Archae - 0; Bacteria - 0; Metazoa - 0; Fungi - 0; Plants - 49; Viruses - 0; Other Eukaryotes - 0 (source: NCBI BLink).
AT1G22403.2	1141	72	35	1.55799	0.712206	-1.12932	Down	9.19078e-05	0.000474798	other_rna
AT1G22570.1	1698	102	47	1.48314	0.642663	-1.20652	Down	8.92172e-07	6.19956e-06	protein_coding		Major facilitator superfamily protein; FUNCTIONS IN: transporter activity; INVOLVED IN: oligopeptide transport; LOCATED IN: membrane; EXPRESSED IN: 17 plant structures; EXPRESSED DURING: 10 growth stages; CONTAINS InterPro DOMAIN/s: PTR2 family proton/oligopeptide symporter, conserved site (InterPro:IPR018456), Oligopeptide transporter (InterPro:IPR000109), Major facilitator superfamily, general …
AT1G22770.1	4136	20	687	0.11939	3.85655	5.01356	Up	2.83984e-166	3.19303e-164	protein_coding	GIGANTEA (GI)	Together with CONSTANTS (CO) and FLOWERING LOCUS T (FT), GIGANTEA promotes flowering under long days in a circadian clock-controlled flowering pathway. GI acts earlier than CO and FT in the pathway by increasing CO and FT mRNA abundance. Located in the nucleus. Regulates several developmental processes, including photoperiod-mediated flowering, phytochrome B signaling, circadian clock, carbohydra…
AT1G22810.1	807	2	22	0.0611892	0.632954	3.37075	Up	3.68086e-05	0.000203176	protein_coding		encodes a member of the DREB subfamily A-5 of ERF/AP2 transcription factor family. The protein contains one AP2 domain. There are 16 members in this subfamily including RAP2.1, RAP2.9 and RAP2.10.
AT1G23040.1	904	70	204	1.91182	5.23944	1.45446	Up	8.85476e-15	1.1824e-13	protein_coding		hydroxyproline-rich glycoprotein family protein; BEST Arabidopsis thaliana protein match is: proline-rich family protein (TAIR:AT1G70990.1); Has 25412 Blast hits to 10574 proteins in 716 species: Archae - 40; Bacteria - 2873; Metazoa - 9053; Fungi - 1818; Plants - 6806; Viruses - 1343; Other Eukaryotes - 3479 (source: NCBI BLink).
AT1G23080.1	2215	54	23	0.601919	0.241089	-1.32001	Down	0.000131317	0.000661033	protein_coding	PIN-FORMED 7 (PIN7)	Encodes a novel component of auxin efflux that is located apically in the basal cell and is involved during embryogenesis in setting up the apical-basal axis in the embryo. It is also involved in pattern specification during root development. In roots, it is expressed at lateral and basal membranes of provascular cells in the meristem and elongation zone, whereas in the columella cells it coincid…
AT1G23120.1	713	25	2	0.865703	0.0651274	-3.73254	Down	1.42492e-06	9.72479e-06	protein_coding		Polyketide cyclase/dehydrase and lipid transport superfamily protein; FUNCTIONS IN: molecular_function unknown; INVOLVED IN: response to biotic stimulus, defense response; LOCATED IN: cellular_component unknown; EXPRESSED IN: 9 plant structures; EXPRESSED DURING: LP.04 four leaves visible, 4 anthesis, petal differentiation and expansion stage; CONTAINS InterPro DOMAIN/s: Bet v I allergen (InterPr…
AT1G23205.1	897	516	1826	14.2029	47.2641	1.73456	Up	8.16936e-154	8.44062e-152	protein_coding		Plant invertase/pectin methylesterase inhibitor superfamily protein; FUNCTIONS IN: enzyme inhibitor activity, pectinesterase inhibitor activity, pectinesterase activity; INVOLVED IN: biological_process unknown; LOCATED IN: endomembrane system; EXPRESSED IN: 18 plant structures; EXPRESSED DURING: 13 growth stages; CONTAINS InterPro DOMAIN/s: Pectinesterase inhibitor (InterPro:IPR006501); BEST Arab…
AT1G23550.1	1351	181	529	3.30782	9.09125	1.4586	Up	4.83714e-36	1.32625e-34	protein_coding	SIMILAR TO RCD ONE 2 (SRO2)	Encodes a protein with similarity to RCD1 but without the WWE domain. The protein does have a PARP signature upstream of the C-terminal protein interaction domain. The PARP signature may bind NAD+ and attach the ADP-ribose-moiety from NAD+ to the target molecule. Its presence suggests a role for the protein in ADP ribosylation.
AT1G23870.1	2973	1719	393	14.2758	3.06917	-2.21765	Down	2.18614e-215	3.23211e-213	protein_coding	TREHALOSE-PHOSPHATASE/SYNTHASE 9 (TPS9)	Encodes an enzyme putatively involved in trehalose biosynthesis. The protein has a trehalose synthase (TPS)-like domain that may or may not be active as well as a trehalose phosphatase (TPP)-like domain.
AT1G24090.1	1335	38	5	0.702782	0.0869585	-3.01468	Down	4.80208e-08	3.83708e-07	protein_coding		RNase H family protein; FUNCTIONS IN: ribonuclease H activity, nucleic acid binding; INVOLVED IN: biological_process unknown; EXPRESSED IN: 11 plant structures; EXPRESSED DURING: 6 growth stages; CONTAINS InterPro DOMAIN/s: Ribosomal protein L9/RNase H1, N-terminal (InterPro:IPR009027), Polynucleotidyl transferase, ribonuclease H fold (InterPro:IPR012337), Ribonuclease H (InterPro:IPR002156); BES…
AT1G24100.1	1572	1092	2364	17.151	34.9155	1.02558	Up	6.51044e-90	4.08008e-88	protein_coding	UDP-GLUCOSYL TRANSFERASE 74B1 (UGT74B1)	Encodes a UDP-glucose:thiohydroximate S-glucosyltransferase, involved in glucosinolate biosynthesis
AT1G24280.1	2047	474	150	5.71714	1.70136	-1.7486	Down	9.93492e-45	3.29033e-43	protein_coding	GLUCOSE-6-PHOSPHATE DEHYDROGENASE 3 (G6PD3)	Encodes a plastidic glucose-6-phosphate dehydrogenase that is sensitive to reduction by DTT and whose mRNA is most highly expressed in root.
AT1G24330.1	2701	81	296	0.740421	2.54443	1.78092	Up	2.87622e-27	6.17223e-26	protein_coding		ARM repeat superfamily protein; FUNCTIONS IN: ubiquitin-protein ligase activity, binding; INVOLVED IN: protein ubiquitination; LOCATED IN: chloroplast; EXPRESSED IN: 23 plant structures; EXPRESSED DURING: 15 growth stages; CONTAINS InterPro DOMAIN/s: U box domain (InterPro:IPR003613), Armadillo-like helical (InterPro:IPR011989), Armadillo (InterPro:IPR000225), Armadillo-type fold (InterPro:IPR016…
AT1G24470.1	1070	56	141	1.29218	3.05956	1.24352	Up	1.11614e-08	9.51813e-08	protein_coding	BETA-KETOACYL REDUCTASE 2 (KCR2)	Encodes one of the two Arabidopsis homologues to YBR159w encoding a S. cerevisiae beta-ketoacyl reductase (KCR), which catalyzes the first reduction during VLCFA (very long chain fatty acids, >18 carbon) elongation: KCR1 (At1g67730), KCR2 (At1g24470). Complementation of the yeast ybr159Delta mutant demonstrated that the two KCR proteins are divergent and that only AtKCR1 can restore heterologous …
AT1G24880.1	1426	20	2	0.346281	0.0325637	-3.41061	Down	3.62378e-05	0.000200273	protein_coding	LIPID X C2 (LPXC2)	UDP-3-O-acyl N-acetylglycosamine deacetylase family protein; FUNCTIONS IN: UDP-3-O-[3-hydroxymyristoyl] N-acetylglucosamine deacetylase activity; INVOLVED IN: lipid A biosynthetic process; CONTAINS InterPro DOMAIN/s: UDP-3-O-acyl N-acetylglucosamine deacetylase, N-terminal (InterPro:IPR015870), Ribosomal protein S5 domain 2-type fold (InterPro:IPR020568), UDP-3-O-acyl N-acetylglucosamine deacetyl…
AT1G25054.2	1502	130	48	2.13694	0.741984	-1.52608	Down	2.99594e-11	3.15387e-10	protein_coding	LIPID X C3 (LPXC3)	UDP-3-O-acyl N-acetylglycosamine deacetylase family protein; FUNCTIONS IN: UDP-3-O-[3-hydroxymyristoyl] N-acetylglucosamine deacetylase activity; INVOLVED IN: lipid A biosynthetic process; CONTAINS InterPro DOMAIN/s: UDP-3-O-acyl N-acetylglucosamine deacetylase, N-terminal (InterPro:IPR015870), UDP-3-O-acyl N-acetylglucosamine deacetylase (InterPro:IPR004463), Ribosomal protein S5 domain 2-type f…
AT1G25175.1	687	32	6	1.15004	0.202777	-2.50372	Down	6.05156e-06	3.76429e-05	other_rna		other RNA
AT1G25230.1	1111	590	285	13.1116	5.95599	-1.13843	Down	1.11796e-29	2.56794e-28	protein_coding		Calcineurin-like metallo-phosphoesterase superfamily protein; FUNCTIONS IN: hydrolase activity, protein serine/threonine phosphatase activity; INVOLVED IN: biological_process unknown; LOCATED IN: endomembrane system; EXPRESSED IN: 22 plant structures; EXPRESSED DURING: 13 growth stages; CONTAINS InterPro DOMAIN/s: Metallophosphoesterase (InterPro:IPR004843); BEST Arabidopsis thaliana protein matc…
AT1G25550.1	1396	2990	1465	52.8815	24.3655	-1.11792	Down	3.81936e-139	3.6633e-137	protein_coding		myb-like transcription factor family protein; CONTAINS InterPro DOMAIN/s: Homeodomain-like (InterPro:IPR009057), Myb, DNA-binding (InterPro:IPR014778), Myb-like DNA-binding domain, SHAQKYF class (InterPro:IPR006447), HTH transcriptional regulator, Myb-type, DNA-binding (InterPro:IPR017930), Homeodomain-related (InterPro:IPR012287); BEST Arabidopsis thaliana protein match is: myb-like transcriptio…
AT1G26110.1	2337	36	92	0.380331	0.914013	1.26496	Up	3.05882e-06	1.98627e-05	protein_coding	DECAPPING 5 (DCP5)	Encodes Decapping 5, required for mRNA decapping, P-body formation and translational repression during postembryonic development.
AT1G26450.1	1074	4	26	0.0919547	0.562072	2.61176	Up	6.85008e-05	0.000361626	protein_coding		Carbohydrate-binding X8 domain superfamily protein; CONTAINS InterPro DOMAIN/s: X8 (InterPro:IPR012946); BEST Arabidopsis thaliana protein match is: plasmodesmata callose-binding protein 3 (TAIR:AT1G18650.1); Has 11073 Blast hits to 3511 proteins in 410 species: Archae - 18; Bacteria - 672; Metazoa - 2248; Fungi - 1003; Plants - 1218; Viruses - 195; Other Eukaryotes - 5719 (source: NCBI BLink).
AT1G26800.1	1226	22	93	0.443048	1.76123	1.99105	Up	7.63112e-11	7.7972e-10	protein_coding		RING/U-box superfamily protein; FUNCTIONS IN: zinc ion binding; EXPRESSED IN: 20 plant structures; EXPRESSED DURING: 11 growth stages; CONTAINS InterPro DOMAIN/s: Zinc finger, RING-type (InterPro:IPR001841), Zinc finger, C3HC4 RING-type (InterPro:IPR018957); BEST Arabidopsis thaliana protein match is: RING/U-box superfamily protein (TAIR:AT1G14200.1); Has 9899 Blast hits to 9869 proteins in 270 s…
AT1G27450.2	945	13	0	0.339649	0.001	-8.4079	Down	7.88628e-05	0.000412342	protein_coding	ADENINE PHOSPHORIBOSYL TRANSFERASE 1 (APT1)	Adenosine phosphoribosyl transferase(E.C:2.4.2.7), involved in the one-step salvage of adenine to AMP.
AT1G27630.1	1529	108	54	1.74395	0.819992	-1.08868	Down	3.20444e-06	2.07579e-05	protein_coding	CYCLIN T 1;3 (CYCT1;3)	cyclin T 1;3 (CYCT1;3); CONTAINS InterPro DOMAIN/s: Cyclin-like (InterPro:IPR011028), Transcription regulator cyclin (InterPro:IPR015429), Cyclin-related (InterPro:IPR013763), Cyclin, N-terminal (InterPro:IPR006671), Cyclin (InterPro:IPR006670); BEST Arabidopsis thaliana protein match is: Cyclin family protein (TAIR:AT5G45190.1); Has 1569 Blast hits to 1569 proteins in 224 species: Archae - 0; Ba…
AT1G27690.1	1659	247	711	3.67594	9.95053	1.43666	Up	7.81974e-47	2.71057e-45	protein_coding		Protein of unknown function (DUF620); FUNCTIONS IN: molecular_function unknown; INVOLVED IN: glycerol biosynthetic process; EXPRESSED IN: 22 plant structures; EXPRESSED DURING: 13 growth stages; CONTAINS InterPro DOMAIN/s: Protein of unknown function DUF620 (InterPro:IPR006873); BEST Arabidopsis thaliana protein match is: Protein of unknown function (DUF620) (TAIR:AT3G19540.1); Has 217 Blast hits…
AT1G27910.1	2879	541	1573	4.63953	12.6856	1.45114	Up	5.73634e-103	4.03959e-101	protein_coding	PLANT U-BOX 45 (PUB45)	Encodes a protein containing a UND, a U-box, and an ARM domain. This protein has E3 ubiquitin ligase activity based on in vitro assays.
AT1G28010.1	3895	344	803	2.18057	4.78664	1.13431	Up	5.0833e-37	1.41845e-35	protein_coding	ATP-BINDING CASSETTE B14 (ABCB14)	Encodes an ATP-binding cassette (ABC) transporter. Expressed in the vascular tissue of primary stem.
AT1G28290.1	1436	43	12	0.73932	0.194022	-1.92998	Down	7.45602e-06	4.56575e-05	protein_coding	ARABINOGALACTAN PROTEIN 31 (AGP31)	Encodes an atypical arabinogalactan protein that is localized to the plasma membrange. AGP31 is highly expressed in flowers and vascular tissue and is repressed by jasmonic acid. AGP31 may play a role in vascular tissue function during defense and development.
AT1G28330.2	878	22	2	0.618652	0.0528882	-3.54811	Down	1.00213e-05	6.00607e-05	protein_coding	DORMANCY-ASSOCIATED PROTEIN-LIKE 1 (DYL1)	dormancy-associated protein (DRM1)
AT1G28580.2	1749	30	2	0.423496	0.0265499	-3.99557	Down	5.264e-08	4.18244e-07	protein_coding		GDSL-like Lipase/Acylhydrolase superfamily protein; FUNCTIONS IN: lipase activity, hydrolase activity, acting on ester bonds, carboxylesterase activity; INVOLVED IN: lipid metabolic process; LOCATED IN: vacuole; EXPRESSED IN: 22 plant structures; EXPRESSED DURING: 13 growth stages; CONTAINS InterPro DOMAIN/s: Lipase, GDSL (InterPro:IPR001087); BEST Arabidopsis thaliana protein match is: SGNH hydr…
AT1G29160.1	528	109	15	5.09696	0.6596	-2.94997	Down	2.47934e-20	4.1597e-19	protein_coding		Dof-type zinc finger DNA-binding family protein; CONTAINS InterPro DOMAIN/s: Zinc finger, Dof-type (InterPro:IPR003851); BEST Arabidopsis thaliana protein match is: Dof-type zinc finger DNA-binding family protein (TAIR:AT2G34140.1); Has 1076 Blast hits to 1071 proteins in 56 species: Archae - 0; Bacteria - 0; Metazoa - 0; Fungi - 0; Plants - 1071; Viruses - 0; Other Eukaryotes - 5 (source: NCBI B…
AT1G29170.3	3187	17	61	0.1317	0.444397	1.75459	Up	1.40905e-06	9.62138e-06	protein_coding	(WAVE2)	Encodes a member of the SCAR family.These proteins are part of a complex (WAVE) complex.The SCAR subunit activates the ARP2/3 complex which in turn act as a nucleator for actin filaments.
AT1G29280.1	1002	32	8	0.788498	0.185373	-2.08868	Down	5.02156e-05	0.000270867	protein_coding	WRKY DNA-BINDING PROTEIN 65 (WRKY65)	member of WRKY Transcription Factor; Group II-e
AT1G29420.1	800	101	43	3.11709	1.24796	-1.32063	Down	1.53849e-07	1.17027e-06	protein_coding		SAUR-like auxin-responsive protein family ; CONTAINS InterPro DOMAIN/s: Auxin responsive SAUR protein (InterPro:IPR003676); BEST Arabidopsis thaliana protein match is: SAUR-like auxin-responsive protein family (TAIR:AT1G29510.1); Has 732 Blast hits to 717 proteins in 22 species: Archae - 0; Bacteria - 0; Metazoa - 0; Fungi - 0; Plants - 732; Viruses - 0; Other Eukaryotes - 0 (source: NCBI BLink).
AT1G29450.1	549	610	289	27.4332	12.2222	-1.16642	Down	8.85424e-32	2.16779e-30	protein_coding		SAUR-like auxin-responsive protein family ; CONTAINS InterPro DOMAIN/s: Auxin responsive SAUR protein (InterPro:IPR003676); BEST Arabidopsis thaliana protein match is: SAUR-like auxin-responsive protein family (TAIR:AT1G29500.1); Has 675 Blast hits to 661 proteins in 20 species: Archae - 0; Bacteria - 0; Metazoa - 0; Fungi - 0; Plants - 675; Viruses - 0; Other Eukaryotes - 0 (source: NCBI BLink).
AT1G29600.1	1170	13	43	0.274332	0.853308	1.63715	Up	0.000121726	0.000616348	protein_coding		Zinc finger C-x8-C-x5-C-x3-H type family protein; FUNCTIONS IN: zinc ion binding, nucleic acid binding; INVOLVED IN: biological_process unknown; LOCATED IN: cellular_component unknown; EXPRESSED IN: cotyledon, leaf; EXPRESSED DURING: LP.04 four leaves visible; CONTAINS InterPro DOMAIN/s: Zinc finger, CCCH-type (InterPro:IPR000571); BEST Arabidopsis thaliana protein match is: Zinc finger C-x8-C-x5…
AT1G29640.1	780	51	116	1.61434	3.45292	1.09688	Up	2.79806e-06	1.82803e-05	protein_coding		Protein of unknown function, DUF584; CONTAINS InterPro DOMAIN/s: Protein of unknown function DUF584 (InterPro:IPR007608); BEST Arabidopsis thaliana protein match is: Protein of unknown function, DUF584 (TAIR:AT2G34340.1); Has 324 Blast hits to 324 proteins in 20 species: Archae - 0; Bacteria - 0; Metazoa - 0; Fungi - 0; Plants - 324; Viruses - 0; Other Eukaryotes - 0 (source: NCBI BLink).
AT1G29890.1	1850	48	110	0.640601	1.38052	1.10772	Up	4.27382e-06	2.71463e-05	protein_coding	REDUCED WALL ACETYLATION 4 (RWA4)	Encodes a homolog of the protein Cas1p known to be involved in polysaccharide O-acetylation in Cryptococcus neoformans. Has high similarity to RWA2 whose mutant displays reduced acetylation.
AT1G29890.2	1901	72	156	0.935123	1.90531	1.0268	Up	2.54258e-07	1.88841e-06	protein_coding	REDUCED WALL ACETYLATION 4 (RWA4)	Encodes a homolog of the protein Cas1p known to be involved in polysaccharide O-acetylation in Cryptococcus neoformans. Has high similarity to RWA2 whose mutant displays reduced acetylation.
AT1G29910.1	1020	11140	27223	269.652	619.668	1.2004	Up	0	0	protein_coding	CHLOROPHYLL A/B BINDING PROTEIN 3 (CAB3)	member of Chlorophyll a/b-binding protein family
AT1G30070.1	951	22	74	0.571164	1.80665	1.66134	Up	3.03124e-07	2.22969e-06	protein_coding		SGS domain-containing protein; FUNCTIONS IN: molecular_function unknown; INVOLVED IN: biological_process unknown; LOCATED IN: plasma membrane; EXPRESSED IN: 24 plant structures; EXPRESSED DURING: 13 growth stages; CONTAINS InterPro DOMAIN/s: CS-like domain (InterPro:IPR007052), Siah interacting protein, N-terminal (InterPro:IPR015120), SGS (InterPro:IPR007699), HSP20-like chaperone (InterPro:IPR0…
AT1G30280.1	1654	132	374	1.97041	5.25	1.41382	Up	7.7107e-25	1.51831e-23	protein_coding		Chaperone DnaJ-domain superfamily protein; FUNCTIONS IN: heat shock protein binding; LOCATED IN: cellular_component unknown; CONTAINS InterPro DOMAIN/s: Heat shock protein DnaJ, N-terminal (InterPro:IPR001623); BEST Arabidopsis thaliana protein match is: J-domain protein required for chloroplast accumulation response 1 (TAIR:AT1G75100.1); Has 2071 Blast hits to 1585 proteins in 232 species: Archa…
AT1G30820.1	2480	331	95	3.2953	0.889396	-1.88951	Down	4.00456e-35	1.07377e-33	protein_coding		CTP synthase family protein; FUNCTIONS IN: CTP synthase activity, catalytic activity; INVOLVED IN: pyrimidine ribonucleotide metabolic process, pyrimidine nucleotide biosynthetic process; EXPRESSED IN: 21 plant structures; EXPRESSED DURING: 13 growth stages; CONTAINS InterPro DOMAIN/s: Glutamine amidotransferase class-I, C-terminal (InterPro:IPR000991), CTP synthase (InterPro:IPR004468), CTP synt…
AT1G30845.1	729	55	19	1.86275	0.605131	-1.62211	Down	6.75886e-06	4.17418e-05	protein_coding		unknown protein; Has 120 Blast hits to 120 proteins in 67 species: Archae - 0; Bacteria - 0; Metazoa - 35; Fungi - 37; Plants - 23; Viruses - 0; Other Eukaryotes - 25 (source: NCBI BLink).
AT1G31170.4	866	20	58	0.570204	1.55501	1.44737	Up	4.26544e-05	0.000233136	protein_coding	SULFIREDOXIN (SRX)	encodes a cysteine-sulfinic acid reductase (sulfiredoxin - EC 1.8.98.2) capable of reducing overoxidized plastidic 2-Cys-Prx involved in peroxide detoxification and response to oxidative stress
AT1G31290.1	3585	41	14	0.282366	0.0906697	-1.63888	Down	9.41352e-05	0.000485461	protein_coding	ARGONAUTE 3 (AGO3)	ARGONAUTE 3 (AGO3); FUNCTIONS IN: nucleic acid binding; INVOLVED IN: biological_process unknown; LOCATED IN: cellular_component unknown; EXPRESSED IN: 11 plant structures; EXPRESSED DURING: LP.06 six leaves visible, LP.04 four leaves visible, 4 anthesis, C globular stage, petal differentiation and expansion stage; CONTAINS InterPro DOMAIN/s: Domain of unknown function DUF1785 (InterPro:IPR014811)…
AT1G31440.1	1870	1319	2808	17.4149	34.8641	1.00142	Up	2.01114e-102	1.40885e-100	protein_coding		SH3 domain-containing protein; FUNCTIONS IN: clathrin binding; LOCATED IN: endomembrane system, plasma membrane; EXPRESSED IN: 22 plant structures; EXPRESSED DURING: 13 growth stages; CONTAINS InterPro DOMAIN/s: Src homology-3 domain (InterPro:IPR001452); BEST Arabidopsis thaliana protein match is: SH3 domain-containing protein (TAIR:AT4G34660.1); Has 3264 Blast hits to 2883 proteins in 317 speci…
AT1G31690.1	2034	753	221	9.14034	2.52269	-1.85728	Down	5.45992e-76	2.93388e-74	protein_coding		Copper amine oxidase family protein; FUNCTIONS IN: quinone binding, primary amine oxidase activity, copper ion binding; INVOLVED IN: oxidation reduction, amine metabolic process; LOCATED IN: endomembrane system; EXPRESSED IN: 9 plant structures; EXPRESSED DURING: 7 growth stages; CONTAINS InterPro DOMAIN/s: Copper amine oxidase, N-terminal (InterPro:IPR016182), Copper amine oxidase, N2/N3-termina…
AT1G32090.1	2730	247	128	2.23384	1.08861	-1.03705	Down	1.19841e-11	1.30629e-10	protein_coding		early-responsive to dehydration stress protein (ERD4); FUNCTIONS IN: molecular_function unknown; INVOLVED IN: biological_process unknown; LOCATED IN: plasma membrane; EXPRESSED IN: 23 plant structures; EXPRESSED DURING: 13 growth stages; CONTAINS InterPro DOMAIN/s: Protein of unknown function DUF221 (InterPro:IPR003864); BEST Arabidopsis thaliana protein match is: ERD (early-responsive to dehydra…
AT1G32170.1	1297	194	89	3.69301	1.59321	-1.21286	Down	9.3517e-12	1.02688e-10	protein_coding	XYLOGLUCAN ENDOTRANSGLUCOSYLASE/HYDROLASE 30 (XTH30)	xyloglucan endotransglycosylase-related protein (XTR4)
AT1G32230.2	2579	0	14	0.001	0.126038	6.97771	Up	9.60988e-05	0.000494159	protein_coding	RADICAL-INDUCED CELL DEATH1 (RCD1)	Encodes a protein belonging to the (ADP-ribosyl)transferase domain-containing subfamily of WWE protein-protein interaction domain protein family. Superoxide radicals are necessary and sufficient to propagate cell death or lesion formation in rcd1 mutants. Without stress treatment, RCD1 is localized in the nucleus. Under high salt or oxidative stress, RCD1 is found not only in the nucleus but also…
AT1G32370.4	831	12	42	0.356532	1.17347	1.71868	Up	8.53468e-05	0.000443386	protein_coding	TOBAMOVIRUS MULTIPLICATION 2B (TOM2B)	Encodes a 122 amino acid basic protein involved in tobamovirus multiplication in planta.
AT1G32450.1	2195	388	1100	4.36431	11.6354	1.4147	Up	6.60108e-70	3.26516e-68	protein_coding	NITRATE TRANSPORTER 1.5 (NRT1.5)	Transmembrane nitrate transporter. Involved in xylem transport of nitrate from root to shoot. Induced in response to nitrate. Not involved in nitrate uptake. expressed in root pericycle cells.
AT1G32583.1	1962	15	46	0.18876	0.544355	1.52799	Up	0.00015405	0.000764964	protein_coding		FUNCTIONS IN: molecular_function unknown; INVOLVED IN: biological_process unknown; LOCATED IN: endomembrane system; BEST Arabidopsis thaliana protein match is: tapetum determinant 1 (TAIR:AT4G24972.1); Has 35333 Blast hits to 34131 proteins in 2444 species: Archae - 798; Bacteria - 22429; Metazoa - 974; Fungi - 991; Plants - 531; Viruses - 0; Other Eukaryotes - 9610 (source: NCBI BLink).
AT1G32640.1	2179	140	882	1.58631	9.39798	2.56667	Up	1.13722e-122	9.33497e-121	protein_coding	(MYC2)	Encodes a MYC-related transcriptional activator with a typical DNA binding domain of a basic helix-loop-helix leucine zipper motif. Binds to an extended G-Box promoter motif and interacts with Jasmonate ZIM-domain proteins. Its transcription is induced by dehydration stress and ABA treatment. Negative regulator of blue light?mediated photomorphogenic growth and blue and far-red-light?regulated ge…
AT1G32900.1	2192	7702	19016	86.7524	201.42	1.21523	Up	0	0	protein_coding	GRANULE BOUND STARCH SYNTHASE 1 (GBSS1)	UDP-Glycosyltransferase superfamily protein; FUNCTIONS IN: protein binding, transferase activity, transferring glycosyl groups; INVOLVED IN: biosynthetic process, glucan biosynthetic process; LOCATED IN: chloroplast; EXPRESSED IN: 21 plant structures; EXPRESSED DURING: 13 growth stages; CONTAINS InterPro DOMAIN/s: Glycogen/starch synthases, ADP-glucose type (InterPro:IPR011835), Starch synthase, …
AT1G32920.1	496	633	163	31.5094	7.63008	-2.04601	Down	8.8101e-73	4.56012e-71	protein_coding		unknown protein; FUNCTIONS IN: molecular_function unknown; INVOLVED IN: response to wounding; LOCATED IN: endomembrane system; EXPRESSED IN: 23 plant structures; EXPRESSED DURING: 13 growth stages; BEST Arabidopsis thaliana protein match is: unknown protein (TAIR:AT1G32928.1); Has 42 Blast hits to 42 proteins in 8 species: Archae - 0; Bacteria - 0; Metazoa - 0; Fungi - 0; Plants - 42; Viruses - 0…
AT1G32960.1	2599	185	562	1.75745	5.02057	1.51437	Up	2.83274e-40	8.46028e-39	protein_coding	(SBT3.3)	SBT3.3; FUNCTIONS IN: identical protein binding, serine-type endopeptidase activity; INVOLVED IN: proteolysis, negative regulation of catalytic activity; LOCATED IN: apoplast, plant-type cell wall; EXPRESSED IN: 7 plant structures; EXPRESSED DURING: 4 anthesis; CONTAINS InterPro DOMAIN/s: Protease-associated PA (InterPro:IPR003137), Proteinase inhibitor, propeptide (InterPro:IPR009020), Peptidase…
AT1G33050.4	2692	46	10	0.421892	0.0862478	-2.29031	Down	2.31182e-07	1.72276e-06	protein_coding		unknown protein; FUNCTIONS IN: molecular_function unknown; INVOLVED IN: biological_process unknown; LOCATED IN: cellular_component unknown; EXPRESSED IN: 24 plant structures; EXPRESSED DURING: 15 growth stages; BEST Arabidopsis thaliana protein match is: unknown protein (TAIR:AT4G10470.1).
AT1G33170.1	2240	195	450	2.14934	4.66431	1.11777	Up	5.47138e-21	9.38552e-20	protein_coding		S-adenosyl-L-methionine-dependent methyltransferases superfamily protein; CONTAINS InterPro DOMAIN/s: Protein of unknown function DUF248, methyltransferase putative (InterPro:IPR004159); BEST Arabidopsis thaliana protein match is: S-adenosyl-L-methionine-dependent methyltransferases superfamily protein (TAIR:AT4G10440.1); Has 1106 Blast hits to 1098 proteins in 101 species: Archae - 5; Bacteria -…
AT1G33260.1	1599	46	121	0.710277	1.75695	1.30662	Up	3.89284e-08	3.14435e-07	protein_coding		Protein kinase superfamily protein; FUNCTIONS IN: kinase activity; INVOLVED IN: protein amino acid phosphorylation; LOCATED IN: cellular_component unknown; EXPRESSED IN: 16 plant structures; EXPRESSED DURING: 7 growth stages; CONTAINS InterPro DOMAIN/s: Protein kinase, ATP binding site (InterPro:IPR017441), Protein kinase, catalytic domain (InterPro:IPR000719), Serine/threonine-protein kinase-lik…
AT1G33560.1	2815	219	572	1.92081	4.71781	1.2964	Up	9.63678e-33	2.40112e-31	protein_coding	ACTIVATED DISEASE RESISTANCE 1 (ADR1)	Encodes a NBS-LRR disease resistance protein that possesses N-terminal kinase subdomains. Activation tagged mutant of ADR1 showed elevated levels of SA and reactive oxygen species in addition to number of defense gene transcripts. Exhibits resistance to number of microbial pathogens.
AT1G33960.1	1453	447	1139	7.59557	18.2004	1.26074	Up	6.7343e-61	2.97376e-59	protein_coding	AVRRPT2-INDUCED GENE 1 (AIG1)	Identified as a gene that is induced by avirulence gene avrRpt2 and RPS2 after infection with Pseudomonas syringae pv maculicola strain ES4326 carrying avrRpt2
AT1G34060.1	1603	42	181	0.646895	2.62161	2.01885	Up	3.91594e-20	6.53308e-19	protein_coding		Pyridoxal phosphate (PLP)-dependent transferases superfamily protein; FUNCTIONS IN: carbon-sulfur lyase activity, pyridoxal phosphate binding, catalytic activity; LOCATED IN: endomembrane system; CONTAINS InterPro DOMAIN/s: Pyridoxal phosphate-dependent transferase, major domain (InterPro:IPR015424), EGF-like, alliinase (InterPro:IPR006947), Pyridoxal phosphate-dependent transferase, major region…
AT1G35612.1	1051	279	135	6.5542	2.98232	-1.13599	Down	8.36674e-15	1.12003e-13	transposable_element_gene		pseudogene of Ulp1 protease family protein
AT1G36160.2	7179	94	217	0.323283	0.701809	1.11828	Up	6.94404e-11	7.11691e-10	protein_coding	ACETYL-COA CARBOXYLASE 1 (ACC1)	Encodes acetyl-CoA carboxylase. Mutant displays uncoordinated cell divisions which are enhanced by cytokinins. Mutant also has aberrant organization of the apical region in the embryo and abnormal root and shoot development and is deficient in freezing tolerance after cold acclimation. Essential for very long chain fatty acid elongation.
AT1G36622.1	540	207	91	9.46444	3.91265	-1.27437	Down	2.46132e-13	3.02271e-12	protein_coding		unknown protein; LOCATED IN: endomembrane system; BEST Arabidopsis thaliana protein match is: unknown protein (TAIR:AT1G36640.1); Has 12 Blast hits to 12 proteins in 2 species: Archae - 0; Bacteria - 0; Metazoa - 0; Fungi - 0; Plants - 12; Viruses - 0; Other Eukaryotes - 0 (source: NCBI BLink).
AT1G41830.1	2068	2163	4832	25.824	54.25	1.07091	Up	6.52642e-195	8.64589e-193	protein_coding	SKU5-SIMILAR 6 (SKS6)	SKU5-similar 6 (SKS6); FUNCTIONS IN: pectinesterase activity; INVOLVED IN: oxidation reduction; LOCATED IN: apoplast, cell wall, membrane, plant-type cell wall; EXPRESSED IN: 23 plant structures; EXPRESSED DURING: 13 growth stages; CONTAINS InterPro DOMAIN/s: Cupredoxin (InterPro:IPR008972), Multicopper oxidase, type 2 (InterPro:IPR011706), Multicopper oxidase, type 3 (InterPro:IPR011707), Multic…
AT1G44130.1	1218	92	35	1.86491	0.667181	-1.48296	Down	4.5719e-08	3.65971e-07	protein_coding		Eukaryotic aspartyl protease family protein; FUNCTIONS IN: aspartic-type endopeptidase activity; INVOLVED IN: proteolysis; LOCATED IN: plant-type cell wall; EXPRESSED IN: stem, embryo, pedicel, stamen; EXPRESSED DURING: 4 anthesis, C globular stage, petal differentiation and expansion stage; CONTAINS InterPro DOMAIN/s: Peptidase aspartic (InterPro:IPR021109), Peptidase aspartic, catalytic (InterP…
AT1G44750.2	1751	17	51	0.239707	0.67625	1.49628	Up	8.54906e-05	0.00044396	protein_coding	PURINE PERMEASE 11 (PUP11)	Member of a family of proteins related to PUP1, a purine transporter. May be involved in the transport of purine and purine derivatives such as cytokinins, across the plasma membrane.
AT1G44970.1	1286	38	0	0.72956	0.001	-9.51088	Down	1.07722e-12	1.26766e-11	protein_coding		Peroxidase superfamily protein; FUNCTIONS IN: peroxidase activity, heme binding; INVOLVED IN: response to oxidative stress, oxidation reduction; LOCATED IN: endomembrane system; EXPRESSED IN: 17 plant structures; EXPRESSED DURING: 7 growth stages; CONTAINS InterPro DOMAIN/s: Haem peroxidase (InterPro:IPR010255), Plant peroxidase (InterPro:IPR000823), Peroxidases heam-ligand binding site (InterPro…
AT1G45010.1	903	209	637	5.71448	16.3785	1.51911	Up	1.25648e-45	4.25613e-44	protein_coding		TRAM, LAG1 and CLN8 (TLC) lipid-sensing domain containing protein; FUNCTIONS IN: molecular_function unknown; INVOLVED IN: biological_process unknown; LOCATED IN: endomembrane system, integral to membrane; CONTAINS InterPro DOMAIN/s: TRAM/LAG1/CLN8 homology domain (InterPro:IPR006634); BEST Arabidopsis thaliana protein match is: TRAM, LAG1 and CLN8 (TLC) lipid-sensing domain containing protein (TA…
AT1G45110.1	1316	75	36	1.4071	0.63514	-1.14757	Down	5.25212e-05	0.000282563	protein_coding		Tetrapyrrole (Corrin/Porphyrin) Methylases; FUNCTIONS IN: methyltransferase activity; INVOLVED IN: metabolic process; EXPRESSED IN: 18 plant structures; EXPRESSED DURING: 11 growth stages; CONTAINS InterPro DOMAIN/s: Uncharacterised protein family UPF0011, conserved site (InterPro:IPR018063), Tetrapyrrole methylase (InterPro:IPR000878), Tetrapyrrole methylase, subdomain 1 (InterPro:IPR014777), Un…
AT1G45170.1	991	182	92	4.53436	2.15545	-1.07291	Down	2.20746e-09	1.99972e-08	protein_coding		unknown protein; BEST Arabidopsis thaliana protein match is: unknown protein (TAIR:AT5G42960.1); Has 62 Blast hits to 62 proteins in 18 species: Archae - 0; Bacteria - 0; Metazoa - 0; Fungi - 0; Plants - 62; Viruses - 0; Other Eukaryotes - 0 (source: NCBI BLink).
AT1G45249.1	1674	7	36	0.103243	0.49931	2.27389	Up	1.3225e-05	7.79001e-05	protein_coding	ABSCISIC ACID RESPONSIVE ELEMENTS-BINDING FACTOR 2 (ABF2)	Leucine zipper transcription factor that binds to the abscisic acid (ABA)?responsive element (ABRE) motif in the promoter region of ABA-inducible genes. Enhances drought tolerance in vegetative tissues. Required for normal glucose response. Localized in the nucleus. Expressed constitutively in roots, leaf vascular tissues, and hydathodes or in all tissues under stress conditions. It's phosphoryla…
AT1G48100.1	1801	192	520	2.63212	6.70367	1.34873	Up	1.0958e-31	2.67307e-30	protein_coding		Pectin lyase-like superfamily protein; FUNCTIONS IN: polygalacturonase activity; INVOLVED IN: carbohydrate metabolic process; EXPRESSED IN: 19 plant structures; EXPRESSED DURING: 10 growth stages; CONTAINS InterPro DOMAIN/s: Pectin lyase fold/virulence factor (InterPro:IPR011050), Pectin lyase fold (InterPro:IPR012334), Glycoside hydrolase, family 28 (InterPro:IPR000743), Parallel beta-helix repe…
AT1G48120.1	4346	117	412	0.664683	2.20105	1.72746	Up	7.47204e-36	2.0341e-34	protein_coding		hydrolases;protein serine/threonine phosphatases; FUNCTIONS IN: hydrolase activity, protein serine/threonine phosphatase activity; INVOLVED IN: biological_process unknown; LOCATED IN: cellular_component unknown; EXPRESSED IN: 21 plant structures; EXPRESSED DURING: 12 growth stages; CONTAINS InterPro DOMAIN/s: Metallophosphoesterase (InterPro:IPR004843), Aminotransferase-like, plant mobile domain …
AT1G49032.1	738	365	86	12.2111	2.70561	-2.17417	Down	5.173e-46	1.77246e-44	protein_coding		unknown protein; FUNCTIONS IN: molecular_function unknown; INVOLVED IN: biological_process unknown; LOCATED IN: endomembrane system; Has 30201 Blast hits to 17322 proteins in 780 species: Archae - 12; Bacteria - 1396; Metazoa - 17338; Fungi - 3422; Plants - 5037; Viruses - 0; Other Eukaryotes - 2996 (source: NCBI BLink).
AT1G49130.2	1171	39	11	0.822292	0.218102	-1.91465	Down	2.23912e-05	0.000127623	protein_coding		B-box type zinc finger protein with CCT domain; FUNCTIONS IN: sequence-specific DNA binding transcription factor activity, zinc ion binding; INVOLVED IN: regulation of transcription; LOCATED IN: intracellular; CONTAINS InterPro DOMAIN/s: CCT domain (InterPro:IPR010402), Zinc finger, B-box (InterPro:IPR000315); BEST Arabidopsis thaliana protein match is: B-box type zinc finger protein with CCT dom…
AT1G49170.1	685	142	75	5.11819	2.54211	-1.00961	Down	5.0611e-07	3.62902e-06	protein_coding		Protein of unknown function (DUF167); CONTAINS InterPro DOMAIN/s: Protein of unknown function DUF167 (InterPro:IPR003746); BEST Arabidopsis thaliana protein match is: Protein of unknown function (DUF167) (TAIR:AT5G63440.3); Has 579 Blast hits to 579 proteins in 252 species: Archae - 16; Bacteria - 317; Metazoa - 105; Fungi - 25; Plants - 60; Viruses - 0; Other Eukaryotes - 56 (source: NCBI BLink).
AT1G49200.1	942	6835	2317	179.146	57.1082	-1.64936	Down	0	0	protein_coding		RING/U-box superfamily protein; FUNCTIONS IN: zinc ion binding; EXPRESSED IN: 18 plant structures; EXPRESSED DURING: 10 growth stages; CONTAINS InterPro DOMAIN/s: Zinc finger, RING-type (InterPro:IPR001841), Zinc finger, C3HC4 RING-type (InterPro:IPR018957); BEST Arabidopsis thaliana protein match is: RING/U-box superfamily protein (TAIR:AT1G49220.1); Has 8744 Blast hits to 8720 proteins in 274 s…
AT1G49210.1	876	22	0	0.620065	0.001	-9.27627	Down	1.16313e-07	8.95179e-07	protein_coding		RING/U-box superfamily protein; FUNCTIONS IN: zinc ion binding; EXPRESSED IN: 9 plant structures; EXPRESSED DURING: LP.06 six leaves visible, 4 anthesis, LP.10 ten leaves visible, petal differentiation and expansion stage; CONTAINS InterPro DOMAIN/s: Zinc finger, RING-type (InterPro:IPR001841), Zinc finger, C3HC4 RING-type (InterPro:IPR018957); BEST Arabidopsis thaliana protein match is: RING/U-b…
AT1G49230.1	868	128	4	3.6409	0.106995	-5.08868	Down	4.74678e-35	1.27151e-33	protein_coding		RING/U-box superfamily protein; FUNCTIONS IN: zinc ion binding; EXPRESSED IN: 17 plant structures; EXPRESSED DURING: 11 growth stages; CONTAINS InterPro DOMAIN/s: Zinc finger, RING-type (InterPro:IPR001841), Zinc finger, C3HC4 RING-type (InterPro:IPR018957); BEST Arabidopsis thaliana protein match is: RING/U-box superfamily protein (TAIR:AT1G49200.1); Has 9168 Blast hits to 9144 proteins in 279 s…
AT1G49500.1	990	1986	390	49.5293	9.14645	-2.437	Down	1.47517e-278	2.92411e-276	protein_coding		unknown protein; FUNCTIONS IN: molecular_function unknown; INVOLVED IN: biological_process unknown; LOCATED IN: endomembrane system; EXPRESSED IN: 19 plant structures; EXPRESSED DURING: 10 growth stages; BEST Arabidopsis thaliana protein match is: unknown protein (TAIR:AT3G19030.1); Has 24 Blast hits to 24 proteins in 2 species: Archae - 0; Bacteria - 0; Metazoa - 0; Fungi - 0; Plants - 24; Virus…
AT1G49640.1	1192	28	6	0.579963	0.116869	-2.31107	Down	5.5927e-05	0.000299082	protein_coding		alpha/beta-Hydrolases superfamily protein; FUNCTIONS IN: hydrolase activity; INVOLVED IN: metabolic process; LOCATED IN: cellular_component unknown; CONTAINS InterPro DOMAIN/s: Alpha/beta hydrolase fold-3 (InterPro:IPR013094); BEST Arabidopsis thaliana protein match is: alpha/beta-Hydrolases superfamily protein (TAIR:AT1G49650.1); Has 9471 Blast hits to 9453 proteins in 1524 species: Archae - 114…
AT1G49650.1	1383	760	258	13.5678	4.33132	-1.64731	Down	4.47564e-65	2.11979e-63	protein_coding		alpha/beta-Hydrolases superfamily protein; FUNCTIONS IN: hydrolase activity; INVOLVED IN: metabolic process; EXPRESSED IN: 15 plant structures; EXPRESSED DURING: 10 growth stages; CONTAINS InterPro DOMAIN/s: Alpha/beta hydrolase fold-3 (InterPro:IPR013094); BEST Arabidopsis thaliana protein match is: carboxyesterase 5 (TAIR:AT1G49660.1); Has 9107 Blast hits to 9083 proteins in 1488 species: Archa…
AT1G49780.1	1414	472	1504	8.24159	24.6957	1.58327	Up	9.08518e-112	6.86778e-110	protein_coding	PLANT U-BOX 26 (PUB26)	plant U-box 26 (PUB26); FUNCTIONS IN: ubiquitin-protein ligase activity, binding; INVOLVED IN: protein ubiquitination; LOCATED IN: ubiquitin ligase complex; EXPRESSED IN: 21 plant structures; EXPRESSED DURING: 12 growth stages; CONTAINS InterPro DOMAIN/s: U box domain (InterPro:IPR003613), Armadillo-like helical (InterPro:IPR011989), Armadillo-type fold (InterPro:IPR016024); BEST Arabidopsis thal…
AT1G49860.1	985	19	0	0.476251	0.001	-8.89558	Down	1.02182e-06	7.07661e-06	protein_coding	GLUTATHIONE S-TRANSFERASE (CLASS PHI) 14 (GSTF14)	Encodes glutathione transferase belonging to the phi class of GSTs. Naming convention according to Wagner et al. (2002).
AT1G50040.1	1614	123	27	1.88157	0.388404	-2.27631	Down	2.17884e-17	3.27745e-16	protein_coding		Protein of unknown function (DUF1005); FUNCTIONS IN: molecular_function unknown; INVOLVED IN: biological_process unknown; LOCATED IN: chloroplast; EXPRESSED IN: leaf apex, leaf whorl, root, petiole, leaf; EXPRESSED DURING: LP.06 six leaves visible, LP.04 four leaves visible, LP.10 ten leaves visible, LP.08 eight leaves visible, LP.12 twelve leaves visible; CONTAINS InterPro DOMAIN/s: Protein of u…
AT1G50420.1	1951	375	1150	4.74561	13.6856	1.52799	Up	1.19665e-81	6.99177e-80	protein_coding	SCARECROW-LIKE 3 (SCL3)	Encodes a scarecrow-like protein (SCL3) Putative transcription factors interacting with the gene product of VHA-B1 (vacuolar ATPase subunit B1; as shown through yeast two-hybrid assay).
AT1G50460.1	2074	126	273	1.49996	3.05617	1.0268	Up	8.59864e-12	9.45356e-11	protein_coding	HEXOKINASE-LIKE 1 (HKL1)	Involved in glucose-ethylene crosstalk.
AT1G50490.1	918	131	65	3.52328	1.64397	-1.09973	Down	2.28878e-07	1.70702e-06	protein_coding	UBIQUITIN-CONJUGATING ENZYME 20 (UBC20)	Encodes one of two ubiquitin-conjugating enzymes belonging to the E2-C gene family (the other being UBC19). Transcript is always found in diving cells, but also in other non-dividing cells.
AT1G50660.1	2928	907	2400	7.64812	19.0311	1.31518	Up	1.05274e-134	9.64773e-133	protein_coding		unknown protein; INVOLVED IN: biological_process unknown; LOCATED IN: chloroplast; EXPRESSED IN: 22 plant structures; EXPRESSED DURING: 13 growth stages; BEST Arabidopsis thaliana protein match is: unknown protein (TAIR:AT3G20350.1); Has 21445 Blast hits to 15134 proteins in 1325 species: Archae - 461; Bacteria - 2309; Metazoa - 11052; Fungi - 1737; Plants - 1035; Viruses - 42; Other Eukaryotes -…
AT1G51060.1	674	747	2251	27.364	77.5423	1.50271	Up	3.14836e-154	3.26551e-152	protein_coding	HISTONE H2A 10 (HTA10)	Encodes HTA10, a histone H2A protein.
AT1G51090.1	767	4	72	0.128761	2.17952	4.08125	Up	1.52617e-16	2.20045e-15	protein_coding		Heavy metal transport/detoxification superfamily protein ; FUNCTIONS IN: metal ion binding; INVOLVED IN: defense response to fungus; LOCATED IN: cellular_component unknown; EXPRESSED IN: 15 plant structures; EXPRESSED DURING: 9 growth stages; CONTAINS InterPro DOMAIN/s: Heavy metal transport/detoxification protein (InterPro:IPR006121); BEST Arabidopsis thaliana protein match is: Heavy metal trans…
AT1G51440.1	1782	121	1087	1.67647	14.1627	3.07859	Up	2.7273e-182	3.37882e-180	protein_coding		Encodes a lipase that hydrolyzes phosphatidylcholine, glycolipids as well as triacylglycerols.
AT1G51700.1	1120	640	1362	14.1085	28.2346	1.0009	Up	1.41869e-50	5.26548e-49	protein_coding	DOF ZINC FINGER PROTEIN 1 (DOF1)	Encodes dof zinc finger protein (adof1).
AT1G51790.1	2960	226	120	1.8851	0.941267	-1.00197	Down	2.90914e-10	2.83395e-09	protein_coding		Leucine-rich repeat protein kinase family protein; FUNCTIONS IN: kinase activity; INVOLVED IN: protein amino acid phosphorylation; LOCATED IN: endomembrane system; EXPRESSED IN: 9 plant structures; EXPRESSED DURING: 6 growth stages; CONTAINS InterPro DOMAIN/s: Protein kinase, catalytic domain (InterPro:IPR000719), Serine/threonine-protein kinase domain (InterPro:IPR002290), Leucine-rich repeat (I…
AT1G51860.1	2673	17	55	0.157025	0.477735	1.60522	Up	1.73053e-05	0.00010028	protein_coding		Leucine-rich repeat protein kinase family protein; FUNCTIONS IN: kinase activity; INVOLVED IN: protein amino acid phosphorylation; LOCATED IN: endomembrane system; EXPRESSED IN: stem, root, stamen; EXPRESSED DURING: 4 anthesis; CONTAINS InterPro DOMAIN/s: Protein kinase, ATP binding site (InterPro:IPR017441), Protein kinase, catalytic domain (InterPro:IPR000719), Leucine-rich repeat (InterPro:IPR…
AT1G51940.1	2321	574	102	6.10598	1.02035	-2.58116	Down	2.42318e-87	1.47709e-85	protein_coding	LYSM-CONTAINING RECEPTOR-LIKE KINASE 3 (LYK3)	Encodes a LysM-containing receptor-like kinase. Induction of chitin-responsive genes by chitin treatment is not blocked in the mutant.
AT1G52000.1	2451	96	208	0.967044	1.97035	1.0268	Up	2.57342e-09	2.32416e-08	protein_coding		Mannose-binding lectin superfamily protein; FUNCTIONS IN: molecular_function unknown; INVOLVED IN: response to salt stress; LOCATED IN: cellular_component unknown; EXPRESSED IN: 22 plant structures; EXPRESSED DURING: 14 growth stages; CONTAINS InterPro DOMAIN/s: Mannose-binding lectin (InterPro:IPR001229); BEST Arabidopsis thaliana protein match is: myrosinase-binding protein 1 (TAIR:AT1G52040.1)…
AT1G52080.1	2319	111	256	1.18179	2.56308	1.1169	Up	1.44967e-12	1.69477e-11	protein_coding	(AR791)	unknown function
AT1G52200.1	898	974	404	26.7794	10.4455	-1.35825	Down	1.15974e-62	5.31417e-61	protein_coding		PLAC8 family protein; FUNCTIONS IN: molecular_function unknown; INVOLVED IN: response to oxidative stress; LOCATED IN: plasma membrane; EXPRESSED IN: 10 plant structures; EXPRESSED DURING: 6 growth stages; CONTAINS InterPro DOMAIN/s: Protein of unknown function Cys-rich (InterPro:IPR006461); BEST Arabidopsis thaliana protein match is: PLAC8 family protein (TAIR:AT3G18450.1); Has 632 Blast hits to…
AT1G52342.1	515	1317	3346	63.1389	150.849	1.2565	Up	2.276e-174	2.67131e-172	protein_coding		unknown protein; FUNCTIONS IN: molecular_function unknown; INVOLVED IN: biological_process unknown; LOCATED IN: cellular_component unknown; Has 30201 Blast hits to 17322 proteins in 780 species: Archae - 12; Bacteria - 1396; Metazoa - 17338; Fungi - 3422; Plants - 5037; Viruses - 0; Other Eukaryotes - 2996 (source: NCBI BLink).
AT1G52565.1	740	627	271	20.9196	8.50278	-1.29885	Down	2.44884e-38	6.96397e-37	protein_coding		unknown protein; FUNCTIONS IN: molecular_function unknown; INVOLVED IN: biological_process unknown; LOCATED IN: endomembrane system; BEST Arabidopsis thaliana protein match is: unknown protein (TAIR:AT3G15760.1); Has 35333 Blast hits to 34131 proteins in 2444 species: Archae - 798; Bacteria - 22429; Metazoa - 974; Fungi - 991; Plants - 531; Viruses - 0; Other Eukaryotes - 9610 (source: NCBI BLink…
AT1G52827.1	331	52	195	3.87877	13.6782	1.81821	Up	5.77092e-19	9.25838e-18	protein_coding	CADMIUM TOLERANCE 1 (CDT1)	Cysteine-rich protein that confers cadmium tolerance to yeast. Homologs are also found in rice, Brassica rapa and pine.
AT1G52855.1	553	61	130	2.72347	5.4581	1.00295	Up	3.98022e-06	2.54141e-05	protein_coding		unknown protein; BEST Arabidopsis thaliana protein match is: unknown protein (TAIR:AT3G15534.1); Has 35333 Blast hits to 34131 proteins in 2444 species: Archae - 798; Bacteria - 22429; Metazoa - 974; Fungi - 991; Plants - 531; Viruses - 0; Other Eukaryotes - 9610 (source: NCBI BLink).
AT1G52905.1	498	64	140	3.17299	6.52712	1.0406	Up	8.01684e-07	5.60425e-06	protein_coding		unknown protein; BEST Arabidopsis thaliana protein match is: unknown protein (TAIR:AT1G27565.1); Has 35333 Blast hits to 34131 proteins in 2444 species: Archae - 798; Bacteria - 22429; Metazoa - 974; Fungi - 991; Plants - 531; Viruses - 0; Other Eukaryotes - 9610 (source: NCBI BLink).
AT1G52910.1	780	55	21	1.74095	0.625098	-1.47772	Down	2.61946e-05	0.000147541	protein_coding		Protein of unknown function (DUF1218); FUNCTIONS IN: molecular_function unknown; INVOLVED IN: biological_process unknown; LOCATED IN: endomembrane system; EXPRESSED IN: 20 plant structures; EXPRESSED DURING: 13 growth stages; CONTAINS InterPro DOMAIN/s: Protein of unknown function DUF1218 (InterPro:IPR009606); BEST Arabidopsis thaliana protein match is: Protein of unknown function (DUF1218) (TAIR…
AT1G53070.1	1041	56	16	1.32818	0.356855	-1.89603	Down	4.094e-07	2.9714e-06	protein_coding		Legume lectin family protein; FUNCTIONS IN: carbohydrate binding, binding; INVOLVED IN: response to karrikin; LOCATED IN: cell wall, plant-type cell wall; EXPRESSED IN: 23 plant structures; EXPRESSED DURING: 13 growth stages; CONTAINS InterPro DOMAIN/s: Legume lectin, beta chain (InterPro:IPR001220), Concanavalin A-like lectin/glucanase, subgroup (InterPro:IPR013320), Concanavalin A-like lectin/g…
AT1G54000.1	1609	43	13	0.659828	0.18759	-1.8145	Down	1.73029e-05	0.000100287	protein_coding	GDSL LIPASE-LIKE PROTEIN 22 (GLL22)	GDSL-like Lipase/Acylhydrolase superfamily protein; FUNCTIONS IN: lipase activity, hydrolase activity, acting on ester bonds, carboxylesterase activity; INVOLVED IN: lipid metabolic process; LOCATED IN: vacuolar membrane, plasma membrane, vacuole, plant-type cell wall, plant-type vacuole; EXPRESSED IN: stem, cultured cell, callus; EXPRESSED DURING: seedling growth; CONTAINS InterPro DOMAIN/s: Lip…
AT1G54010.1	1419	32	114	0.556783	1.86529	1.74421	Up	4.23016e-11	4.40635e-10	protein_coding		GDSL-like Lipase/Acylhydrolase superfamily protein; FUNCTIONS IN: hydrolase activity, acting on ester bonds, carboxylesterase activity; INVOLVED IN: lipid metabolic process; LOCATED IN: plasma membrane, vacuole, membrane; EXPRESSED IN: cultured cell, leaf; EXPRESSED DURING: seedling growth; CONTAINS InterPro DOMAIN/s: Lipase, GDSL (InterPro:IPR001087); BEST Arabidopsis thaliana protein match is: …
AT1G54040.2	1370	0	18	0.001	0.305053	8.25292	Up	6.77904e-06	4.18567e-05	protein_coding	EPITHIOSPECIFIER PROTEIN (ESP)	Epithiospecifier protein, interacts with WRKY53. Involved in pathogen resistance and leaf senescence.
AT1G54050.1	680	23	128	0.835098	4.37043	2.38776	Up	1.06166e-17	1.6188e-16	protein_coding		HSP20-like chaperones superfamily protein; CONTAINS InterPro DOMAIN/s: Heat shock protein Hsp20 (InterPro:IPR002068), HSP20-like chaperone (InterPro:IPR008978); BEST Arabidopsis thaliana protein match is: heat shock protein 17.6A (TAIR:AT5G12030.1); Has 4491 Blast hits to 4491 proteins in 1181 species: Archae - 166; Bacteria - 2520; Metazoa - 2; Fungi - 140; Plants - 1242; Viruses - 0; Other Euka…
AT1G54540.1	863	17	0	0.486358	0.001	-8.92588	Down	4.35052e-06	2.76007e-05	protein_coding		Late embryogenesis abundant (LEA) hydroxyproline-rich glycoprotein family; CONTAINS InterPro DOMAIN/s: Late embryogenesis abundant protein, group 2 (InterPro:IPR004864); BEST Arabidopsis thaliana protein match is: Late embryogenesis abundant (LEA) hydroxyproline-rich glycoprotein family (TAIR:AT1G65690.1); Has 914 Blast hits to 913 proteins in 28 species: Archae - 0; Bacteria - 0; Metazoa - 0; Fu…
AT1G54575.1	651	32	132	1.21363	4.70778	1.95571	Up	1.63107e-14	2.15118e-13	protein_coding		unknown protein; Has 35333 Blast hits to 34131 proteins in 2444 species: Archae - 798; Bacteria - 22429; Metazoa - 974; Fungi - 991; Plants - 531; Viruses - 0; Other Eukaryotes - 9610 (source: NCBI BLink).
AT1G54740.1	1218	531	111	10.7638	2.11592	-2.34683	Down	1.46148e-72	7.50659e-71	protein_coding		Protein of unknown function (DUF3049); CONTAINS InterPro DOMAIN/s: Protein of unknown function DUF3049 (InterPro:IPR021410); BEST Arabidopsis thaliana protein match is: Protein of unknown function (DUF3049) (TAIR:AT5G22390.1); Has 534 Blast hits to 376 proteins in 66 species: Archae - 0; Bacteria - 26; Metazoa - 75; Fungi - 14; Plants - 157; Viruses - 0; Other Eukaryotes - 262 (source: NCBI BLink…
AT1G55000.1	1096	317	112	7.14113	2.37263	-1.58966	Down	8.74572e-27	1.84571e-25	protein_coding		peptidoglycan-binding LysM domain-containing protein; FUNCTIONS IN: molecular_function unknown; INVOLVED IN: cell wall macromolecule catabolic process; LOCATED IN: endomembrane system; EXPRESSED IN: 23 plant structures; EXPRESSED DURING: 15 growth stages; CONTAINS InterPro DOMAIN/s: Peptidoglycan-binding lysin domain (InterPro:IPR018392), F-box domain, Skp2-like (InterPro:IPR022364), Peptidoglyca…
AT1G55000.2	1055	27	3	0.631873	0.0660225	-3.2586	Down	2.11144e-06	1.40658e-05	protein_coding		peptidoglycan-binding LysM domain-containing protein; FUNCTIONS IN: molecular_function unknown; INVOLVED IN: cell wall macromolecule catabolic process; LOCATED IN: endomembrane system; EXPRESSED IN: 23 plant structures; EXPRESSED DURING: 15 growth stages; CONTAINS InterPro DOMAIN/s: Peptidoglycan-binding lysin domain (InterPro:IPR018392), F-box domain, Skp2-like (InterPro:IPR022364), Peptidoglyca…
AT1G55110.1	1580	355	901	5.5474	13.2401	1.25503	Up	3.30184e-48	1.18125e-46	protein_coding	INDETERMINATE(ID)-DOMAIN 7 (IDD7)	indeterminate(ID)-domain 7 (IDD7); FUNCTIONS IN: sequence-specific DNA binding transcription factor activity, zinc ion binding, nucleic acid binding; INVOLVED IN: regulation of transcription; LOCATED IN: intracellular; EXPRESSED IN: 22 plant structures; EXPRESSED DURING: 13 growth stages; CONTAINS InterPro DOMAIN/s: Zinc finger, C2H2-like (InterPro:IPR015880), Zinc finger, C2H2-type (InterPro:IPR…
AT1G55152.1	869	354	142	10.0578	3.79395	-1.40654	Down	4.75888e-25	9.45417e-24	protein_coding		unknown protein; FUNCTIONS IN: molecular_function unknown; INVOLVED IN: biological_process unknown; LOCATED IN: chloroplast; Has 30201 Blast hits to 17322 proteins in 780 species: Archae - 12; Bacteria - 1396; Metazoa - 17338; Fungi - 3422; Plants - 5037; Viruses - 0; Other Eukaryotes - 2996 (source: NCBI BLink).
AT1G55310.3	1267	28	70	0.545632	1.28276	1.23325	Up	6.782e-05	0.000358527	protein_coding	SC35-LIKE SPLICING FACTOR 33 (SCL33)	Encodes a SR spliceosome protein that is localized to nuclear specks, interacts with SR45 and the U1-70K protein of the U1 snRNP, has sequence similar to human SC35 protein. Barta et al (2010) have proposed a nomenclature for Serine/Arginine-Rich Protein Splicing Factors (SR proteins): Plant Cell. 2010, 22:2926.
AT1G55910.1	1196	910	2576	18.7857	50.0078	1.41251	Up	7.87664e-161	8.56825e-159	protein_coding	ZINC TRANSPORTER 11 PRECURSOR (ZIP11)	member of Putative zinc transporter ZIP2 - like family
AT1G55960.1	1723	10015	45845	143.511	617.774	2.10592	Up	0	0	protein_coding		Polyketide cyclase/dehydrase and lipid transport superfamily protein; CONTAINS InterPro DOMAIN/s: Lipid-binding START (InterPro:IPR002913); BEST Arabidopsis thaliana protein match is: Polyketide cyclase/dehydrase and lipid transport superfamily protein (TAIR:AT3G13062.1); Has 265 Blast hits to 265 proteins in 57 species: Archae - 0; Bacteria - 0; Metazoa - 86; Fungi - 0; Plants - 153; Viruses - 0…
AT1G56010.2	1393	49	132	0.868487	2.20012	1.341	Up	4.68786e-09	4.1388e-08	protein_coding	NAC DOMAIN CONTAINING PROTEIN 1 (NAC1)	Encodes a transcription factor involved in shoot apical meristem formation and auxin-mediated lateral root formation. The gene is thought not to be involved in stress responses (NaCl, auxins, ethylene). NAC1 (NAC1)
AT1G56060.1	436	844	204	47.7941	10.8634	-2.13735	Down	6.1513e-102	4.24249e-100	protein_coding		unknown protein; BEST Arabidopsis thaliana protein match is: unknown protein (TAIR:AT2G32210.1); Has 180 Blast hits to 180 proteins in 22 species: Archae - 0; Bacteria - 0; Metazoa - 0; Fungi - 10; Plants - 170; Viruses - 0; Other Eukaryotes - 0 (source: NCBI BLink).
AT1G56150.1	555	206	528	9.16416	22.0884	1.26921	Up	2.02486e-29	4.61544e-28	protein_coding		SAUR-like auxin-responsive protein family ; CONTAINS InterPro DOMAIN/s: Auxin responsive SAUR protein (InterPro:IPR003676); BEST Arabidopsis thaliana protein match is: SAUR-like auxin-responsive protein family (TAIR:AT3G12830.1); Has 1156 Blast hits to 1154 proteins in 26 species: Archae - 0; Bacteria - 0; Metazoa - 0; Fungi - 0; Plants - 1155; Viruses - 0; Other Eukaryotes - 1 (source: NCBI BLin…
AT1G56165.1	1180	46	12	0.962485	0.236114	-2.02728	Down	1.66945e-06	1.12986e-05	other_rna		Potential natural antisense gene, locus overlaps with AT1G56160
AT1G56170.1	812	12	40	0.364875	1.14374	1.64829	Up	0.000198852	0.000965576	protein_coding	NUCLEAR FACTOR Y, SUBUNIT C2 (NF-YC2)	Encodes a protein with similarity to a subunit of the CCAAT promoter motif binding complex of yeast.One of two members of this class (HAP5B) and expressed in vegetative and reproductive tissues
AT1G56220.1	749	299	113	9.85616	3.50284	-1.4925	Down	3.01366e-23	5.63561e-22	protein_coding		Dormancy/auxin associated family protein; CONTAINS InterPro DOMAIN/s: Dormancyauxin associated (InterPro:IPR008406); BEST Arabidopsis thaliana protein match is: Dormancy/auxin associated family protein (TAIR:AT1G54070.1); Has 196 Blast hits to 195 proteins in 36 species: Archae - 0; Bacteria - 0; Metazoa - 1; Fungi - 0; Plants - 194; Viruses - 0; Other Eukaryotes - 1 (source: NCBI BLink).
AT1G56220.3	757	131	49	4.27261	1.50288	-1.50739	Down	3.7945e-11	3.96334e-10	protein_coding		Dormancy/auxin associated family protein; CONTAINS InterPro DOMAIN/s: Dormancyauxin associated (InterPro:IPR008406); BEST Arabidopsis thaliana protein match is: Dormancy/auxin associated family protein (TAIR:AT1G54070.1); Has 195 Blast hits to 194 proteins in 35 species: Archae - 0; Bacteria - 0; Metazoa - 0; Fungi - 0; Plants - 194; Viruses - 0; Other Eukaryotes - 1 (source: NCBI BLink).
AT1G56440.1	1755	24	62	0.337639	0.820234	1.28055	Up	0.000114692	0.000583157	protein_coding	TETRATRICOPEPTIDE REPEAT 5 (TPR5)	Encodes one of the 36 carboxylate clamp (CC)-tetratricopeptide repeat (TPR) proteins (Prasad 2010, Pubmed ID: 20856808) with potential to interact with Hsp90/Hsp70 as co-chaperones.
AT1G56600.1	1396	11	93	0.194547	1.54675	2.99105	Up	1.70563e-16	2.45523e-15	protein_coding	GALACTINOL SYNTHASE 2 (GolS2)	GolS2 is a galactinol synthase that catalyzes the formation of galactinol from UDP-galactose and myo-inositol. GolS2 transcript levels rise in response to methyl viologen, an oxidative damage-inducing agent. Plants over-expressing GolS2 have increased tolerance to salt, chilling, and high-light stress.
AT1G56720.2	2069	41	9	0.489262	0.100996	-2.27631	Down	1.18254e-06	8.13075e-06	protein_coding		Protein kinase superfamily protein; FUNCTIONS IN: protein serine/threonine kinase activity, protein kinase activity, kinase activity, ATP binding; INVOLVED IN: protein amino acid phosphorylation; LOCATED IN: cellular_component unknown; EXPRESSED IN: 23 plant structures; EXPRESSED DURING: 13 growth stages; CONTAINS InterPro DOMAIN/s: Protein kinase, ATP binding site (InterPro:IPR017441), Protein k…
AT1G57790.1	1318	95	45	1.77962	0.792721	-1.16668	Down	3.90522e-06	2.49531e-05	protein_coding		F-box family protein; CONTAINS InterPro DOMAIN/s: F-box domain, cyclin-like (InterPro:IPR001810), F-box domain, Skp2-like (InterPro:IPR022364), Protein of unknown function DUF295 (InterPro:IPR005174); BEST Arabidopsis thaliana protein match is: F-box family protein (TAIR:AT3G56470.1); Has 543 Blast hits to 532 proteins in 29 species: Archae - 0; Bacteria - 0; Metazoa - 0; Fungi - 0; Plants - 541;…
AT1G58270.1	1497	205	95	3.38104	1.47341	-1.1983	Down	3.90356e-12	4.38352e-11	protein_coding	(ZW9)	ZW9 mRNA, complete cds
AT1G58280.2	1249	10	50	0.197677	0.92946	2.23325	Up	3.34424e-07	2.4525e-06	protein_coding		Phosphoglycerate mutase family protein; LOCATED IN: chloroplast; CONTAINS InterPro DOMAIN/s: Histidine phosphatase superfamily, clade-1 (InterPro:IPR013078); BEST Arabidopsis thaliana protein match is: Phosphoglycerate mutase family protein (TAIR:AT5G64460.8); Has 412 Blast hits to 412 proteins in 84 species: Archae - 0; Bacteria - 6; Metazoa - 0; Fungi - 152; Plants - 162; Viruses - 0; Other Euk…
AT1G58380.1	1109	18	54	0.400737	1.13054	1.49628	Up	5.23828e-05	0.000281875	protein_coding	(XW6)	XW6; FUNCTIONS IN: structural constituent of ribosome; INVOLVED IN: translation; LOCATED IN: cytosolic small ribosomal subunit, plasma membrane, chloroplast, membrane; EXPRESSED IN: guard cell, pollen tube, leaf; CONTAINS InterPro DOMAIN/s: Ribosomal protein S5, eukaryotic/archaeal (InterPro:IPR005711), Ribosomal protein S5, N-terminal (InterPro:IPR013810), Double-stranded RNA-binding-like (Inter…
AT1G58420.1	740	158	79	5.27162	2.47867	-1.08868	Down	1.7157e-08	1.43745e-07	protein_coding		Uncharacterised conserved protein UCP031279; CONTAINS InterPro DOMAIN/s: Uncharacterised conserved protein UCP031279 (InterPro:IPR016972); BEST Arabidopsis thaliana protein match is: Uncharacterised conserved protein UCP031279 (TAIR:AT1G10140.1); Has 61 Blast hits to 61 proteins in 11 species: Archae - 0; Bacteria - 0; Metazoa - 0; Fungi - 0; Plants - 61; Viruses - 0; Other Eukaryotes - 0 (source…
AT1G58520.2	3613	12	64	0.0820034	0.411278	2.32636	Up	2.94874e-09	2.64793e-08	protein_coding	(RXW8)	RXW8; FUNCTIONS IN: hydrolase activity, acting on ester bonds, lipase activity; INVOLVED IN: lipid metabolic process; LOCATED IN: endomembrane system, membrane; CONTAINS InterPro DOMAIN/s: Protein of unknown function DUF221 (InterPro:IPR003864), Lipase, GDSL, active site (InterPro:IPR008265), Lipase, GDSL (InterPro:IPR001087); BEST Arabidopsis thaliana protein match is: Early-responsive to dehydr…
AT1G58807.1	3696	73	159	0.487651	0.998822	1.03438	Up	1.644e-07	1.24557e-06	protein_coding		Disease resistance protein (CC-NBS-LRR class) family; FUNCTIONS IN: ATP binding; INVOLVED IN: defense response, apoptosis; LOCATED IN: cellular_component unknown; EXPRESSED IN: cultured cell; CONTAINS InterPro DOMAIN/s: NB-ARC (InterPro:IPR002182), Disease resistance protein (InterPro:IPR000767); BEST Arabidopsis thaliana protein match is: Disease resistance protein (CC-NBS-LRR class) family (TAI…
AT1G58848.1	3967	114	243	0.709514	1.42222	1.00324	Up	2.63492e-10	2.57714e-09	protein_coding		Disease resistance protein (CC-NBS-LRR class) family; FUNCTIONS IN: ATP binding; INVOLVED IN: defense response, apoptosis; CONTAINS InterPro DOMAIN/s: NB-ARC (InterPro:IPR002182), Disease resistance protein (InterPro:IPR000767); BEST Arabidopsis thaliana protein match is: Disease resistance protein (CC-NBS-LRR class) family (TAIR:AT1G59218.2); Has 17671 Blast hits to 15071 proteins in 568 species…
AT1G59860.1	720	29	181	0.994452	5.83672	2.55319	Up	2.7776e-26	5.78432e-25	protein_coding		HSP20-like chaperones superfamily protein; CONTAINS InterPro DOMAIN/s: Heat shock protein Hsp20 (InterPro:IPR002068), HSP20-like chaperone (InterPro:IPR008978); BEST Arabidopsis thaliana protein match is: HSP20-like chaperones superfamily protein (TAIR:AT1G07400.1); Has 7002 Blast hits to 7001 proteins in 1594 species: Archae - 206; Bacteria - 4112; Metazoa - 148; Fungi - 313; Plants - 1631; Viru…
AT1G60140.1	3146	791	244	6.20778	1.80075	-1.78548	Down	1.317e-75	7.06272e-74	protein_coding	TREHALOSE PHOSPHATE SYNTHASE (TPS10)	Encodes an enzyme putatively involved in trehalose biosynthesis. The protein has a trehalose synthase (TPS)-like domain that may or may not be active as well as a trehalose phosphatase (TPP)-like domain.
AT1G60270.1	1570	247	912	3.88433	13.4871	1.79584	Up	1.68392e-81	9.79601e-80	protein_coding	BETA GLUCOSIDASE 6 (BGLU6)	beta glucosidase 6 (BGLU6); FUNCTIONS IN: cation binding, hydrolase activity, hydrolyzing O-glycosyl compounds, catalytic activity; INVOLVED IN: carbohydrate metabolic process; LOCATED IN: endomembrane system; EXPRESSED IN: 16 plant structures; EXPRESSED DURING: 10 growth stages; CONTAINS InterPro DOMAIN/s: Glycoside hydrolase, family 1 (InterPro:IPR001360), Glycoside hydrolase, family 1, active …
AT1G60590.1	1982	1049	2408	13.0674	28.2082	1.11014	Up	6.91514e-104	4.93464e-102	protein_coding		Pectin lyase-like superfamily protein; FUNCTIONS IN: polygalacturonase activity; INVOLVED IN: carbohydrate metabolic process; EXPRESSED IN: 20 plant structures; EXPRESSED DURING: 10 growth stages; CONTAINS InterPro DOMAIN/s: Pectin lyase fold/virulence factor (InterPro:IPR011050), Pectin lyase fold (InterPro:IPR012334), Glycoside hydrolase, family 28 (InterPro:IPR000743), Parallel beta-helix repe…
AT1G60680.1	1304	31	4	0.586952	0.0712206	-3.04288	Down	8.01198e-07	5.60378e-06	protein_coding		NAD(P)-linked oxidoreductase superfamily protein; FUNCTIONS IN: oxidoreductase activity, aldo-keto reductase activity; INVOLVED IN: oxidation reduction; EXPRESSED IN: hypocotyl, root; CONTAINS InterPro DOMAIN/s: Aldo/keto reductase (InterPro:IPR001395), Aldo/keto reductase subgroup (InterPro:IPR020471); BEST Arabidopsis thaliana protein match is: NAD(P)-linked oxidoreductase superfamily protein (…
AT1G60700.1	1882	114	34	1.49556	0.419452	-1.83411	Down	1.31256e-12	1.53716e-11	protein_coding		SMAD/FHA domain-containing protein ; CONTAINS InterPro DOMAIN/s: SMAD/FHA domain (InterPro:IPR008984), Forkhead-associated (FHA) domain (InterPro:IPR000253); BEST Arabidopsis thaliana protein match is: Forkhead-associated (FHA) domain-containing protein (TAIR:AT3G54350.3); Has 241 Blast hits to 241 proteins in 78 species: Archae - 0; Bacteria - 0; Metazoa - 148; Fungi - 2; Plants - 57; Viruses - …
AT1G60800.1	2573	1177	3598	11.2942	32.4672	1.5234	Up	2.82708e-250	4.91251e-248	protein_coding	NSP-INTERACTING KINASE 3 (NIK3)	NSP-interacting kinase 3 (NIK3); FUNCTIONS IN: kinase activity; INVOLVED IN: protein amino acid phosphorylation; LOCATED IN: plasma membrane; EXPRESSED IN: 22 plant structures; EXPRESSED DURING: 13 growth stages; CONTAINS InterPro DOMAIN/s: Protein kinase, ATP binding site (InterPro:IPR017441), Protein kinase, catalytic domain (InterPro:IPR000719), Leucine-rich repeat-containing N-terminal domain…
AT1G60890.1	3042	8	34	0.0649306	0.259503	1.99878	Up	9.57888e-05	0.000492944	protein_coding		Phosphatidylinositol-4-phosphate 5-kinase family protein; FUNCTIONS IN: 1-phosphatidylinositol-4-phosphate 5-kinase activity, phosphatidylinositol phosphate kinase activity, ATP binding; INVOLVED IN: phosphatidylinositol metabolic process; LOCATED IN: plasma membrane; EXPRESSED IN: 22 plant structures; EXPRESSED DURING: 13 growth stages; CONTAINS InterPro DOMAIN/s: Phosphatidylinositol-4-phosphat…
AT1G60960.1	1532	74	187	1.19259	2.83404	1.24876	Up	3.95312e-11	4.12258e-10	protein_coding	IRON REGULATED TRANSPORTER 3 (IRT3)	Encodes a plasma membrane localized zinc/iron transporter.
AT1G61080.1	2724	0	17	0.001	0.144899	7.1789	Up	1.31539e-05	7.75157e-05	protein_coding		Hydroxyproline-rich glycoprotein family protein; FUNCTIONS IN: molecular_function unknown; INVOLVED IN: biological_process unknown; LOCATED IN: chloroplast; EXPRESSED IN: male gametophyte, flower, pollen tube; EXPRESSED DURING: L mature pollen stage, M germinated pollen stage, 4 anthesis; BEST Arabidopsis thaliana protein match is: unknown protein (TAIR:AT1G11070.1); Has 309070 Blast hits to 1052…
AT1G61210.2	4182	20	80	0.118077	0.444149	1.91132	Up	4.39346e-09	3.88786e-08	protein_coding	DWD HYPERSENSITIVE TO ABA 3 (DWA3)	DWA3 encodes a DWD(DDB1 binding WD40) protein. Invitro analyses suggest its involvement in the negative regulation of ABA responses.
AT1G61420.1	2681	146	31	1.34454	0.268465	-2.32431	Down	7.4066e-21	1.26565e-19	protein_coding		S-locus lectin protein kinase family protein; FUNCTIONS IN: in 6 functions; INVOLVED IN: protein amino acid phosphorylation, recognition of pollen; LOCATED IN: endomembrane system; EXPRESSED IN: 20 plant structures; EXPRESSED DURING: 11 growth stages; CONTAINS InterPro DOMAIN/s: Curculin-like (mannose-binding) lectin (InterPro:IPR001480), Apple-like (InterPro:IPR003609), PAN-2 domain (InterPro:IP…
AT1G61520.2	1311	338	744	6.3655	13.1763	1.0496	Up	1.47829e-30	3.49153e-29	protein_coding	PHOTOSYSTEM I LIGHT HARVESTING COMPLEX GENE 3 (LHCA3)	PSI type III chlorophyll a/b-binding protein (Lhca3*1)
AT1G61610.1	2529	17	60	0.165966	0.55084	1.73075	Up	2.15868e-06	1.43519e-05	protein_coding		S-locus lectin protein kinase family protein; FUNCTIONS IN: in 6 functions; INVOLVED IN: protein amino acid phosphorylation, recognition of pollen; LOCATED IN: endomembrane system; EXPRESSED IN: 7 plant structures; EXPRESSED DURING: 6 growth stages; CONTAINS InterPro DOMAIN/s: Curculin-like (mannose-binding) lectin (InterPro:IPR001480), Protein kinase, ATP binding site (InterPro:IPR017441), PAN-2…
AT1G61795.1	901	131	50	3.58976	1.28845	-1.47825	Down	7.19352e-11	7.36132e-10	protein_coding		PAK-box/P21-Rho-binding family protein; FUNCTIONS IN: molecular_function unknown; INVOLVED IN: biological_process unknown; LOCATED IN: cellular_component unknown; CONTAINS InterPro DOMAIN/s: PAK-box/P21-Rho-binding (InterPro:IPR000095); BEST Arabidopsis thaliana protein match is: ROP-interactive CRIB motif-containing protein 10 (TAIR:AT4G04900.1); Has 175 Blast hits to 175 proteins in 15 species:…
AT1G61870.1	1612	326	729	4.99311	10.4999	1.07237	Up	5.56816e-31	1.33516e-29	protein_coding	PENTATRICOPEPTIDE REPEAT 336 (PPR336)	pentatricopeptide repeat 336 (PPR336); LOCATED IN: mitochondrion, membrane; EXPRESSED IN: 22 plant structures; EXPRESSED DURING: 13 growth stages; CONTAINS InterPro DOMAIN/s: Pentatricopeptide repeat (InterPro:IPR002885); BEST Arabidopsis thaliana protein match is: Tetratricopeptide repeat (TPR)-like superfamily protein (TAIR:AT1G11630.1); Has 31000 Blast hits to 9550 proteins in 270 species: Arc…
AT1G62240.1	889	13	50	0.361044	1.30584	1.85474	Up	5.98458e-06	3.72696e-05	protein_coding		unknown protein; FUNCTIONS IN: molecular_function unknown; INVOLVED IN: biological_process unknown; LOCATED IN: endomembrane system; Has 186248 Blast hits to 53970 proteins in 2688 species: Archae - 469; Bacteria - 57770; Metazoa - 55630; Fungi - 12355; Plants - 17666; Viruses - 2624; Other Eukaryotes - 39734 (source: NCBI BLink).
AT1G62250.1	1197	133	327	2.74332	6.34274	1.20918	Up	1.49898e-17	2.26754e-16	protein_coding		unknown protein; LOCATED IN: chloroplast; EXPRESSED IN: 23 plant structures; EXPRESSED DURING: 15 growth stages; Has 30 Blast hits to 30 proteins in 13 species: Archae - 0; Bacteria - 0; Metazoa - 0; Fungi - 0; Plants - 30; Viruses - 0; Other Eukaryotes - 0 (source: NCBI BLink).
AT1G62260.1	1971	47	17	0.588748	0.200256	-1.55581	Down	5.53114e-05	0.000296264	protein_coding	MITOCHONDRIAL EDITING FACTOR 9 (MEF9)	Encodes MITOCHONDRIAL EDITING FACTOR 9 (MEF9), an E subclass PPR protein required for RNA editing.
AT1G62430.1	1856	476	243	6.33209	3.03984	-1.05868	Down	9.76712e-22	1.72066e-20	protein_coding	CDP-DIACYLGLYCEROL SYNTHASE 1 (CDS1)	Encodes a CDP-diacylglycerol synthase, involved in phospholipid biosynthesis.
AT1G62560.1	1576	415	943	6.50145	13.8924	1.09547	Up	6.42986e-41	1.95083e-39	protein_coding	FLAVIN-MONOOXYGENASE GLUCOSINOLATE S-OXYGENASE 3 (FMO GS-OX3)	belongs to the flavin-monooxygenase (FMO) family, encodes a glucosinolate S-oxygenase that catalyzes the conversion of methylthioalkyl glucosinolates to methylsulfinylalkyl glucosinolates
AT1G62740.1	1949	915	2392	11.5912	28.4952	1.29769	Up	1.48711e-131	1.30904e-129	protein_coding	HOP2 (Hop2)	Encodes one of the 36 carboxylate clamp (CC)-tetratricopeptide repeat (TPR) proteins (Prasad 2010, Pubmed ID: 20856808) with potential to interact with Hsp90/Hsp70 as co-chaperones.
AT1G63300.1	3243	127	54	0.966886	0.386607	-1.32248	Down	3.73742e-09	3.3227e-08	protein_coding		Myosin heavy chain-related protein; FUNCTIONS IN: molecular_function unknown; INVOLVED IN: biological_process unknown; LOCATED IN: mitochondrion; EXPRESSED IN: 13 plant structures; EXPRESSED DURING: 6 growth stages; BEST Arabidopsis thaliana protein match is: Myosin heavy chain-related protein (TAIR:AT5G41140.1); Has 241668 Blast hits to 113961 proteins in 3668 species: Archae - 3215; Bacteria - …
AT1G63480.1	1853	178	60	2.37172	0.751794	-1.65752	Down	1.38092e-16	1.9921e-15	protein_coding		AT hook motif DNA-binding family protein; FUNCTIONS IN: DNA binding; INVOLVED IN: biological_process unknown; EXPRESSED IN: 21 plant structures; EXPRESSED DURING: 11 growth stages; CONTAINS InterPro DOMAIN/s: Protein of unknown function DUF296 (InterPro:IPR005175), AT hook, DNA-binding motif (InterPro:IPR017956), A.T hook-like (InterPro:IPR020478); BEST Arabidopsis thaliana protein match is: AT h…
AT1G63800.1	907	890	387	24.2271	9.90665	-1.29015	Down	3.7056e-53	1.44973e-51	protein_coding	UBIQUITIN-CONJUGATING ENZYME 5 (UBC5)	ubiquitin-conjugating enzyme 5 (UBC5); CONTAINS InterPro DOMAIN/s: Ubiquitin-conjugating enzyme/RWD-like (InterPro:IPR016135), Ubiquitin-conjugating enzyme, E2 (InterPro:IPR000608), Ubiquitin-conjugating enzyme (InterPro:IPR015581); BEST Arabidopsis thaliana protein match is: ubiquitin conjugating enzyme 4 (TAIR:AT5G41340.1); Has 8752 Blast hits to 8751 proteins in 386 species: Archae - 0; Bacter…
AT1G63840.1	1111	153	460	3.40013	9.61318	1.49942	Up	8.37916e-33	2.09362e-31	protein_coding		RING/U-box superfamily protein; FUNCTIONS IN: zinc ion binding; INVOLVED IN: response to abscisic acid stimulus; LOCATED IN: endomembrane system; EXPRESSED IN: 22 plant structures; EXPRESSED DURING: 13 growth stages; CONTAINS InterPro DOMAIN/s: Zinc finger, RING-type (InterPro:IPR001841), Zinc finger, C3HC4 RING-type (InterPro:IPR018957); BEST Arabidopsis thaliana protein match is: RING/U-box sup…
AT1G63880.1	3369	3347	1145	24.5286	7.89092	-1.6362	Down	1.91835e-277	3.77463e-275	protein_coding		Encodes a TIR-NBS-LRR class of disease resistance protein effective against Leptosphaeria maculans.
AT1G64380.1	1528	668	281	10.7937	4.26979	-1.33796	Down	1.44269e-42	4.56882e-41	protein_coding		encodes a member of the DREB subfamily A-6 of ERF/AP2 transcription factor family. The protein contains one AP2 domain. There are 8 members in this subfamily including RAP2.4.
AT1G64620.1	1589	86	195	1.33627	2.84927	1.09239	Up	1.3191e-09	1.21469e-08	protein_coding		Dof-type zinc finger DNA-binding family protein; CONTAINS InterPro DOMAIN/s: Zinc finger, Dof-type (InterPro:IPR003851); BEST Arabidopsis thaliana protein match is: Dof-type zinc finger DNA-binding family protein (TAIR:AT4G24060.1); Has 1750 Blast hits to 1190 proteins in 84 species: Archae - 0; Bacteria - 10; Metazoa - 53; Fungi - 16; Plants - 1095; Viruses - 0; Other Eukaryotes - 576 (source: N…
AT1G64670.1	1662	773	1746	11.4833	24.3914	1.08683	Up	2.4084e-73	1.25631e-71	protein_coding	BODYGUARD1 (BDG1)	Encodes a epidermally expressed extracellular protein that likely functions as an alpha-beta hydrolase and is required for normal cuticle formation. Homozygous mutant plants are dwarfed and have abnormal leaves, collapsed cells, reduced numbers of trichomes. The specific role of BDG is unclear: it may function in cutin biosynthesis or as a cross-linking enzyme in the cell wall itself.
AT1G64780.1	1861	1100	8651	14.5937	107.93	2.88668	Up	0	0	protein_coding	AMMONIUM TRANSPORTER 1;2 (AMT1;2)	encodes an ammonium transporter protein believed to act as a high affinity transporter. It is expressed in the root, primarily in endodermal and cortical cells, and contributes to ammonium uptake in the root.
AT1G64790.2	8334	274	114	0.811737	0.317596	-1.35382	Down	1.04048e-18	1.65536e-17	protein_coding	ILITYHIA (ILA)	ILITYHIA (ILA) is a HEAT repeat protein involved in plant immunity. The gene is also involved in systemic acquired resistance induced by P. syringae expressing avrRps4. Loss-of-function mutants of ILA caused pleiotropic defects in the mutant plants. The mutant plants are smaller in size and the leaves are serrated and yellow to light green in color. Required for bacterium-triggered stomatal closu…
AT1G64950.1	1898	1108	2890	14.4132	35.3529	1.29443	Up	6.31478e-158	6.73241e-156	protein_coding	CYTOCHROME P450, FAMILY 89, SUBFAMILY A, POLYPEPTIDE 5 (CYP89A5)	member of CYP89A
AT1G65680.1	822	12	0	0.360436	0.001	-8.4936	Down	0.000162725	0.000804458	protein_coding	EXPANSIN B2 (EXPB2)	member of BETA-EXPANSINS. Naming convention from the Expansin Working Group (Kende et al, 2004. Plant Mol Bio)
AT1G65860.1	1591	322	851	4.99694	12.4189	1.31342	Up	7.76294e-49	2.80725e-47	protein_coding	FLAVIN-MONOOXYGENASE GLUCOSINOLATE S-OXYGENASE 1 (FMO GS-OX1)	belongs to the flavin-monooxygenase (FMO) family, encodes a glucosinolate S-oxygenase that catalyzes the conversion of methylthioalkyl glucosinolates to methylsulfinylalkyl glucosinolates
AT1G65870.1	570	646	1602	27.9818	65.2545	1.22159	Up	6.51908e-81	3.75163e-79	protein_coding		Disease resistance-responsive (dirigent-like protein) family protein; FUNCTIONS IN: molecular_function unknown; INVOLVED IN: lignan biosynthetic process, defense response; LOCATED IN: cell wall; EXPRESSED IN: 13 plant structures; EXPRESSED DURING: 9 growth stages; CONTAINS InterPro DOMAIN/s: Plant disease resistance response protein (InterPro:IPR004265); BEST Arabidopsis thaliana protein match is…
AT1G65900.1	1575	107	40	1.67734	0.589661	-1.50822	Down	2.31452e-09	2.09457e-08	protein_coding		unknown protein; FUNCTIONS IN: molecular_function unknown; INVOLVED IN: biological_process unknown; LOCATED IN: endomembrane system; EXPRESSED IN: 21 plant structures; EXPRESSED DURING: 13 growth stages; Has 306 Blast hits to 306 proteins in 119 species: Archae - 19; Bacteria - 238; Metazoa - 0; Fungi - 0; Plants - 34; Viruses - 0; Other Eukaryotes - 15 (source: NCBI BLink).
AT1G65970.1	737	12	80	0.402006	2.52026	2.64829	Up	7.92466e-13	9.41669e-12	protein_coding	THIOREDOXIN-DEPENDENT PEROXIDASE 2 (TPX2)	thioredoxin-dependent peroxidase 2
AT1G66080.1	842	28	153	0.82104	4.21893	2.36135	Up	1.24836e-20	2.11698e-19	protein_coding		unknown protein; CONTAINS InterPro DOMAIN/s: Protein of unknown function DUF775 (InterPro:IPR008493); Has 285 Blast hits to 283 proteins in 133 species: Archae - 0; Bacteria - 0; Metazoa - 120; Fungi - 88; Plants - 50; Viruses - 0; Other Eukaryotes - 27 (source: NCBI BLink).
AT1G66280.1	1870	18	0	0.237656	0.001	-7.89273	Down	2.10842e-06	1.40666e-05	protein_coding	(BGLU22)	BGLU22; FUNCTIONS IN: beta-glucosidase activity, hydrolase activity, hydrolyzing O-glycosyl compounds; INVOLVED IN: response to salt stress, cellular response to cold, cellular response to salt stress; LOCATED IN: membrane; EXPRESSED IN: root, callus, pollen tube, leaf; EXPRESSED DURING: seedling growth; CONTAINS InterPro DOMAIN/s: Glycoside hydrolase, family 1 (InterPro:IPR001360), Glycoside hyd…
AT1G66460.1	1563	70	29	1.10575	0.430787	-1.35998	Down	8.13816e-06	4.95286e-05	protein_coding		Protein kinase superfamily protein; FUNCTIONS IN: protein serine/threonine kinase activity, protein kinase activity, kinase activity, ATP binding; INVOLVED IN: protein amino acid phosphorylation; LOCATED IN: cellular_component unknown; EXPRESSED IN: 6 plant structures; EXPRESSED DURING: 4 anthesis, petal differentiation and expansion stage; CONTAINS InterPro DOMAIN/s: Protein kinase, catalytic do…
AT1G66540.1	1623	10	73	0.152125	1.04431	2.77922	Up	2.27898e-12	2.61965e-11	protein_coding		Cytochrome P450 superfamily protein; FUNCTIONS IN: electron carrier activity, monooxygenase activity, iron ion binding, oxygen binding, heme binding; INVOLVED IN: oxidation reduction; EXPRESSED IN: 21 plant structures; EXPRESSED DURING: 13 growth stages; CONTAINS InterPro DOMAIN/s: Cytochrome P450 (InterPro:IPR001128), Cytochrome P450, conserved site (InterPro:IPR017972), Cytochrome P450, E-class…
AT1G66600.1	841	73	166	2.14311	4.58285	1.09654	Up	2.01674e-08	1.67707e-07	protein_coding	ABA OVERLY SENSITIVE MUTANT 3 (ABO3)	A member of WRKY Transcription Factor; Group III. Involved in the regulation of plant responses to ABA and drought stress.
AT1G66725.1	629	252	811	9.89164	29.936	1.5976	Up	7.02924e-62	3.1508e-60	miRNA	MICRORNA163 (MIR163)	Encodes a microRNA that targets several SAMT family members. miR163, is highly expressed in A. thaliana diploids but down-regulated in A. thaliana autotetraploids and repressed in A. arenosa and A. suecica. MicroRNAs are regulatory RNAs with a mature length of ~21-nucleotides that are processed from hairpin precursors by Dicer-like enzymes. MicroRNAs can negatively regulate gene expression by att…
AT1G66840.1	2094	264	600	3.11276	6.6527	1.09575	Up	1.20994e-26	2.54344e-25	protein_coding	PLASTID MOVEMENT IMPAIRED 2 (PMI2)	Encodes a coiled-coil protein WEB2 (weak chloroplast movement under blue light 2, also named PMI2/plastid movement impaired 2). Involved in chloroplast avoidance movement under intermediate and high light intensities. WEB2, together with another coiled-coil protein WEB1 (AT2G26570), maintains the chloroplast photorelocation movement velocity.
AT1G67070.1	1750	103	380	1.45317	5.0416	1.79468	Up	6.5519e-35	1.74979e-33	protein_coding	DARK INDUCIBLE 9 (DIN9)	Encodes a protein with phosphomannose isomerase activity that is involved in synthesis of ascorbic acid. Expression is induced after 24 hours of dark treatment, in senescing leaves and treatment with exogenous photosynthesis inhibitor. Induction of gene expression was suppressed in excised leaves supplied with sugar. The authors suggest that the gene's expression pattern is responding to the leve…
AT1G67330.1	1323	2	21	0.037324	0.368538	3.30364	Up	6.59606e-05	0.000349388	protein_coding		Protein of unknown function (DUF579); FUNCTIONS IN: molecular_function unknown; INVOLVED IN: biological_process unknown; LOCATED IN: endomembrane system; EXPRESSED IN: 8 plant structures; EXPRESSED DURING: LP.06 six leaves visible, LP.04 four leaves visible, LP.10 ten leaves visible, 4 leaf senescence stage; CONTAINS InterPro DOMAIN/s: Protein of unknown function DUF579 (InterPro:IPR021148), Cons…
AT1G67360.1	1107	8	40	0.178427	0.838949	2.23325	Up	5.36704e-06	3.36194e-05	protein_coding		Rubber elongation factor protein (REF); INVOLVED IN: biological_process unknown; LOCATED IN: vacuole; EXPRESSED IN: 24 plant structures; EXPRESSED DURING: 15 growth stages; CONTAINS InterPro DOMAIN/s: Rubber elongation factor (InterPro:IPR008802); BEST Arabidopsis thaliana protein match is: Rubber elongation factor protein (REF) (TAIR:AT2G47780.1); Has 125 Blast hits to 125 proteins in 21 species…
AT1G67360.2	1205	26	277	0.532727	5.33723	3.32462	Up	4.0319e-51	1.51749e-49	protein_coding		Rubber elongation factor protein (REF); INVOLVED IN: biological_process unknown; LOCATED IN: vacuole; EXPRESSED IN: 24 plant structures; EXPRESSED DURING: 15 growth stages; CONTAINS InterPro DOMAIN/s: Rubber elongation factor (InterPro:IPR008802); BEST Arabidopsis thaliana protein match is: Rubber elongation factor protein (REF) (TAIR:AT2G47780.1); Has 125 Blast hits to 125 proteins in 21 species…
AT1G67400.1	1027	75	34	1.80306	0.768655	-1.23004	Down	1.92632e-05	0.00011069	protein_coding		ELMO/CED-12 family protein; INVOLVED IN: phagocytosis; LOCATED IN: cytoskeleton; CONTAINS InterPro DOMAIN/s: Engulfment/cell motility, ELMO (InterPro:IPR006816); BEST Arabidopsis thaliana protein match is: ELMO/CED-12 family protein (TAIR:AT2G44770.1); Has 873 Blast hits to 873 proteins in 155 species: Archae - 0; Bacteria - 0; Metazoa - 490; Fungi - 72; Plants - 180; Viruses - 0; Other Eukaryote…
AT1G67460.1	1620	11	63	0.167647	0.902919	2.42917	Up	1.54869e-09	1.41879e-08	protein_coding		Minichromosome maintenance (MCM2/3/5) family protein; FUNCTIONS IN: GTP binding, GTPase activity; INVOLVED IN: biological_process unknown; EXPRESSED IN: petal, hypocotyl, flower, leaf; EXPRESSED DURING: 4 anthesis, LP.10 ten leaves visible, petal differentiation and expansion stage, LP.08 eight leaves visible; CONTAINS InterPro DOMAIN/s: EngC GTPase (InterPro:IPR010914), Nucleic acid-binding, OB-…
AT1G67660.1	1280	22	4	0.424357	0.072556	-2.54811	Down	0.000169304	0.000832214	protein_coding		Restriction endonuclease, type II-like superfamily protein; FUNCTIONS IN: DNA binding, nuclease activity; INVOLVED IN: biological_process unknown; EXPRESSED IN: 23 plant structures; EXPRESSED DURING: 13 growth stages; CONTAINS InterPro DOMAIN/s: YqaJ viral recombinase family (InterPro:IPR019080), Putative phage-type endonuclease (InterPro:IPR017482), Exonuclease, phage-type/RecB, C-terminal (Inte…
AT1G68130.1	1769	31	108	0.432665	1.41749	1.71201	Up	2.37368e-10	2.33014e-09	protein_coding	INDETERMINATE(ID)-DOMAIN 14 (IDD14)	Encodes the longer of two splice variants of a transcription factor involved in regulating starch metabolims in response to cold.
AT1G68190.1	1340	606	168	11.1657	2.9109	-1.93954	Down	4.13934e-65	1.96398e-63	protein_coding		B-box zinc finger family protein; FUNCTIONS IN: sequence-specific DNA binding transcription factor activity, zinc ion binding; INVOLVED IN: regulation of transcription; LOCATED IN: endomembrane system, intracellular; EXPRESSED IN: 14 plant structures; EXPRESSED DURING: 8 growth stages; CONTAINS InterPro DOMAIN/s: Zinc finger, B-box (InterPro:IPR000315); BEST Arabidopsis thaliana protein match is:…
AT1G68238.1	375	741	282	48.7871	17.4599	-1.48246	Down	1.17572e-54	4.72406e-53	protein_coding		unknown protein; FUNCTIONS IN: molecular_function unknown; INVOLVED IN: biological_process unknown; LOCATED IN: endomembrane system; Has 30201 Blast hits to 17322 proteins in 780 species: Archae - 12; Bacteria - 1396; Metazoa - 17338; Fungi - 3422; Plants - 5037; Viruses - 0; Other Eukaryotes - 2996 (source: NCBI BLink).
AT1G68330.1	1280	78	24	1.50454	0.435336	-1.78912	Down	8.54486e-09	7.37614e-08	protein_coding		unknown protein; BEST Arabidopsis thaliana protein match is: unknown protein (TAIR:AT1G48780.1); Has 155 Blast hits to 147 proteins in 23 species: Archae - 0; Bacteria - 0; Metazoa - 19; Fungi - 3; Plants - 126; Viruses - 0; Other Eukaryotes - 7 (source: NCBI BLink).
AT1G68460.1	1573	146	40	2.29162	0.590411	-1.95658	Down	4.7338e-17	6.97942e-16	protein_coding	ISOPENTENYLTRANSFERASE 1 (IPT1)	Encodes a putative adenylate isopentenyltransferase. It catalyzes the formation of isopentenyladenosine 5'-monophosphate (iPMP) from AMP and dimethylallylpyrophosphate (DMAPP), but it has a lower Km for ADP and likely works using ADP or ATP in plants. It is involved in cytokinin biosynthesis.
AT1G68620.1	1294	61	204	1.1639	3.66032	1.65301	Up	1.6786e-17	2.53352e-16	protein_coding		alpha/beta-Hydrolases superfamily protein; FUNCTIONS IN: hydrolase activity; INVOLVED IN: metabolic process; LOCATED IN: cellular_component unknown; EXPRESSED IN: 11 plant structures; EXPRESSED DURING: LP.06 six leaves visible, LP.04 four leaves visible, 4 anthesis, C globular stage, petal differentiation and expansion stage; CONTAINS InterPro DOMAIN/s: Lipase, GDXG, active site (InterPro:IPR0021…
AT1G68740.1	2724	241	571	2.18438	4.8669	1.15578	Up	1.45836e-27	3.16768e-26	protein_coding	(PHO1;H1)	Encodes PHO1;H1, a member of the PHO1 family. Involved in inorganic phosphate (Pi) transport and homeostasis. Complements pho1 mutation.
AT1G68840.1	1410	64	19	1.12067	0.312865	-1.84075	Down	1.08555e-07	8.38851e-07	protein_coding	RELATED TO ABI3/VP1 2 (RAV2)	Rav2 is part of a complex that has been named `regulator of the (H+)-ATPase of the vacuolar and endosomal membranes' (RAVE)
AT1G69260.1	1454	84	24	1.42637	0.383239	-1.89603	Down	4.9967e-10	4.78225e-09	protein_coding	ABI FIVE BINDING PROTEIN (AFP1)	ABI five binding protein (AFP1); CONTAINS InterPro DOMAIN/s: Protein of unknown function DUF1675 (InterPro:IPR012463); BEST Arabidopsis thaliana protein match is: ABI five binding protein 2 (TAIR:AT1G13740.1); Has 267 Blast hits to 267 proteins in 42 species: Archae - 0; Bacteria - 6; Metazoa - 29; Fungi - 9; Plants - 184; Viruses - 0; Other Eukaryotes - 39 (source: NCBI BLink).
AT1G69570.1	1709	113	456	1.63251	6.19507	1.92403	Up	1.62662e-45	5.50297e-44	protein_coding		Dof-type zinc finger DNA-binding family protein; CONTAINS InterPro DOMAIN/s: Zinc finger, Dof-type (InterPro:IPR003851); BEST Arabidopsis thaliana protein match is: Dof-type zinc finger DNA-binding family protein (TAIR:AT1G26790.1); Has 1305 Blast hits to 1151 proteins in 75 species: Archae - 0; Bacteria - 6; Metazoa - 16; Fungi - 10; Plants - 1107; Viruses - 0; Other Eukaryotes - 166 (source: NC…
AT1G69690.1	1628	128	420	1.94122	5.98988	1.62557	Up	1.21951e-33	3.14393e-32	protein_coding	TEOSINTE BRANCHED1/CYCLOIDEA/PCF 15 (TCP15)	AtTCP15 is involved in the regulation of endoreduplication.
AT1G69790.1	1588	45	195	0.699649	2.85107	2.0268	Up	1.11233e-21	1.95314e-20	protein_coding		Protein kinase superfamily protein; FUNCTIONS IN: protein serine/threonine kinase activity, protein kinase activity, kinase activity, ATP binding; INVOLVED IN: protein amino acid phosphorylation; LOCATED IN: chloroplast; EXPRESSED IN: 13 plant structures; EXPRESSED DURING: 6 growth stages; CONTAINS InterPro DOMAIN/s: Protein kinase, ATP binding site (InterPro:IPR017441), Protein kinase, catalytic…
AT1G69890.1	1244	240	58	4.76331	1.08251	-2.13759	Down	3.51076e-30	8.1979e-29	protein_coding		CONTAINS InterPro DOMAIN/s: Protein of unknown function DUF569 (InterPro:IPR007679), Actin cross-linking (InterPro:IPR008999); BEST Arabidopsis thaliana protein match is: Actin cross-linking protein (TAIR:AT1G27100.1); Has 237 Blast hits to 216 proteins in 14 species: Archae - 0; Bacteria - 0; Metazoa - 0; Fungi - 0; Plants - 237; Viruses - 0; Other Eukaryotes - 0 (source: NCBI BLink).
AT1G70090.1	1608	107	49	1.64292	0.707511	-1.21544	Down	4.12148e-07	2.98972e-06	protein_coding	GLUCOSYL TRANSFERASE FAMILY 8 (LGT8)	Encodes a protein with putative galacturonosyltransferase activity.
AT1G70140.1	2465	127	295	1.27205	2.77861	1.12721	Up	1.89338e-14	2.48123e-13	protein_coding	FORMIN 8 (FH8)	Encodes a group I formin. Binds to F-actin barbed ends. Has severing actin filaments activity. Binds profilin. Involved in the initiation and tip growth of root hairs through regulation of actin cytoskeleton.
AT1G70290.1	3019	1419	660	11.6048	5.07579	-1.19302	Down	3.41894e-74	1.80455e-72	protein_coding	TREHALOSE-6-PHOSPHATASE SYNTHASE S8 (TPS8)	Encodes an enzyme putatively involved in trehalose biosynthesis. Though the protein has both trehalose-6-phosphate synthase (TPS)-like and trehalose-6-phosphate phosphatase (TPP)-like domains, neither activity has been detected in enzymatic assays nor has the protein been able to complement yeast TPS or TPP mutants.
AT1G70350.1	568	99	51	4.30334	2.08471	-1.04561	Down	1.60755e-05	9.35583e-05	protein_coding		unknown protein; Has 98 Blast hits to 98 proteins in 11 species: Archae - 0; Bacteria - 0; Metazoa - 0; Fungi - 0; Plants - 98; Viruses - 0; Other Eukaryotes - 0 (source: NCBI BLink).
AT1G70430.1	2151	97	49	1.1134	0.528906	-1.07388	Down	1.28062e-05	7.56164e-05	protein_coding		Protein kinase superfamily protein; FUNCTIONS IN: protein serine/threonine kinase activity, protein kinase activity, kinase activity, ATP binding; INVOLVED IN: protein amino acid phosphorylation; LOCATED IN: cellular_component unknown; EXPRESSED IN: 8 plant structures; EXPRESSED DURING: L mature pollen stage, M germinated pollen stage, 4 anthesis, petal differentiation and expansion stage; CONTAI…
AT1G70580.1	1795	77	170	1.05912	2.19891	1.05392	Up	3.83404e-08	3.09779e-07	protein_coding	ALANINE-2-OXOGLUTARATE AMINOTRANSFERASE 2 (AOAT2)	Encodes a protein with glyoxylate aminotransferase activity. It can act on a number of different small substrates and amino acids in vitro.
AT1G70820.1	2154	71	28	0.813825	0.301811	-1.43107	Down	3.001e-06	1.95014e-05	protein_coding		phosphoglucomutase, putative / glucose phosphomutase, putative; FUNCTIONS IN: intramolecular transferase activity, phosphotransferases; INVOLVED IN: carbohydrate metabolic process; LOCATED IN: chloroplast; EXPRESSED IN: 20 plant structures; EXPRESSED DURING: 13 growth stages; CONTAINS InterPro DOMAIN/s: Alpha-D-phosphohexomutase, alpha/beta/alpha domain III (InterPro:IPR005846), Alpha-D-phosphohe…
AT1G71030.1	986	165	684	4.13167	16.1065	1.96285	Up	3.40312e-69	1.67096e-67	protein_coding	MYB-LIKE 2 (MYBL2)	Encodes a putative myb family transcription factor. In contrast to most other myb-like proteins its myb domain consists of a single repeat. A proline-rich region potentially involved in transactivation is found in the C-terminal part of the protein. Its transcript accumulates mainly in leaves.
AT1G71060.1	1533	62	16	0.998545	0.242327	-2.04288	Down	2.10546e-08	1.74596e-07	protein_coding		Tetratricopeptide repeat (TPR)-like superfamily protein; INVOLVED IN: biological_process unknown; EXPRESSED IN: 16 plant structures; EXPRESSED DURING: 8 growth stages; CONTAINS InterPro DOMAIN/s: Pentatricopeptide repeat (InterPro:IPR002885); BEST Arabidopsis thaliana protein match is: Tetratricopeptide repeat (TPR)-like superfamily protein (TAIR:AT1G77360.1); Has 34236 Blast hits to 11484 protei…
AT1G71790.1	1023	222	110	5.35791	2.49655	-1.10174	Down	1.45237e-11	1.5735e-10	protein_coding		Subunits of heterodimeric actin filament capping protein Capz superfamily; FUNCTIONS IN: actin binding; INVOLVED IN: actin cytoskeleton organization; LOCATED IN: F-actin capping protein complex, cytoplasm; EXPRESSED IN: 22 plant structures; EXPRESSED DURING: 15 growth stages; CONTAINS InterPro DOMAIN/s: F-actin capping protein, beta subunit conserved site (InterPro:IPR019771), F-actin capping pro…
AT1G72270.2	1439	0	14	0.001	0.225887	7.81945	Up	9.60988e-05	0.000494064	protein_coding		LOCATED IN: mitochondrion; EXPRESSED IN: shoot apex, embryo, flower, seed; EXPRESSED DURING: petal differentiation and expansion stage, E expanded cotyledon stage, D bilateral stage; BEST Arabidopsis thaliana protein match is: PIF / Ping-Pong family of plant transposases (TAIR:AT3G55350.1).
AT1G72410.1	4205	292	141	1.71449	0.778532	-1.13895	Down	1.75146e-15	2.41096e-14	protein_coding		COP1-interacting protein-related; FUNCTIONS IN: molecular_function unknown; INVOLVED IN: biological_process unknown; LOCATED IN: plasma membrane; EXPRESSED IN: 23 plant structures; EXPRESSED DURING: 13 growth stages; BEST Arabidopsis thaliana protein match is: unknown protein (TAIR:AT1G17360.1); Has 14235 Blast hits to 10132 proteins in 704 species: Archae - 23; Bacteria - 1239; Metazoa - 6391; F…
AT1G72500.1	2271	360	1172	3.91385	11.9821	1.61422	Up	6.19032e-90	3.89772e-88	protein_coding		LOCATED IN: plasma membrane; EXPRESSED IN: 23 plant structures; EXPRESSED DURING: 13 growth stages; CONTAINS InterPro DOMAIN/s: von Willebrand factor, type A (InterPro:IPR002035); BEST Arabidopsis thaliana protein match is: inter-alpha-trypsin inhibitor heavy chain-related (TAIR:AT1G19110.1); Has 1407 Blast hits to 1406 proteins in 307 species: Archae - 6; Bacteria - 522; Metazoa - 484; Fungi - 5…
AT1G72640.1	1108	121	59	2.69627	1.23633	-1.1249	Down	4.11588e-07	2.98647e-06	protein_coding		NAD(P)-binding Rossmann-fold superfamily protein; FUNCTIONS IN: binding, catalytic activity; INVOLVED IN: metabolic process; LOCATED IN: chloroplast thylakoid membrane, chloroplast; CONTAINS InterPro DOMAIN/s: NAD(P)-binding domain (InterPro:IPR016040); Has 524 Blast hits to 518 proteins in 133 species: Archae - 12; Bacteria - 289; Metazoa - 6; Fungi - 0; Plants - 184; Viruses - 0; Other Eukaryot…
AT1G72800.1	1285	93	200	1.78689	3.61368	1.01602	Up	7.03552e-09	6.1286e-08	protein_coding		RNA-binding (RRM/RBD/RNP motifs) family protein; FUNCTIONS IN: nucleotide binding, nucleic acid binding; INVOLVED IN: biological_process unknown; LOCATED IN: cellular_component unknown; EXPRESSED IN: 21 plant structures; EXPRESSED DURING: 10 growth stages; CONTAINS InterPro DOMAIN/s: RNA recognition motif, RNP-1 (InterPro:IPR000504), Nucleotide-binding, alpha-beta plait (InterPro:IPR012677); BEST…
AT1G72910.1	1420	343	768	5.96381	12.5573	1.07422	Up	1.22893e-32	3.05918e-31	protein_coding		Toll-Interleukin-Resistance (TIR) domain-containing protein; FUNCTIONS IN: transmembrane receptor activity, ATP binding; INVOLVED IN: signal transduction, defense response, apoptosis, innate immune response; LOCATED IN: intrinsic to membrane; CONTAINS InterPro DOMAIN/s: NB-ARC (InterPro:IPR002182), Toll-Interleukin receptor (InterPro:IPR000157); BEST Arabidopsis thaliana protein match is: Toll-In…
AT1G72930.1	872	632	1385	17.8945	36.8771	1.04321	Up	6.84876e-55	2.76013e-53	protein_coding	TOLL/INTERLEUKIN-1 RECEPTOR-LIKE (TIR)	Toll/interleukin-1 receptor-like protein (TIR) mRNA,
AT1G72940.1	1525	148	344	2.39613	5.23735	1.12813	Up	1.26628e-16	1.83364e-15	protein_coding		Toll-Interleukin-Resistance (TIR) domain-containing protein; FUNCTIONS IN: transmembrane receptor activity, ATP binding; INVOLVED IN: signal transduction, defense response, apoptosis, innate immune response; LOCATED IN: intrinsic to membrane; EXPRESSED IN: 22 plant structures; EXPRESSED DURING: 13 growth stages; CONTAINS InterPro DOMAIN/s: NB-ARC (InterPro:IPR002182), Toll-Interleukin receptor (I…
AT1G73010.1	1172	2	39	0.0421328	0.77261	4.19672	Up	1.29979e-09	1.19733e-08	protein_coding	PHOSPHATE STARVATION-INDUCED GENE 2 (PS2)	Encodes PPsPase1, a pyrophosphate-specific phosphatase catalyzing the specific cleavage of pyrophosphate (Km 38.8 uM) with an alkaline catalytic pH optimum. Expression is upregulated in the shoot of cax1/cax3 mutant.
AT1G73177.1	432	60	26	3.42914	1.39737	-1.29513	Down	7.04956e-05	0.000371351	protein_coding	BONSAI (BNS)	The BONSAI gene encodes a protein with similarity to the APC13 component of the Anaphase Promoting Complex. Plants with lowered level of BONSAI expression, resulting from hypomethylation, RNAi knock-down, or a T-DNA insertion show some abnormalities in shoot and inflorescence development.
AT1G73325.1	669	4	60	0.147622	2.08232	3.81821	Up	2.20016e-13	2.7082e-12	protein_coding		Kunitz family trypsin and protease inhibitor protein; FUNCTIONS IN: endopeptidase inhibitor activity; INVOLVED IN: biological_process unknown; LOCATED IN: endomembrane system; CONTAINS InterPro DOMAIN/s: Proteinase inhibitor I3, Kunitz legume (InterPro:IPR002160), Kunitz inhibitor ST1-like (InterPro:IPR011065); BEST Arabidopsis thaliana protein match is: drought-repressed 4 (TAIR:AT1G73330.1); Ha…
AT1G73330.1	1000	92	26	2.27147	0.603666	-1.9118	Down	5.82732e-11	6.01849e-10	protein_coding	DROUGHT-REPRESSED 4 (DR4)	encodes a plant-specific protease inhibitor-like protein whose transcript level in root disappears in response to progressive drought stress. The decrease in transcript level is independent from abscisic acid level.
AT1G73480.1	2039	56	343	0.678093	3.90571	2.52603	Up	6.93872e-48	2.45934e-46	protein_coding		alpha/beta-Hydrolases superfamily protein; FUNCTIONS IN: hydrolase activity; EXPRESSED IN: 25 plant structures; EXPRESSED DURING: 15 growth stages; BEST Arabidopsis thaliana protein match is: alpha/beta-Hydrolases superfamily protein (TAIR:AT1G18360.1); Has 6390 Blast hits to 6380 proteins in 1730 species: Archae - 36; Bacteria - 4672; Metazoa - 140; Fungi - 153; Plants - 452; Viruses - 63; Other…
AT1G73650.2	1272	50	113	0.970513	2.0626	1.08764	Up	4.38814e-06	2.7813e-05	protein_coding		FUNCTIONS IN: oxidoreductase activity, acting on the CH-CH group of donors; INVOLVED IN: lipid metabolic process; LOCATED IN: plasma membrane, vacuole; EXPRESSED IN: 24 plant structures; EXPRESSED DURING: 13 growth stages; CONTAINS InterPro DOMAIN/s: 3-oxo-5-alpha-steroid 4-dehydrogenase, C-terminal (InterPro:IPR001104), Protein of unknown function DUF1295 (InterPro:IPR010721); BEST Arabidopsis t…
AT1G73820.1	863	249	124	7.12372	3.33606	-1.09449	Down	1.1243e-12	1.32073e-11	protein_coding		Ssu72-like family protein; FUNCTIONS IN: phosphoprotein phosphatase activity; INVOLVED IN: mRNA processing; LOCATED IN: chloroplast; EXPRESSED IN: 23 plant structures; EXPRESSED DURING: 13 growth stages; CONTAINS InterPro DOMAIN/s: RNA polymerase II subunit A (InterPro:IPR006811); Has 454 Blast hits to 453 proteins in 177 species: Archae - 0; Bacteria - 0; Metazoa - 228; Fungi - 149; Plants - 48;…
AT1G73830.1	939	45	0	1.18322	0.001	-10.2085	Down	6.76436e-15	9.1283e-14	protein_coding	BR ENHANCED EXPRESSION 3 (BEE3)	BR enhanced expression 3 (BEE3); FUNCTIONS IN: DNA binding, sequence-specific DNA binding transcription factor activity; INVOLVED IN: regulation of transcription; LOCATED IN: nucleus; EXPRESSED IN: 18 plant structures; EXPRESSED DURING: 10 growth stages; CONTAINS InterPro DOMAIN/s: Helix-loop-helix DNA-binding domain (InterPro:IPR001092), Helix-loop-helix DNA-binding (InterPro:IPR011598); BEST Ar…
AT1G73860.1	3460	0	27	0.001	0.18118	7.50128	Up	1.73852e-08	1.4552e-07	protein_coding		P-loop containing nucleoside triphosphate hydrolases superfamily protein; FUNCTIONS IN: microtubule motor activity, ATP binding; INVOLVED IN: microtubule-based movement; LOCATED IN: chloroplast; EXPRESSED IN: petal, sepal, male gametophyte, flower, pollen tube; EXPRESSED DURING: L mature pollen stage, M germinated pollen stage, 4 anthesis, petal differentiation and expansion stage; CONTAINS Inter…
AT1G73870.1	1381	168	1136	3.00354	19.0989	2.66875	Up	2.16378e-164	2.4026e-162	protein_coding		B-box type zinc finger protein with CCT domain; FUNCTIONS IN: sequence-specific DNA binding transcription factor activity, zinc ion binding; INVOLVED IN: regulation of transcription; LOCATED IN: intracellular; EXPRESSED IN: 14 plant structures; EXPRESSED DURING: 9 growth stages; CONTAINS InterPro DOMAIN/s: CCT domain (InterPro:IPR010402), Zinc finger, B-box (InterPro:IPR000315); BEST Arabidopsis …
AT1G73880.1	1824	48	161	0.649733	2.04939	1.65727	Up	3.67268e-14	4.73871e-13	protein_coding	UDP-GLUCOSYL TRANSFERASE 89B1 (UGT89B1)	UDP-glucosyl transferase 89B1 (UGT89B1); FUNCTIONS IN: in 7 functions; INVOLVED IN: metabolic process; LOCATED IN: cellular_component unknown; CONTAINS InterPro DOMAIN/s: UDP-glucuronosyl/UDP-glucosyltransferase (InterPro:IPR002213); BEST Arabidopsis thaliana protein match is: UDP-Glycosyltransferase superfamily protein (TAIR:AT1G51210.1); Has 6052 Blast hits to 5982 proteins in 308 species: Arch…
AT1G74090.1	1285	859	1970	16.5047	35.5948	1.10879	Up	3.61844e-85	2.15177e-83	protein_coding	DESULFO-GLUCOSINOLATE SULFOTRANSFERASE 18 (SOT18)	encodes a desulfoglucosinolate sulfotransferase, involved in the final step of glucosinolate core structure biosynthesis. Has a broad-substrate specificity with preference with methionine-derived desulfoglucosinolates.
AT1G74310.1	3165	213	1779	1.66159	13.0504	2.97346	Up	3.98948e-287	8.27585e-285	protein_coding	HEAT SHOCK PROTEIN 101 (HSP101)	Encodes ClpB1, which belongs to the Casein lytic proteinase/heat shock protein 100 (Clp/Hsp100) family. Involved in refolding of proteins which form aggregates under heat stress. Also known as AtHsp101. AtHsp101 is a cytosolic heat shock protein required for acclimation to high temperature.
AT1G74430.1	1362	26	75	0.471319	1.27852	1.4397	Up	3.398e-06	2.19586e-05	protein_coding	MYB DOMAIN PROTEIN 95 (MYB95)	Encodes a putative transcription factor (MYB95).
AT1G74460.1	1326	49	0	0.91237	0.001	-9.83347	Down	3.73162e-16	5.27234e-15	protein_coding		GDSL-like Lipase/Acylhydrolase superfamily protein; FUNCTIONS IN: hydrolase activity, acting on ester bonds, carboxylesterase activity; INVOLVED IN: lipid metabolic process; LOCATED IN: endomembrane system; EXPRESSED IN: shoot, hypocotyl, root, flower, carpel; EXPRESSED DURING: petal differentiation and expansion stage; CONTAINS InterPro DOMAIN/s: Lipase, GDSL (InterPro:IPR001087); BEST Arabidops…
AT1G74670.1	654	3626	885	136.889	31.4187	-2.12331	Down	0	0	protein_coding	GA-STIMULATED ARABIDOPSIS 6 (GASA6)	Gibberellin-regulated family protein; FUNCTIONS IN: molecular_function unknown; INVOLVED IN: in 6 processes; LOCATED IN: endomembrane system; EXPRESSED IN: 21 plant structures; EXPRESSED DURING: 13 growth stages; CONTAINS InterPro DOMAIN/s: Gibberellin regulated protein (InterPro:IPR003854); BEST Arabidopsis thaliana protein match is: GAST1 protein homolog 4 (TAIR:AT5G15230.1); Has 479 Blast hits…
AT1G74710.1	2056	151	63	1.81331	0.711444	-1.3498	Down	6.42792e-11	6.61581e-10	protein_coding	ENHANCED DISEASE SUSCEPTIBILITY TO ERYSIPHE ORONTII 16 (EDS16)	Encodes a protein with isochorismate synthase activity. Mutants fail to accumulate salicylic acid. Its function may be redundant with that of ICS2 (AT1G18870).
AT1G74890.1	621	185	397	7.35527	14.843	1.01293	Up	3.7193e-16	5.25771e-15	protein_coding	RESPONSE REGULATOR 15 (ARR15)	Encodes a nuclear response regulator that acts as a negative regulator in cytokinin-mediated signal transduction. Transcript accumulates in leaves and roots in response to cytokinin treatment.
AT1G75000.1	846	38	240	1.109	6.58664	2.57028	Up	1.29526e-34	3.42841e-33	protein_coding		GNS1/SUR4 membrane protein family; FUNCTIONS IN: molecular_function unknown; INVOLVED IN: biological_process unknown; LOCATED IN: integral to membrane; CONTAINS InterPro DOMAIN/s: GNS1/SUR4 membrane protein (InterPro:IPR002076); BEST Arabidopsis thaliana protein match is: GNS1/SUR4 membrane protein family (TAIR:AT4G36830.1); Has 217 Blast hits to 217 proteins in 67 species: Archae - 0; Bacteria -…
AT1G75190.1	846	16	0	0.466947	0.001	-8.86712	Down	8.97686e-06	5.4324e-05	protein_coding		unknown protein; Has 7306 Blast hits to 3858 proteins in 279 species: Archae - 15; Bacteria - 134; Metazoa - 3314; Fungi - 546; Plants - 228; Viruses - 207; Other Eukaryotes - 2862 (source: NCBI BLink).
AT1G75280.1	1267	1242	2726	24.2027	49.9542	1.04544	Up	1.24573e-106	8.98539e-105	protein_coding		isoflavone reductase, putative, identical to SP:P52577 Isoflavone reductase homolog P3 (EC 1.3.1.-) {Arabidopsis thaliana}; contains Pfam profile PF02716: isoflavone reductase. Involved in response to oxidative stress.
AT1G75310.1	4347	171	384	0.971236	2.051	1.07843	Up	3.35258e-17	4.98417e-16	protein_coding	AUXILIN-LIKE 1 (AUL1)	auxin-like 1 protein (AUL1); FUNCTIONS IN: heat shock protein binding; INVOLVED IN: protein folding; EXPRESSED IN: 22 plant structures; EXPRESSED DURING: 13 growth stages; CONTAINS InterPro DOMAIN/s: Heat shock protein DnaJ, N-terminal (InterPro:IPR001623); BEST Arabidopsis thaliana protein match is: Chaperone DnaJ-domain superfamily protein (TAIR:AT4G36520.1); Has 43064 Blast hits to 29150 prote…
AT1G75360.1	1403	33	75	0.58073	1.24116	1.09575	Up	0.00017324	0.000850158	protein_coding		unknown protein; Has 74 Blast hits to 71 proteins in 15 species: Archae - 0; Bacteria - 4; Metazoa - 4; Fungi - 0; Plants - 54; Viruses - 0; Other Eukaryotes - 12 (source: NCBI BLink).
AT1G75380.3	1462	71	30	1.19903	0.476428	-1.33154	Down	9.81038e-06	5.88887e-05	protein_coding	BIFUNCTIONAL NUCLEASE IN BASAL DEFENSE RESPONSE 1 (BBD1)	Encodes a nucleases AtBBD1 involved in ABA-mediated callose deposition.
AT1G75450.1	2711	25	76	0.227682	0.650889	1.51539	Up	1.1884e-06	8.16891e-06	protein_coding	CYTOKININ OXIDASE 5 (CKX5)	This gene used to be called AtCKX6. It encodes a protein whose sequence is similar to cytokinin oxidase/dehydrogenase, which catalyzes the degradation of cytokinins.
AT1G75490.1	1205	72	16	1.47524	0.308288	-2.2586	Down	1.18511e-10	1.19313e-09	protein_coding		encodes a member of the DREB subfamily A-2 of ERF/AP2 transcription factor family. The protein contains one AP2 domain. There are eight members in this subfamily including DREB2A AND DREB2B that are involved in response to drought.
AT1G75560.2	1315	31	8	0.582042	0.14125	-2.04288	Down	8.40492e-05	0.000437494	protein_coding		zinc knuckle (CCHC-type) family protein; FUNCTIONS IN: zinc ion binding, nucleic acid binding; INVOLVED IN: biological_process unknown; LOCATED IN: chloroplast; EXPRESSED IN: 23 plant structures; EXPRESSED DURING: 15 growth stages; CONTAINS InterPro DOMAIN/s: Zinc finger, CCHC-type (InterPro:IPR001878), Zinc finger, CCHC retroviral-type (InterPro:IPR013084); BEST Arabidopsis thaliana protein matc…
AT1G75800.1	1507	1649	762	27.0163	11.7399	-1.20241	Down	5.67882e-87	3.43813e-85	protein_coding		Pathogenesis-related thaumatin superfamily protein; FUNCTIONS IN: molecular_function unknown; INVOLVED IN: response to other organism; LOCATED IN: endomembrane system; EXPRESSED IN: 22 plant structures; EXPRESSED DURING: 13 growth stages; CONTAINS InterPro DOMAIN/s: Thaumatin, conserved site (InterPro:IPR017949), Thaumatin, pathogenesis-related (InterPro:IPR001938); BEST Arabidopsis thaliana prot…
AT1G76240.1	1119	87	295	1.91959	6.1209	1.67295	Up	4.89466e-25	9.7167e-24	protein_coding		Arabidopsis protein of unknown function (DUF241); FUNCTIONS IN: molecular_function unknown; LOCATED IN: chloroplast; EXPRESSED IN: 19 plant structures; EXPRESSED DURING: 9 growth stages; CONTAINS InterPro DOMAIN/s: Protein of unknown function DUF241, plant (InterPro:IPR004320); BEST Arabidopsis thaliana protein match is: Arabidopsis protein of unknown function (DUF241) (TAIR:AT2G17080.1); Has 409…
AT1G76280.1	2781	18	51	0.159805	0.425787	1.41382	Up	0.00016579	0.000816143	protein_coding		Tetratricopeptide repeat (TPR)-like superfamily protein; FUNCTIONS IN: molecular_function unknown; INVOLVED IN: biological_process unknown; LOCATED IN: mitochondrion; EXPRESSED IN: stem; CONTAINS InterPro DOMAIN/s: Pentatricopeptide repeat (InterPro:IPR002885); BEST Arabidopsis thaliana protein match is: genomes uncoupled 1 (TAIR:AT2G31400.1); Has 14296 Blast hits to 5357 proteins in 164 species:…
AT1G76350.1	2908	293	913	2.48766	7.28953	1.55103	Up	1.35144e-66	6.4811e-65	protein_coding		Plant regulator RWP-RK family protein; CONTAINS InterPro DOMAIN/s: Octicosapeptide/Phox/Bem1p (InterPro:IPR000270), Plant regulator RWP-RK (InterPro:IPR003035); BEST Arabidopsis thaliana protein match is: Plant regulator RWP-RK family protein (TAIR:AT1G20640.2); Has 692 Blast hits to 593 proteins in 43 species: Archae - 0; Bacteria - 4; Metazoa - 2; Fungi - 0; Plants - 620; Viruses - 0; Other Euk…
AT1G76410.1	799	61	23	1.88496	0.66835	-1.49585	Down	7.7855e-06	4.7512e-05	protein_coding	(ATL8)	ATL8; FUNCTIONS IN: zinc ion binding; EXPRESSED IN: 22 plant structures; EXPRESSED DURING: 13 growth stages; CONTAINS InterPro DOMAIN/s: Zinc finger, RING-type (InterPro:IPR001841), Zinc finger, C3HC4 RING-type (InterPro:IPR018957); BEST Arabidopsis thaliana protein match is: RING/U-box superfamily protein (TAIR:AT1G20823.1); Has 9001 Blast hits to 8977 proteins in 267 species: Archae - 0; Bacter…
AT1G76570.1	1055	338	806	7.91011	17.738	1.16508	Up	1.05953e-38	3.0389e-37	protein_coding		Chlorophyll A-B binding family protein; FUNCTIONS IN: chlorophyll binding; INVOLVED IN: response to blue light, response to far red light, photosynthesis; LOCATED IN: light-harvesting complex, chloroplast, membrane; EXPRESSED IN: 28 plant structures; EXPRESSED DURING: 13 growth stages; CONTAINS InterPro DOMAIN/s: Chlorophyll A-B binding protein (InterPro:IPR001344); BEST Arabidopsis thaliana prot…
AT1G76790.1	1316	48	8	0.900541	0.141142	-2.67364	Down	7.42156e-09	6.44808e-08	protein_coding	INDOLE GLUCOSINOLATE O-METHYLTRANSFERASE 5 (IGMT5)	O-methyltransferase family protein; FUNCTIONS IN: methyltransferase activity, O-methyltransferase activity, protein dimerization activity; LOCATED IN: cytosol; EXPRESSED IN: 19 plant structures; EXPRESSED DURING: 13 growth stages; CONTAINS InterPro DOMAIN/s: Winged helix-turn-helix transcription repressor DNA-binding (InterPro:IPR011991), Plant methyltransferase dimerisation (InterPro:IPR012967),…
AT1G77210.2	1722	26	3	0.372785	0.0404493	-3.20416	Down	3.94914e-06	2.52217e-05	protein_coding	SUGAR TRANSPORT PROTEIN 14 (STP14)	AtSTP14 belongs to the family of sugar transport proteins (AtSTPs)in volved in monosaccharide transport. Heterologous expression in yeast revealed that AtSTP14 is the transporter specifc for galactose and does not transport other monosaccharides such as glucose or fructose.
AT1G77230.1	2561	63	136	0.607364	1.23297	1.0215	Up	1.66655e-06	1.12818e-05	protein_coding		Tetratricopeptide repeat (TPR)-like superfamily protein; FUNCTIONS IN: binding; INVOLVED IN: biological_process unknown; EXPRESSED IN: 8 plant structures; EXPRESSED DURING: petal differentiation and expansion stage, D bilateral stage; CONTAINS InterPro DOMAIN/s: Tetratricopeptide-like helical (InterPro:IPR011990), Tetratricopeptide repeat-containing (InterPro:IPR013026), Tetratricopeptide repeat …
AT1G77400.1	1054	43	103	1.00727	2.26892	1.17156	Up	3.2947e-06	2.13219e-05	protein_coding		CONTAINS InterPro DOMAIN/s: Protein of unknown function DUF688 (InterPro:IPR007789); BEST Arabidopsis thaliana protein match is: hydroxyproline-rich glycoprotein family protein (TAIR:AT1G21695.1); Has 328 Blast hits to 314 proteins in 61 species: Archae - 0; Bacteria - 12; Metazoa - 130; Fungi - 28; Plants - 92; Viruses - 10; Other Eukaryotes - 56 (source: NCBI BLink).
AT1G77520.1	1473	17	0	0.284947	0.001	-8.15455	Down	4.35052e-06	2.75877e-05	protein_coding		O-methyltransferase family protein; CONTAINS InterPro DOMAIN/s: Winged helix-turn-helix transcription repressor DNA-binding (InterPro:IPR011991), Plant methyltransferase dimerisation (InterPro:IPR012967), O-methyltransferase, family 2 (InterPro:IPR001077), O-methyltransferase, COMT, eukaryota (InterPro:IPR016461); BEST Arabidopsis thaliana protein match is: O-methyltransferase family protein (TAI…
AT1G77640.1	939	62	10	1.63021	0.247262	-2.72095	Down	2.91332e-11	3.07173e-10	protein_coding		encodes a member of the DREB subfamily A-5 of ERF/AP2 transcription factor family. The protein contains one AP2 domain. There are 15 members in this subfamily including RAP2.1, RAP2.9 and RAP2.10.
AT1G77660.1	1765	91	238	1.27296	3.1308	1.29834	Up	1.51686e-14	2.00252e-13	protein_coding		Histone H3 K4-specific methyltransferase SET7/9 family protein; CONTAINS InterPro DOMAIN/s: MORN motif (InterPro:IPR003409); BEST Arabidopsis thaliana protein match is: Histone H3 K4-specific methyltransferase SET7/9 family protein (TAIR:AT1G21920.1); Has 25589 Blast hits to 6526 proteins in 562 species: Archae - 0; Bacteria - 3550; Metazoa - 4135; Fungi - 204; Plants - 2355; Viruses - 0; Other E…
AT1G77810.2	1462	71	32	1.19903	0.50819	-1.23843	Down	2.92862e-05	0.000163954	protein_coding		Galactosyltransferase family protein; FUNCTIONS IN: transferase activity, transferring glycosyl groups, beta-1,3-galactosyltransferase activity; INVOLVED IN: protein amino acid glycosylation; LOCATED IN: Golgi apparatus; EXPRESSED IN: 20 plant structures; EXPRESSED DURING: 13 growth stages; CONTAINS InterPro DOMAIN/s: Glycosyl transferase, family 31 (InterPro:IPR002659); BEST Arabidopsis thaliana…
AT1G78210.1	1130	261	628	5.7027	12.9034	1.17804	Up	4.95472e-31	1.1902e-29	protein_coding		alpha/beta-Hydrolases superfamily protein; FUNCTIONS IN: hydrolase activity, catalytic activity; INVOLVED IN: biological_process unknown; LOCATED IN: cellular_component unknown; EXPRESSED IN: 22 plant structures; EXPRESSED DURING: 13 growth stages; CONTAINS InterPro DOMAIN/s: Epoxide hydrolase-like (InterPro:IPR000639), Alpha/beta hydrolase fold-1 (InterPro:IPR000073); BEST Arabidopsis thaliana p…
AT1G78590.1	1295	175	91	3.33647	1.63153	-1.0321	Down	1.33258e-08	1.13026e-07	protein_coding	NAD(H) KINASE 3 (NADK3)	Encodes a NADH kinase which can synthesize NADPH from NADH; also utilizes NAD+ as substrate although NADH is the preferred substrate.
AT1G78610.1	2767	260	749	2.31997	6.28486	1.43777	Up	2.66706e-49	9.7235e-48	protein_coding	MECHANOSENSITIVE CHANNEL OF SMALL CONDUCTANCE-LIKE 6 (MSL6)	mechanosensitive channel of small conductance-like 6 (MSL6); INVOLVED IN: transmembrane transport; LOCATED IN: plasma membrane, membrane; EXPRESSED IN: 23 plant structures; EXPRESSED DURING: 13 growth stages; CONTAINS InterPro DOMAIN/s: Membrane protein, At2g17000, predicted (InterPro:IPR016688), Mechanosensitive ion channel MscS (InterPro:IPR006685), Like-Sm ribonucleoprotein (LSM)-related domai…
AT1G78895.1	802	265	127	8.15812	3.67665	-1.14984	Down	2.2019e-14	2.87569e-13	protein_coding		Reticulon family protein; INVOLVED IN: biological_process unknown; LOCATED IN: endomembrane system, endoplasmic reticulum; EXPRESSED IN: 24 plant structures; EXPRESSED DURING: 15 growth stages; CONTAINS InterPro DOMAIN/s: Reticulon (InterPro:IPR003388); BEST Arabidopsis thaliana protein match is: Reticulon family protein (TAIR:AT1G16825.1); Has 30201 Blast hits to 17322 proteins in 780 species: A…
AT1G78990.1	1368	7	39	0.126337	0.661914	2.38937	Up	2.92328e-06	1.90333e-05	protein_coding		HXXXD-type acyl-transferase family protein; FUNCTIONS IN: transferase activity, transferring acyl groups other than amino-acyl groups, transferase activity; INVOLVED IN: biological_process unknown; LOCATED IN: cellular_component unknown; EXPRESSED IN: root; CONTAINS InterPro DOMAIN/s: Transferase (InterPro:IPR003480); BEST Arabidopsis thaliana protein match is: HXXXD-type acyl-transferase family …
AT1G79060.1	1853	195	497	2.59823	6.22736	1.26109	Up	1.58409e-27	3.43241e-26	protein_coding		unknown protein; BEST Arabidopsis thaliana protein match is: unknown protein (TAIR:AT1G56020.1); Has 3399 Blast hits to 980 proteins in 195 species: Archae - 0; Bacteria - 839; Metazoa - 390; Fungi - 256; Plants - 154; Viruses - 9; Other Eukaryotes - 1751 (source: NCBI BLink).
AT1G79075.1	290	98	51	8.34346	4.08315	-1.03096	Down	2.2149e-05	0.000126323	other_rna		Unknown gene
AT1G79270.1	2531	1402	4122	13.6765	37.8128	1.46718	Up	5.03966e-271	9.70225e-269	protein_coding	EVOLUTIONARILY CONSERVED C-TERMINAL REGION 8 (ECT8)	evolutionarily conserved C-terminal region 8 (ECT8); CONTAINS InterPro DOMAIN/s: YTH domain (InterPro:IPR007275); BEST Arabidopsis thaliana protein match is: evolutionarily conserved C-terminal region 6 (TAIR:AT3G17330.1); Has 30201 Blast hits to 17322 proteins in 780 species: Archae - 12; Bacteria - 1396; Metazoa - 17338; Fungi - 3422; Plants - 5037; Viruses - 0; Other Eukaryotes - 2996 (source:…
AT1G79920.1	2964	88	314	0.733032	2.45966	1.74651	Up	4.18778e-28	9.21587e-27	protein_coding	HEAT SHOCK PROTEIN 70-15 (Hsp70-15)	Heat shock protein 70 (Hsp 70) family protein; FUNCTIONS IN: ATP binding; LOCATED IN: cell wall, plasma membrane; EXPRESSED IN: male gametophyte, guard cell, cultured cell, pollen tube; EXPRESSED DURING: L mature pollen stage, M germinated pollen stage; CONTAINS InterPro DOMAIN/s: Heat shock protein Hsp70 (InterPro:IPR001023), Heat shock protein 70 (InterPro:IPR013126); BEST Arabidopsis thaliana …
AT1G80120.1	948	6	45	0.156265	1.10212	2.81821	Up	3.47518e-08	2.81806e-07	protein_coding		Protein of unknown function (DUF567); CONTAINS InterPro DOMAIN/s: Protein of unknown function DUF567 (InterPro:IPR007612); BEST Arabidopsis thaliana protein match is: Protein of unknown function (DUF567) (TAIR:AT3G15810.1); Has 439 Blast hits to 438 proteins in 21 species: Archae - 0; Bacteria - 0; Metazoa - 0; Fungi - 9; Plants - 430; Viruses - 0; Other Eukaryotes - 0 (source: NCBI BLink).
AT1G80280.1	2687	900	411	8.26976	3.55138	-1.21947	Down	2.46076e-49	8.98362e-48	protein_coding		alpha/beta-Hydrolases superfamily protein; CONTAINS InterPro DOMAIN/s: Alpha/beta hydrolase fold-1 (InterPro:IPR000073); BEST Arabidopsis thaliana protein match is: alpha/beta-Hydrolases superfamily protein (TAIR:AT1G15490.1); Has 7676 Blast hits to 7658 proteins in 1204 species: Archae - 71; Bacteria - 5735; Metazoa - 276; Fungi - 71; Plants - 550; Viruses - 0; Other Eukaryotes - 973 (source: NC…
AT1G80310.1	1937	277	146	3.53076	1.75003	-1.0126	Down	1.90069e-12	2.19614e-11	protein_coding	MOLYBDATE TRANSPORTER 2 (MOT2)	MOT2 encodes a molybdate transporter which locates to the vacuolar membrane. Loss-of-function (knock out) mutants show elevated molydate levels in rosette leaves and in fully senescent leaves, but decreased MoO4 levels in seeds. Under conditions of molybdate deficiency leaves from mot2::tDNA mutants show strongly reduced nitrate reductase activity. The mot2 gene is slightly expressed in young and…
AT1G80440.1	1465	185	77	3.11783	1.22033	-1.35327	Down	4.1929e-13	5.06784e-12	protein_coding		Galactose oxidase/kelch repeat superfamily protein; CONTAINS InterPro DOMAIN/s: Galactose oxidase/kelch, beta-propeller (InterPro:IPR011043), Kelch repeat type 1 (InterPro:IPR006652), Kelch related (InterPro:IPR013089), Kelch-type beta propeller (InterPro:IPR015915); BEST Arabidopsis thaliana protein match is: Galactose oxidase/kelch repeat superfamily protein (TAIR:AT1G15670.1); Has 30201 Blast …
AT1G80690.1	1178	117	62	2.45222	1.222	-1.00485	Down	5.6138e-06	3.50912e-05	protein_coding		PPPDE putative thiol peptidase family protein; CONTAINS InterPro DOMAIN/s: Protein of unknown function DUF862, eukaryotic (InterPro:IPR008580); BEST Arabidopsis thaliana protein match is: PPPDE putative thiol peptidase family protein (TAIR:AT5G25170.1); Has 30201 Blast hits to 17322 proteins in 780 species: Archae - 12; Bacteria - 1396; Metazoa - 17338; Fungi - 3422; Plants - 5037; Viruses - 0; O…
AT1G80760.1	1212	442	1013	9.00405	19.4057	1.10784	Up	1.3401e-44	4.42731e-43	protein_coding	NOD26-LIKE INTRINSIC PROTEIN 6;1 (NIP6;1)	Encodes a protein with boron transporter activity. It helps to preferentially direct boron to young developing tissues in the shoot, such as immature leaves, under low boron conditions. This boron channel appears to be impermeable to water, unlike the closely related NIP5;1 boron transporter. This protein also allows the transport of glycerol, urea, and formimide but not larger uncharged solutes …
AT1G80780.2	1259	101	238	1.98068	4.38909	1.14793	Up	3.02768e-12	3.43891e-11	protein_coding		Polynucleotidyl transferase, ribonuclease H-like superfamily protein; FUNCTIONS IN: ribonuclease activity, nucleic acid binding; INVOLVED IN: RNA modification; LOCATED IN: nucleus; EXPRESSED IN: 24 plant structures; EXPRESSED DURING: 15 growth stages; CONTAINS InterPro DOMAIN/s: Ribonuclease CAF1 (InterPro:IPR006941), Polynucleotidyl transferase, ribonuclease H fold (InterPro:IPR012337); BEST Ara…
AT1G80860.1	834	71	32	2.10189	0.890855	-1.23843	Down	2.92862e-05	0.000163988	protein_coding	PHOSPHOLIPID N-METHYLTRANSFERASE (PLMT)	Encodes a single-copy phospholipid N-methyltransferase, involved in phosphatidylcholine biosynthesis. Has specific activity towards phosphatidylmonomethylethanolamine and phosphatidyldimethylethanolamine, but not phosphatidylethanolamine.
AT2G01170.1	1808	44	12	0.600859	0.154101	-1.96315	Down	4.54672e-06	2.87636e-05	protein_coding	BIDIRECTIONAL AMINO ACID TRANSPORTER 1 (BAT1)	Encodes a bidirectional amino acid transporter that can transport ala, arg, glu and lys, GABA but not pro with both export and import activity. Its expression is localized in the vascular tissues suggesting a function in amino acids export from the phloem into sink tissue.
AT2G01290.1	1464	902	2517	15.2119	39.9177	1.39183	Up	9.10156e-154	9.36761e-152	protein_coding	RIBOSE-5-PHOSPHATE ISOMERASE 2 (RPI2)	Cytosolic ribose-5-phosphate isomerase. Knockout mutation causes chloroplast dysfunction, late flowering and premature cell death.
AT2G01390.1	1734	52	16	0.740411	0.214237	-1.78912	Down	2.75968e-06	1.80516e-05	protein_coding	EMBRYO DEFECTIVE 3111 (EMB3111)	Tetratricopeptide repeat (TPR)-like superfamily protein; INVOLVED IN: biological_process unknown; LOCATED IN: chloroplast; CONTAINS InterPro DOMAIN/s: Pentatricopeptide repeat (InterPro:IPR002885); BEST Arabidopsis thaliana protein match is: pentatricopeptide (PPR) repeat-containing protein (TAIR:AT2G01360.1); Has 35333 Blast hits to 34131 proteins in 2444 species: Archae - 798; Bacteria - 22429;…
AT2G01510.1	1755	37	11	0.520527	0.145525	-1.8387	Down	5.92498e-05	0.000315465	protein_coding		Tetratricopeptide repeat (TPR)-like superfamily protein; CONTAINS InterPro DOMAIN/s: Pentatricopeptide repeat (InterPro:IPR002885); BEST Arabidopsis thaliana protein match is: Tetratricopeptide repeat (TPR)-like superfamily protein (TAIR:AT4G21065.1); Has 35573 Blast hits to 13630 proteins in 255 species: Archae - 0; Bacteria - 7; Metazoa - 76; Fungi - 94; Plants - 34882; Viruses - 0; Other Eukar…
AT2G01520.1	789	82	0	2.56599	0.001	-11.3253	Down	1.5512e-26	3.2506e-25	protein_coding	MLP-LIKE PROTEIN 328 (MLP328)	Encodes a cis-cinnamic acid responsive gene that is a member of the major latex protein-like gene family and plays a role in promoting vegetative growth and delaying &#64258;owering.
AT2G01530.1	737	18	0	0.603008	0.001	-9.23603	Down	2.10842e-06	1.40526e-05	protein_coding	MLP-LIKE PROTEIN 329 (MLP329)	MLP-like protein 329 (MLP329); FUNCTIONS IN: copper ion binding; INVOLVED IN: response to biotic stimulus, defense response; LOCATED IN: cellular_component unknown; EXPRESSED IN: hypocotyl, root; CONTAINS InterPro DOMAIN/s: Bet v I allergen (InterPro:IPR000916); BEST Arabidopsis thaliana protein match is: MLP-like protein 328 (TAIR:AT2G01520.1); Has 358 Blast hits to 331 proteins in 39 species: A…
AT2G01610.1	904	26	6	0.710106	0.154101	-2.20416	Down	0.00016493	0.000812657	protein_coding		Plant invertase/pectin methylesterase inhibitor superfamily protein; FUNCTIONS IN: enzyme inhibitor activity, pectinesterase inhibitor activity, pectinesterase activity; INVOLVED IN: biological_process unknown; LOCATED IN: endomembrane system; EXPRESSED IN: 22 plant structures; EXPRESSED DURING: 13 growth stages; CONTAINS InterPro DOMAIN/s: Pectinesterase inhibitor (InterPro:IPR006501); BEST Arab…
AT2G01818.1	916	36	10	0.970343	0.253471	-1.93668	Down	4.12168e-05	0.000225832	protein_coding		PLATZ transcription factor family protein; FUNCTIONS IN: zinc ion binding; INVOLVED IN: biological_process unknown; LOCATED IN: intracellular; CONTAINS InterPro DOMAIN/s: Protein of unknown function DUF597 (InterPro:IPR006734), Zinc finger, B-box (InterPro:IPR000315); BEST Arabidopsis thaliana protein match is: PLATZ transcription factor family protein (TAIR:AT3G60670.1); Has 397 Blast hits to 39…
AT2G01830.2	3658	16	1	0.107993	0.00634716	-4.08868	Down	8.76246e-05	0.000454601	protein_coding	WOODEN LEG (WOL)	Histidine kinase: cytokinin-binding receptor that transduces cytokinin signals across the plasma membrane
AT2G02080.1	1844	34	79	0.455236	0.994694	1.12764	Up	7.96738e-05	0.000416014	protein_coding	INDETERMINATE(ID)-DOMAIN 4 (IDD4)	indeterminate(ID)-domain 4 (IDD4); FUNCTIONS IN: sequence-specific DNA binding transcription factor activity; LOCATED IN: intracellular, chloroplast; EXPRESSED IN: 20 plant structures; EXPRESSED DURING: 13 growth stages; CONTAINS InterPro DOMAIN/s: Zinc finger, C2H2-like (InterPro:IPR015880), Zinc finger, C2H2-type (InterPro:IPR007087), Zinc finger, double-stranded RNA binding (InterPro:IPR022755…
AT2G02100.1	504	191	89	9.35667	4.09999	-1.19037	Down	2.67622e-11	2.83626e-10	protein_coding	LOW-MOLECULAR-WEIGHT CYSTEINE-RICH 69 (LCR69)	Predicted to encode a PR (pathogenesis-related) protein. Belongs to the plant defensin (PDF) family with the following members: At1g75830/PDF1.1, At5g44420/PDF1.2a, At2g26020/PDF1.2b, At5g44430/PDF1.2c, At2g26010/PDF1.3, At1g19610/PDF1.4, At1g55010/PDF1.5, At2g02120/PDF2.1, At2g02100/PDF2.2, At2g02130/PDF2.3, At1g61070/PDF2.4, At5g63660/PDF2.5, At2g02140/PDF2.6, At5g38330/PDF3.1 and At4g30070/PDF…
AT2G02410.1	1286	43	14	0.825555	0.252761	-1.70759	Down	3.7964e-05	0.000209295	protein_coding		unknown protein; CONTAINS InterPro DOMAIN/s: Protein of unknown function DUF901 (InterPro:IPR010298); Has 1151 Blast hits to 1151 proteins in 597 species: Archae - 0; Bacteria - 1105; Metazoa - 0; Fungi - 0; Plants - 42; Viruses - 0; Other Eukaryotes - 4 (source: NCBI BLink).
AT2G02580.1	1651	12	0	0.179454	0.001	-7.48747	Down	0.000162725	0.000803123	protein_coding	CYTOCHROME P450, FAMILY 71, SUBFAMILY B, POLYPEPTIDE 9 (CYP71B9)	member of CYP71B
AT2G02860.1	2138	86	37	0.993137	0.401807	-1.30549	Down	1.61401e-06	1.09566e-05	protein_coding	SUCROSE TRANSPORTER 2 (SUT2)	encodes a sucrose transporter in sieve elements and a number of sink tissues and cell types. Gene expression is induced by wounding.
AT2G02950.1	1592	1715	856	26.5974	12.484	-1.09121	Down	1.34857e-77	7.48706e-76	protein_coding	PHYTOCHROME KINASE SUBSTRATE 1 (PKS1)	Encodes a basic soluble protein which can independently bind to either PHYA or PHYB, regardless of whether the phytochromes are in the Pr or Pfr state. PKS1 can be phosphorylated by oat phyA in vitro in a light regulated manner. It is postulated to be a negative regulator of phyB signalling.
AT2G02955.1	2444	69	148	0.697054	1.40599	1.01225	Up	7.00408e-07	4.93494e-06	protein_coding	MATERNAL EFFECT EMBRYO ARREST 12 (MEE12)	maternal effect embryo arrest 12 (MEE12); CONTAINS InterPro DOMAIN/s: Transcription initiation factor Rrn7 (InterPro:IPR021752); BEST Arabidopsis thaliana protein match is: unknown protein (TAIR:AT4G01335.1); Has 30201 Blast hits to 17322 proteins in 780 species: Archae - 12; Bacteria - 1396; Metazoa - 17338; Fungi - 3422; Plants - 5037; Viruses - 0; Other Eukaryotes - 2996 (source: NCBI BLink).
AT2G03240.1	2752	155	340	1.3906	2.86849	1.04459	Up	1.06767e-14	1.42002e-13	protein_coding		EXS (ERD1/XPR1/SYG1) family protein; LOCATED IN: integral to membrane; EXPRESSED IN: 18 plant structures; EXPRESSED DURING: 10 growth stages; CONTAINS InterPro DOMAIN/s: SPX, N-terminal (InterPro:IPR004331), EXS, C-terminal (InterPro:IPR004342); BEST Arabidopsis thaliana protein match is: EXS (ERD1/XPR1/SYG1) family protein (TAIR:AT1G14040.1); Has 1164 Blast hits to 1104 proteins in 198 species: …
AT2G03500.1	1666	100	222	1.48198	3.09386	1.06188	Up	2.51208e-10	2.46059e-09	protein_coding		Homeodomain-like superfamily protein; CONTAINS InterPro DOMAIN/s: Homeodomain-like (InterPro:IPR009057), Myb, DNA-binding (InterPro:IPR014778), HTH transcriptional regulator, Myb-type, DNA-binding (InterPro:IPR017930), Myb-like DNA-binding domain, SHAQKYF class (InterPro:IPR006447), Homeodomain-related (InterPro:IPR012287); BEST Arabidopsis thaliana protein match is: myb-like transcription factor…
AT2G03505.1	866	30	87	0.855306	2.33252	1.44737	Up	4.9595e-07	3.56285e-06	protein_coding		Carbohydrate-binding X8 domain superfamily protein; FUNCTIONS IN: molecular_function unknown; INVOLVED IN: biological_process unknown; LOCATED IN: endomembrane system; CONTAINS InterPro DOMAIN/s: X8 (InterPro:IPR012946); BEST Arabidopsis thaliana protein match is: Carbohydrate-binding X8 domain superfamily protein (TAIR:AT1G13830.1); Has 30201 Blast hits to 17322 proteins in 780 species: Archae -…
AT2G04350.2	2406	6	36	0.0615707	0.3474	2.49628	Up	4.20312e-06	2.67226e-05	protein_coding	LONG-CHAIN ACYL-COA SYNTHETASE 8 (LACS8)	long-chain acyl-CoA synthetase 8 (LACS8); FUNCTIONS IN: long-chain fatty acid-CoA ligase activity, catalytic activity; INVOLVED IN: fatty acid biosynthetic process, metabolic process; LOCATED IN: endoplasmic reticulum; EXPRESSED IN: 23 plant structures; EXPRESSED DURING: 13 growth stages; CONTAINS InterPro DOMAIN/s: AMP-binding, conserved site (InterPro:IPR020845), AMP-dependent synthetase/ligase…
AT2G04690.1	940	80	42	2.10126	1.0374	-1.01829	Down	0.000149927	0.000746009	protein_coding		Pyridoxamine 5'-phosphate oxidase family protein; FUNCTIONS IN: FMN binding; INVOLVED IN: biological_process unknown; LOCATED IN: vacuole; EXPRESSED IN: 22 plant structures; EXPRESSED DURING: 13 growth stages; CONTAINS InterPro DOMAIN/s: Cellular repressor of E1A-stimulated genes (CREG) (InterPro:IPR014631), FMN-binding split barrel (InterPro:IPR012349), FMN-binding split barrel, related (InterPr…
AT2G05070.1	1063	8688	47010	201.792	1026.79	2.34719	Up	0	0	protein_coding	PHOTOSYSTEM II LIGHT HARVESTING COMPLEX GENE 2.2 (LHCB2.2)	Encodes Lhcb2.2. Belongs to the Lhc super-gene family encodes the light-harvesting chlorophyll a/b-binding (LHC) proteins that constitute the antenna system of the photosynthetic apparatus.
AT2G05100.1	1101	23220	70150	520.707	1479.32	1.5064	Up	0	0	protein_coding	PHOTOSYSTEM II LIGHT HARVESTING COMPLEX GENE 2.1 (LHCB2.1)	Lhcb2.1 protein encoding a subunit of the light harvesting complex II. Member of a gene family with high degree of sequence similarity. Initially LHCB2.3 was considered as a separate gene but appears to be an allele of LHCB2.1.
AT2G05920.1	2603	4103	8987	38.9176	80.1611	1.04248	Up	0	0	protein_coding		Subtilase family protein; FUNCTIONS IN: identical protein binding, serine-type endopeptidase activity; INVOLVED IN: proteolysis, negative regulation of catalytic activity; LOCATED IN: cell wall, plant-type cell wall; EXPRESSED IN: 22 plant structures; EXPRESSED DURING: 13 growth stages; CONTAINS InterPro DOMAIN/s: Protease-associated PA (InterPro:IPR003137), Proteinase inhibitor, propeptide (Inte…
AT2G06002.1	704	24	4	0.841699	0.13192	-2.67364	Down	5.31334e-05	0.000285455	other_rna		other RNA
AT2G06925.1	658	160	70	6.00361	2.46999	-1.28132	Down	1.04316e-10	1.05819e-09	protein_coding	(PLA2-ALPHA)	Encodes a secretory phospholipase A2 enzyme, which specifically hydrolyzes the sn-2 position of phospholipids. The enzyme has a preference towards linoleoyl acyl chain over palmitoyl acyl chain. It also has a slight preference for phosphatidylcholine over phosphatidylethanolamine.
AT2G07795.1	1157	26	66	0.554828	1.32444	1.25527	Up	8.83812e-05	0.00045826	protein_coding		unknown protein; Has 35333 Blast hits to 34131 proteins in 2444 species: Archae - 798; Bacteria - 22429; Metazoa - 974; Fungi - 991; Plants - 531; Viruses - 0; Other Eukaryotes - 9610 (source: NCBI BLink).
AT2G07820.1	267	2	20	0.184943	1.73917	3.23325	Up	0.000117813	0.000598229	protein_coding		unknown protein; Has 30201 Blast hits to 17322 proteins in 780 species: Archae - 12; Bacteria - 1396; Metazoa - 17338; Fungi - 3422; Plants - 5037; Viruses - 0; Other Eukaryotes - 2996 (source: NCBI BLink).
AT2G12170.1	707	29	5	1.01274	0.1642	-2.62473	Down	1.00949e-05	6.04611e-05	protein_coding		BEST Arabidopsis thaliana protein match is: Transcriptional factor B3 family protein (TAIR:AT2G24645.1); Has 18 Blast hits to 18 proteins in 1 species: Archae - 0; Bacteria - 0; Metazoa - 0; Fungi - 0; Plants - 18; Viruses - 0; Other Eukaryotes - 0 (source: NCBI BLink).
AT2G12460.1	1630	26	73	0.393826	1.03982	1.40071	Up	7.177e-06	4.40901e-05	transposable_element_gene		transposable element gene; expressed protein, similar to GB:AAC28203
AT2G14060.1	1149	4	32	0.0859525	0.646626	2.91132	Up	2.61872e-06	1.7201e-05	protein_coding		encodes a protein whose sequence is similar to SAM:salicylic acid carboxyl methyltransferase (SAMT) (GI:6002712)(Clarkia breweri) and to SAM:benzoic acid carboxyl methyltransferase (BAMT)(GI:9789277)(Antirrhinum majus)
AT2G14247.1	488	142	62	7.18434	2.94982	-1.28423	Down	1.09199e-09	1.01359e-08	protein_coding		Expressed protein; FUNCTIONS IN: molecular_function unknown; INVOLVED IN: biological_process unknown; LOCATED IN: chloroplast; Has 35333 Blast hits to 34131 proteins in 2444 species: Archae - 798; Bacteria - 22429; Metazoa - 974; Fungi - 991; Plants - 531; Viruses - 0; Other Eukaryotes - 9610 (source: NCBI BLink).
AT2G14610.1	760	1583	294	51.4263	8.98167	-2.51745	Down	5.545e-231	8.99298e-229	protein_coding	PATHOGENESIS-RELATED GENE 1 (PR1)	PR1 gene expression is induced in response to a variety of pathogens. It is a useful molecular marker for the SAR response. Though the Genbank record for the cDNA associated to this gene is called 'PR-1-like', the sequence actually corresponds to PR1. Expression of this gene is salicylic-acid responsive.
AT2G14620.1	1231	17	101	0.340965	1.90496	2.48207	Up	7.64454e-15	1.0254e-13	protein_coding	XYLOGLUCAN ENDOTRANSGLUCOSYLASE/HYDROLASE 10 (XTH10)	xyloglucan endotransglucosylase/hydrolase 10 (XTH10); FUNCTIONS IN: hydrolase activity, acting on glycosyl bonds, xyloglucan:xyloglucosyl transferase activity, hydrolase activity, hydrolyzing O-glycosyl compounds; INVOLVED IN: carbohydrate metabolic process, cellular glucan metabolic process; LOCATED IN: endomembrane system, apoplast, cell wall; EXPRESSED IN: 9 plant structures; EXPRESSED DURING:…
AT2G15020.1	1919	6567	15038	84.491	181.944	1.10663	Up	0	0	protein_coding		unknown protein; BEST Arabidopsis thaliana protein match is: unknown protein (TAIR:AT5G64190.1); Has 72 Blast hits to 72 proteins in 10 species: Archae - 0; Bacteria - 0; Metazoa - 0; Fungi - 0; Plants - 72; Viruses - 0; Other Eukaryotes - 0 (source: NCBI BLink).
AT2G15050.1	518	137	318	6.52994	14.2535	1.12617	Up	1.93082e-15	2.65513e-14	protein_coding	LIPID TRANSFER PROTEIN (LTP)	Predicted to encode a PR (pathogenesis-related) protein. Belongs to the lipid transfer protein (PR-14) family with the following members: At2g38540/LTP1, At2g38530/LTP2, At5g59320/LTP3, At5g59310/LTP4, At3g51600/LTP5, At3g08770/LTP6, At2g15050/LTP7, At2g18370/LTP8, At2g15325/LTP9, At5g01870/LTP10, At4g33355/LTP11, At3g51590/LTP12, At5g44265/LTP13, At5g62065/LTP14, At4g08530/LTP15.
AT2G15060.1	3760	12	40	0.0787974	0.246999	1.64829	Up	0.000198852	0.000965927	transposable_element_gene		transposable element gene; CACTA-like transposase family (Tnp1/En/Spm), has a 1.8e-63 P-value blast match to ref|NP_189784.1| TNP1-related protein (Arabidopsis thaliana) (CACTA-element)
AT2G15090.1	1692	133	28	1.94075	0.384221	-2.33661	Down	3.05796e-19	4.95345e-18	protein_coding	3-KETOACYL-COA SYNTHASE 8 (KCS8)	Encodes KCS8, a member of the 3-ketoacyl-CoA synthase family involved in the biosynthesis of VLCFA (very long chain fatty acids).
AT2G15310.1	1088	43	135	0.975793	2.8809	1.56187	Up	3.14558e-11	3.30101e-10	protein_coding	ADP-RIBOSYLATION FACTOR B1A (ARFB1A)	A member of ARF GTPase family. A thaliana has 21 members of this family, known to be essential for vesicle coating and uncoating and functions in GTP-binding. Gene encoding ADP-ribosylation factor and similar to ADP-ribosylation factor (GI:861205) (Chlamydomonas reinhardtii), other ARFs and ARF-like proteins.
AT2G15320.1	1389	877	2032	15.5889	33.966	1.12357	Up	1.21504e-89	7.59683e-88	protein_coding		Leucine-rich repeat (LRR) family protein; CONTAINS InterPro DOMAIN/s: Leucine-rich repeat (InterPro:IPR001611); BEST Arabidopsis thaliana protein match is: Leucine-rich repeat (LRR) family protein (TAIR:AT5G66330.1); Has 72264 Blast hits to 25708 proteins in 980 species: Archae - 21; Bacteria - 3279; Metazoa - 16942; Fungi - 630; Plants - 47007; Viruses - 0; Other Eukaryotes - 4385 (source: NCBI …
AT2G15440.1	1218	10	42	0.202708	0.800618	1.98171	Up	1.51859e-05	8.86311e-05	protein_coding		Protein of unknown function (DUF579); CONTAINS InterPro DOMAIN/s: Protein of unknown function DUF579 (InterPro:IPR021148), Conserved hypothetical protein CHP01627 (InterPro:IPR006514); BEST Arabidopsis thaliana protein match is: Protein of unknown function (DUF579) (TAIR:AT5G67210.1); Has 253 Blast hits to 252 proteins in 20 species: Archae - 0; Bacteria - 5; Metazoa - 0; Fungi - 0; Plants - 241;…
AT2G15830.1	434	207	47	11.776	2.51438	-2.22758	Down	1.47837e-27	3.20853e-26	protein_coding		unknown protein; FUNCTIONS IN: molecular_function unknown; INVOLVED IN: biological_process unknown; LOCATED IN: endomembrane system; EXPRESSED IN: 16 plant structures; EXPRESSED DURING: 10 growth stages; BEST Arabidopsis thaliana protein match is: unknown protein (TAIR:AT4G33960.1); Has 18 Blast hits to 18 proteins in 4 species: Archae - 0; Bacteria - 0; Metazoa - 0; Fungi - 0; Plants - 18; Virus…
AT2G15890.1	1486	205	23	3.40607	0.359362	-3.2446	Down	1.95259e-40	5.85778e-39	protein_coding	MATERNAL EFFECT EMBRYO ARREST 14 (MEE14)	maternal effect embryo arrest 14 (MEE14); FUNCTIONS IN: molecular_function unknown; INVOLVED IN: defense response to fungus, embryo development ending in seed dormancy; LOCATED IN: chloroplast; EXPRESSED IN: 22 plant structures; EXPRESSED DURING: 13 growth stages; Has 87 Blast hits to 87 proteins in 44 species: Archae - 0; Bacteria - 0; Metazoa - 0; Fungi - 0; Plants - 85; Viruses - 0; Other Euka…
AT2G15960.1	380	600	87	38.984	5.31568	-2.87455	Down	2.1534e-102	1.50065e-100	protein_coding		unknown protein; Has 14 Blast hits to 14 proteins in 5 species: Archae - 0; Bacteria - 0; Metazoa - 0; Fungi - 0; Plants - 14; Viruses - 0; Other Eukaryotes - 0 (source: NCBI BLink).
AT2G16060.1	843	201	64	5.8869	1.76269	-1.73973	Down	9.5657e-20	1.57138e-18	protein_coding	HEMOGLOBIN 1 (HB1)	Encodes a class 1 nonsymbiotic hemoglobin induced by low oxygen levels with very high oxygen affinity. It is not likely to be a hemoglobin transporter because of its extremely high affinity for oxygen. Overexpression impairs cold stress-induced nitric oxide (NO) production.
AT2G16250.1	2748	72	27	0.646895	0.228124	-1.50372	Down	1.0552e-06	7.2908e-06	protein_coding		Leucine-rich repeat protein kinase family protein; FUNCTIONS IN: protein serine/threonine kinase activity, protein kinase activity, ATP binding; INVOLVED IN: transmembrane receptor protein tyrosine kinase signaling pathway, protein amino acid phosphorylation; LOCATED IN: plasma membrane, plant-type cell wall; EXPRESSED IN: 21 plant structures; EXPRESSED DURING: 10 growth stages; CONTAINS InterPro…
AT2G16390.1	3104	175	85	1.39199	0.6358	-1.1305	Down	9.41358e-10	8.78032e-09	protein_coding	DEFECTIVE IN RNA-DIRECTED DNA METHYLATION 1 (DRD1)	Putative chromatin remodeling protein, member of a plant-specific subfamily of SWI2/SNF2-like proteins. Mutations nearly eliminate non-CpG methylation at a target promoter but do not affect rDNA or centromere methylation. Cooperates with PolIVb to facilitate RNA-directed de novo methylation and silencing of homologous DNA. Endogenous targets include intergenic regions near retrotransposon LTRs or…
AT2G16650.1	1871	221	89	2.91633	1.10443	-1.40085	Down	4.0275e-16	5.6754e-15	protein_coding	PROTEINACEOUS RNASE P 2 (PRORP2)	Encodes a proteinaceous RNase P that supports RNase P activity in vivo in both organelles and the nucleus. It is also involved in the maturation of small nucleolar RNA (snoRNA) and mRNA.
AT2G16720.1	980	42	186	1.05814	4.40666	2.05816	Up	3.92708e-21	6.77554e-20	protein_coding	MYB DOMAIN PROTEIN 7 (MYB7)	Encodes a member of MYB3R- and R2R3- type MYB- encoding genes
AT2G17450.1	827	682	274	20.3609	7.69251	-1.40428	Down	1.25679e-46	4.33957e-45	protein_coding	RING-H2 FINGER A3A (RHA3A)	Encodes a putative RING-H2 finger protein RHA3a.
AT2G17710.1	911	407	188	11.0305	4.7914	-1.20298	Down	9.42002e-23	1.72657e-21	protein_coding		unknown protein; Has 39 Blast hits to 39 proteins in 14 species: Archae - 0; Bacteria - 0; Metazoa - 0; Fungi - 0; Plants - 39; Viruses - 0; Other Eukaryotes - 0 (source: NCBI BLink).
AT2G18150.1	1249	163	0	3.22213	0.001	-11.6538	Down	5.12238e-52	1.96382e-50	protein_coding		Peroxidase superfamily protein; FUNCTIONS IN: peroxidase activity, heme binding; INVOLVED IN: response to oxidative stress, oxidation reduction, response to nematode; LOCATED IN: cell wall; CONTAINS InterPro DOMAIN/s: Haem peroxidase (InterPro:IPR010255), Plant peroxidase (InterPro:IPR000823), Peroxidases heam-ligand binding site (InterPro:IPR019793), Haem peroxidase, plant/fungal/bacterial (Inte…
AT2G18300.1	1484	99	14	1.6471	0.219037	-2.91068	Down	2.3295e-18	3.6583e-17	protein_coding		basic helix-loop-helix (bHLH) DNA-binding superfamily protein; FUNCTIONS IN: sequence-specific DNA binding transcription factor activity; INVOLVED IN: response to cytokinin stimulus, regulation of transcription; LOCATED IN: nucleus; EXPRESSED IN: 13 plant structures; EXPRESSED DURING: 8 growth stages; CONTAINS InterPro DOMAIN/s: Helix-loop-helix DNA-binding domain (InterPro:IPR001092), Helix-loop…
AT2G18300.3	1492	471	119	7.79418	1.85183	-2.07345	Down	1.60448e-55	6.5153e-54	protein_coding		basic helix-loop-helix (bHLH) DNA-binding superfamily protein; FUNCTIONS IN: sequence-specific DNA binding transcription factor activity; INVOLVED IN: response to cytokinin stimulus, regulation of transcription; LOCATED IN: nucleus; EXPRESSED IN: 13 plant structures; EXPRESSED DURING: 8 growth stages; CONTAINS InterPro DOMAIN/s: Helix-loop-helix DNA-binding domain (InterPro:IPR001092), Helix-loop…
AT2G18360.1	1234	12	0	0.240096	0.001	-7.90747	Down	0.000162725	0.000804755	protein_coding		alpha/beta-Hydrolases superfamily protein; FUNCTIONS IN: hydrolase activity; LOCATED IN: endomembrane system; EXPRESSED IN: shoot apex, hypocotyl, root, leaf; CONTAINS InterPro DOMAIN/s: Alpha/beta hydrolase fold-1 (InterPro:IPR000073); BEST Arabidopsis thaliana protein match is: alpha/beta-Hydrolases superfamily protein (TAIR:AT4G36610.1); Has 8797 Blast hits to 8792 proteins in 1517 species: Ar…
AT2G18370.1	696	13	0	0.461161	0.001	-8.84913	Down	7.88628e-05	0.000412262	protein_coding		Predicted to encode a PR (pathogenesis-related) protein. Belongs to the lipid transfer protein (PR-14) family with the following members: At2g38540/LTP1, At2g38530/LTP2, At5g59320/LTP3, At5g59310/LTP4, At3g51600/LTP5, At3g08770/LTP6, At2g15050/LTP7, At2g18370/LTP8, At2g15325/LTP9, At5g01870/LTP10, At4g33355/LTP11, At3g51590/LTP12, At5g44265/LTP13, At5g62065/LTP14, At4g08530/LTP15.
AT2G18390.1	879	260	119	7.30303	3.14327	-1.21623	Down	2.53698e-15	3.47261e-14	protein_coding	TITAN 5 (TTN5)	Encodes a member of ARF-like GTPase family. A thaliana has 21 members, in two subfamilies, ARF and ARF-like (ARL) GTPases. Mutant has abnormal mitosis and cell cycle control during seed development.
AT2G18570.1	1689	42	106	0.613957	1.45713	1.24692	Up	7.1505e-07	5.03546e-06	protein_coding		UDP-Glycosyltransferase superfamily protein; FUNCTIONS IN: transferase activity, transferring glycosyl groups; INVOLVED IN: metabolic process; LOCATED IN: cellular_component unknown; CONTAINS InterPro DOMAIN/s: UDP-glucuronosyl/UDP-glucosyltransferase (InterPro:IPR002213); BEST Arabidopsis thaliana protein match is: UDP-Glycosyltransferase superfamily protein (TAIR:AT2G18560.1); Has 35333 Blast h…
AT2G18700.1	2800	886	352	7.81257	2.91882	-1.42041	Down	4.52846e-61	2.00964e-59	protein_coding	TREHALOSE PHOSPHATASE/SYNTHASE 11 (TPS11)	Encodes an enzyme putatively involved in trehalose biosynthesis. The protein has a trehalose synthase (TPS)-like domain that may or may not be active as well as a trehalose phosphatase (TPP)-like domain.
AT2G18790.1	3996	971	2201	5.99946	12.7884	1.09194	Up	1.1607e-92	7.5942e-91	protein_coding	PHYTOCHROME B (PHYB)	Red/far-red photoreceptor involved in the regulation of de-etiolation. Exists in two inter-convertible forms: Pr and Pfr (active). Involved in the light-promotion of seed germination and in the shade avoidance response.
AT2G19310.1	613	1030	3363	41.4854	127.377	1.61842	Up	2.05086e-255	3.68329e-253	protein_coding		HSP20-like chaperones superfamily protein; CONTAINS InterPro DOMAIN/s: HSP20-like chaperone (InterPro:IPR008978); BEST Arabidopsis thaliana protein match is: HSP20-like chaperones superfamily protein (TAIR:AT1G07400.1); Has 749 Blast hits to 749 proteins in 86 species: Archae - 0; Bacteria - 0; Metazoa - 0; Fungi - 34; Plants - 701; Viruses - 0; Other Eukaryotes - 14 (source: NCBI BLink).
AT2G19450.1	2074	176	74	2.09518	0.828411	-1.33866	Down	2.36378e-12	2.71247e-11	protein_coding	TRIACYLGLYCEROL BIOSYNTHESIS DEFECT 1 (TAG1)	Encodes Acyl-CoA:diacylglycerol acyltransferase (DGAT) catalyzes the final step of the triacylglycerol synthesis pathway. An insertion mutation in the TAG1 gene results in altered lipid phenotype. Role in senescence and seed development.
AT2G19640.2	1533	10	46	0.161056	0.696689	2.11295	Up	2.31616e-06	1.53455e-05	protein_coding	ASH1-RELATED 2 (ASHR2)	ASH1-related protein 2 (ASHR2); CONTAINS InterPro DOMAIN/s: SET domain (InterPro:IPR001214); BEST Arabidopsis thaliana protein match is: SET domain protein 38 (TAIR:AT5G06620.1); Has 1755 Blast hits to 1733 proteins in 213 species: Archae - 0; Bacteria - 0; Metazoa - 753; Fungi - 380; Plants - 323; Viruses - 3; Other Eukaryotes - 296 (source: NCBI BLink).
AT2G19780.1	1945	123	287	1.56136	3.42598	1.13371	Up	3.25566e-14	4.21487e-13	protein_coding		Leucine-rich repeat (LRR) family protein; INVOLVED IN: signal transduction; LOCATED IN: endomembrane system; EXPRESSED IN: 14 plant structures; EXPRESSED DURING: 7 growth stages; CONTAINS InterPro DOMAIN/s: Leucine-rich repeat-containing N-terminal domain, type 2 (InterPro:IPR013210), Leucine-rich repeat (InterPro:IPR001611); BEST Arabidopsis thaliana protein match is: Leucine-rich repeat (LRR) f…
AT2G19800.1	1318	13	0	0.243527	0.001	-7.92794	Down	7.88628e-05	0.000412101	protein_coding	MYO-INOSITOL OXYGENASE 2 (MIOX2)	Encodes a myo-inositol oxygenase family gene.
AT2G20142.1	1032	216	102	5.16764	2.29479	-1.17114	Down	2.63228e-12	3.00896e-11	protein_coding		Toll-Interleukin-Resistance (TIR) domain family protein; FUNCTIONS IN: transmembrane receptor activity; INVOLVED IN: signal transduction, innate immune response; LOCATED IN: intrinsic to membrane; EXPRESSED IN: 13 plant structures; EXPRESSED DURING: 9 growth stages; CONTAINS InterPro DOMAIN/s: Toll-Interleukin receptor (InterPro:IPR000157); BEST Arabidopsis thaliana protein match is: Disease resi…
AT2G20560.1	1432	54	624	0.931042	10.1173	3.44184	Up	1.10389e-116	8.76561e-115	protein_coding		DNAJ heat shock family protein; FUNCTIONS IN: unfolded protein binding, heat shock protein binding; INVOLVED IN: protein folding; LOCATED IN: cellular_component unknown; EXPRESSED IN: 10 plant structures; EXPRESSED DURING: M germinated pollen stage, 4 anthesis, C globular stage, petal differentiation and expansion stage; CONTAINS InterPro DOMAIN/s: Molecular chaperone, heat shock protein, Hsp40, …
AT2G20570.1	1625	653	1656	9.92152	23.6608	1.25387	Up	5.4665e-87	3.31709e-85	protein_coding	GBF'S PRO-RICH REGION-INTERACTING FACTOR 1 (GPRI1)	Encodes GLK1, Golden2-like 1, one of a pair of partially redundant nuclear transcription factors that regulate chloroplast development in a cell-autonomous manner. GLK2, Golden2-like 2, is encoded by At5g44190. GLK1 and GLK2 regulate the expression of the photosynthetic apparatus.
AT2G20680.1	1966	113	57	1.4191	0.673154	-1.07597	Down	2.36776e-06	1.56602e-05	protein_coding	ENDO-BETA-MANNASE 2 (MAN2)	Glycosyl hydrolase superfamily protein; FUNCTIONS IN: cation binding, hydrolase activity, hydrolyzing O-glycosyl compounds, catalytic activity; INVOLVED IN: carbohydrate metabolic process; LOCATED IN: endomembrane system; EXPRESSED IN: 23 plant structures; EXPRESSED DURING: 13 growth stages; CONTAINS InterPro DOMAIN/s: Glycoside hydrolase, catalytic core (InterPro:IPR017853), Glycoside hydrolase,…
AT2G20880.1	1291	4	83	0.0764984	1.49271	4.28636	Up	1.77767e-19	2.90064e-18	protein_coding	ERF DOMAIN 53 (ERF53)	Encodes ERF53, a drought-induced transcription factor. Belongs to the AP2/ERF superfamily, and has a highly conserved AP2 domain. Regulates drought-responsive gene expressions by binding to the GCC box and/or dehydration-responsive element (DRE) in the promoter of downstream genes. Overexpression of AtERF53 driven by the CaMV35S promoter resulted in an unstable drought-tolerant phenotype in T2 tr…
AT2G20940.1	670	56	120	2.06363	4.15843	1.01086	Up	8.24244e-06	5.01404e-05	protein_coding		Protein of unknown function (DUF1279); FUNCTIONS IN: molecular_function unknown; INVOLVED IN: biological_process unknown; LOCATED IN: mitochondrion, plastid; EXPRESSED IN: 24 plant structures; EXPRESSED DURING: 13 growth stages; CONTAINS InterPro DOMAIN/s: Protein of unknown function DUF1279 (InterPro:IPR009688); Has 228 Blast hits to 228 proteins in 90 species: Archae - 0; Bacteria - 0; Metazoa …
AT2G21200.1	470	55	13	2.88924	0.642198	-2.1696	Down	4.2762e-08	3.4374e-07	protein_coding		SAUR-like auxin-responsive protein family ; CONTAINS InterPro DOMAIN/s: Auxin responsive SAUR protein (InterPro:IPR003676); BEST Arabidopsis thaliana protein match is: SAUR-like auxin-responsive protein family (TAIR:AT5G18060.1); Has 1131 Blast hits to 1125 proteins in 28 species: Archae - 0; Bacteria - 0; Metazoa - 0; Fungi - 0; Plants - 1130; Viruses - 0; Other Eukaryotes - 1 (source: NCBI BLin…
AT2G21210.1	700	2372	956	83.6633	31.709	-1.3997	Down	7.07722e-157	7.45616e-155	protein_coding		Putative auxin-regulated protein whose expression is downregulated in response to chitin oligomers.
AT2G21300.1	3009	49	121	0.402061	0.933655	1.21547	Up	2.05362e-07	1.54108e-06	protein_coding		ATP binding microtubule motor family protein; FUNCTIONS IN: microtubule motor activity, ATP binding; INVOLVED IN: microtubule-based movement; LOCATED IN: plasma membrane; EXPRESSED IN: 22 plant structures; EXPRESSED DURING: 11 growth stages; CONTAINS InterPro DOMAIN/s: Protein of unknown function DUF3490 (InterPro:IPR021881), Kinesin, motor region, conserved site (InterPro:IPR019821), Kinesin, mo…
AT2G21560.1	1241	447	1242	8.89312	23.2366	1.38564	Up	2.52846e-76	1.3669e-74	protein_coding		unknown protein; BEST Arabidopsis thaliana protein match is: unknown protein (TAIR:AT4G39190.1); Has 3685 Blast hits to 2305 proteins in 270 species: Archae - 0; Bacteria - 156; Metazoa - 1145; Fungi - 322; Plants - 177; Viruses - 6; Other Eukaryotes - 1879 (source: NCBI BLink).
AT2G21900.1	609	15	0	0.608124	0.001	-9.24822	Down	1.85228e-05	0.000106895	protein_coding	WRKY DNA-BINDING PROTEIN 59 (WRKY59)	member of WRKY Transcription Factor; Group II-c
AT2G22240.1	1985	24	80	0.298517	0.935734	1.64829	Up	1.16894e-07	8.99131e-07	protein_coding	MYO-INOSITOL-1-PHOSPHATE SYNTHASE 2 (MIPS2)	** Referred to as MIPS1 in Mitsuhashi et al 2008. Myo-inositol-1-phosphate synthase isoform 2. Expressed in leaf, root and silique. Immunolocalization experiments with an antibody recognizing MIPS1, MIPS2, and MIPS3 showed endosperm localization.
AT2G22420.1	1163	28	95	0.594424	1.89656	1.67382	Up	5.11068e-09	4.49874e-08	protein_coding		Peroxidase superfamily protein; FUNCTIONS IN: peroxidase activity, heme binding; INVOLVED IN: oxidation reduction, response to oxidative stress; LOCATED IN: endomembrane system; EXPRESSED IN: 21 plant structures; EXPRESSED DURING: 12 growth stages; CONTAINS InterPro DOMAIN/s: Haem peroxidase (InterPro:IPR010255), Plant peroxidase (InterPro:IPR000823), Peroxidases heam-ligand binding site (InterPr…
AT2G22450.1	1761	247	58	3.46303	0.764701	-2.17907	Down	9.67858e-32	2.36529e-30	protein_coding		riboflavin biosynthesis protein, putative; FUNCTIONS IN: 3,4-dihydroxy-2-butanone-4-phosphate synthase activity, GTP cyclohydrolase II activity; INVOLVED IN: riboflavin biosynthetic process; LOCATED IN: chloroplast; EXPRESSED IN: 23 plant structures; EXPRESSED DURING: 13 growth stages; CONTAINS InterPro DOMAIN/s: GTP cyclohydrolase II (InterPro:IPR000926), Riboflavin biosynthesis protein RibA (In…
AT2G22510.1	733	24	0	0.808399	0.001	-9.65892	Down	2.73188e-08	2.24043e-07	protein_coding		hydroxyproline-rich glycoprotein family protein; FUNCTIONS IN: molecular_function unknown; INVOLVED IN: biological_process unknown; LOCATED IN: endomembrane system; EXPRESSED IN: shoot apex, hypocotyl, root, leaf; BEST Arabidopsis thaliana protein match is: hydroxyproline-rich glycoprotein family protein (TAIR:AT4G38080.1); Has 4670 Blast hits to 2256 proteins in 333 species: Archae - 29; Bacteri…
AT2G22810.1	1425	68	19	1.17818	0.309572	-1.92821	Down	1.58383e-08	1.33071e-07	protein_coding	1-AMINOCYCLOPROPANE-1-CARBOXYLATE SYNTHASE 4 (ACS4)	key regulatory enzyme in the biosynthesis of the plant hormone ethylene. ACS4 is specifically induced by indoleacetic acid (IAA).
AT2G22830.1	2025	63	19	0.768128	0.217847	-1.81803	Down	1.74258e-07	1.31839e-06	protein_coding	SQUALENE EPOXIDASE 2 (SQE2)	squalene epoxidase 2 (SQE2); FUNCTIONS IN: squalene monooxygenase activity, electron carrier activity, oxidoreductase activity, FAD binding; INVOLVED IN: sterol biosynthetic process; LOCATED IN: integral to membrane; EXPRESSED IN: 22 plant structures; EXPRESSED DURING: 13 growth stages; CONTAINS InterPro DOMAIN/s: Squalene epoxidase (InterPro:IPR013698), Fumarate reductase/succinate dehydrogenase…
AT2G23150.1	1769	37	132	0.516407	1.73248	1.74626	Up	1.17653e-12	1.38088e-11	protein_coding	NATURAL RESISTANCE-ASSOCIATED MACROPHAGE PROTEIN 3 (NRAMP3)	Encodes a member of the Nramp2 metal transporter family; like its homolog Atnramp4, localized in vacuolar membrane. Seedlings of double mutant, atnramp3-1 atnramp4-1, were arrested at early germination.
AT2G23180.1	1688	170	383	2.48654	5.26804	1.08313	Up	2.8556e-17	4.26428e-16	protein_coding	CYTOCHROME P450, FAMILY 96, SUBFAMILY A, POLYPEPTIDE 1 (CYP96A1)	member of CYP96A
AT2G23540.1	1359	30	0	0.54503	0.001	-9.09019	Down	3.5397e-10	3.42453e-09	protein_coding		GDSL-like Lipase/Acylhydrolase superfamily protein; FUNCTIONS IN: hydrolase activity, acting on ester bonds, carboxylesterase activity; INVOLVED IN: lipid metabolic process; LOCATED IN: endomembrane system; EXPRESSED IN: embryo, hypocotyl, root, flower; EXPRESSED DURING: 4 anthesis, C globular stage; CONTAINS InterPro DOMAIN/s: Lipase, GDSL (InterPro:IPR001087); BEST Arabidopsis thaliana protein …
AT2G23560.1	944	237	117	6.19862	2.87764	-1.10706	Down	2.47104e-12	2.83069e-11	protein_coding	METHYL ESTERASE 7 (MES7)	Encodes a protein shown to have carboxylesterase activity, methyl salicylate esterase activity, and methyl IAA esterase activity in vitro. This protein does not act on methyl JA, MeGA4, or MEGA9 in vitro. MES7 appears to be involved in MeSA hydrolysis in planta. Expression of MES7 can restore systemic acquired resistance in SAR-deficient tobacco plants.
AT2G23790.1	1401	222	490	3.91231	8.12047	1.05354	Up	8.75884e-21	1.49291e-19	protein_coding		Protein of unknown function (DUF607); CONTAINS InterPro DOMAIN/s: Protein of unknown function DUF607 (InterPro:IPR006769); BEST Arabidopsis thaliana protein match is: Protein of unknown function (DUF607) (TAIR:AT4G36820.1); Has 364 Blast hits to 364 proteins in 117 species: Archae - 0; Bacteria - 0; Metazoa - 147; Fungi - 45; Plants - 131; Viruses - 0; Other Eukaryotes - 41 (source: NCBI BLink).
AT2G23840.1	1087	141	428	3.20264	9.14192	1.51324	Up	4.99504e-31	1.19881e-29	protein_coding		HNH endonuclease; FUNCTIONS IN: endonuclease activity, nucleic acid binding; INVOLVED IN: biological_process unknown; LOCATED IN: cellular_component unknown; EXPRESSED IN: 21 plant structures; EXPRESSED DURING: 13 growth stages; CONTAINS InterPro DOMAIN/s: HNH nuclease (InterPro:IPR003615), HNH endonuclease (InterPro:IPR002711); Has 4176 Blast hits to 4176 proteins in 656 species: Archae - 6; Bac…
AT2G24240.1	1681	107	54	1.57157	0.745846	-1.07526	Down	4.45374e-06	2.82088e-05	protein_coding		BTB/POZ domain with WD40/YVTN repeat-like protein; FUNCTIONS IN: voltage-gated potassium channel activity; INVOLVED IN: potassium ion transport; LOCATED IN: voltage-gated potassium channel complex, membrane; EXPRESSED IN: 17 plant structures; EXPRESSED DURING: 11 growth stages; CONTAINS InterPro DOMAIN/s: WD40 repeat-like-containing domain (InterPro:IPR011046), BTB/POZ fold (InterPro:IPR011333), …
AT2G24710.1	2688	12	0	0.110223	0.001	-6.78428	Down	0.000162725	0.000804607	protein_coding	GLUTAMATE RECEPTOR 2.3 (GLR2.3)	member of Putative ligand-gated ion channel subunit family
AT2G24850.1	1642	466	1617	7.00698	22.8644	1.70624	Up	2.35168e-133	2.12605e-131	protein_coding	TYROSINE AMINOTRANSFERASE 3 (TAT3)	Encodes a tyrosine aminotransferase that is responsive to treatment with jasmonic acid.
AT2G25140.1	3223	253	880	1.93811	6.33936	1.70969	Up	1.29513e-73	6.78232e-72	protein_coding	CASEIN LYTIC PROTEINASE B4 (CLPB4)	Encodes ClpB4, which belongs to the Casein lytic proteinase/heat shock protein 100 (Clp/Hsp100) family. Targeted to the mitochondrion, also referred to as ClpB-m. Transcripts of ClpB4 accumulate dramatically at high temperatures, suggesting that it may be involved in response to heat stress.
AT2G25510.2	452	65	24	3.55053	1.23281	-1.52608	Down	2.78828e-06	1.82253e-05	protein_coding		unknown protein; FUNCTIONS IN: molecular_function unknown; INVOLVED IN: biological_process unknown; LOCATED IN: endomembrane system; EXPRESSED IN: 22 plant structures; EXPRESSED DURING: 13 growth stages; BEST Arabidopsis thaliana protein match is: unknown protein (TAIR:AT5G42530.1).
AT2G25625.1	782	20	61	0.631454	1.81112	1.52013	Up	1.33555e-05	7.85655e-05	protein_coding		unknown protein; FUNCTIONS IN: molecular_function unknown; INVOLVED IN: biological_process unknown; LOCATED IN: chloroplast; EXPRESSED IN: 10 plant structures; EXPRESSED DURING: LP.06 six leaves visible, LP.04 four leaves visible, 4 anthesis, petal differentiation and expansion stage; Has 24 Blast hits to 24 proteins in 9 species: Archae - 0; Bacteria - 0; Metazoa - 0; Fungi - 0; Plants - 24; Vir…
AT2G25650.1	1550	10	43	0.159289	0.64411	2.01566	Up	9.54334e-06	5.74533e-05	protein_coding		DNA-binding storekeeper protein-related transcriptional regulator; FUNCTIONS IN: transcription regulator activity; INVOLVED IN: biological_process unknown; LOCATED IN: cellular_component unknown; EXPRESSED IN: 21 plant structures; EXPRESSED DURING: 10 growth stages; CONTAINS InterPro DOMAIN/s: Protein of unknown function DUF573 (InterPro:IPR007592); BEST Arabidopsis thaliana protein match is: DNA…
AT2G25720.1	534	87	198	4.0225	8.60889	1.09773	Up	8.46514e-10	7.91499e-09	protein_coding		unknown protein; Has 38 Blast hits to 38 proteins in 18 species: Archae - 0; Bacteria - 0; Metazoa - 0; Fungi - 0; Plants - 38; Viruses - 0; Other Eukaryotes - 0 (source: NCBI BLink).
AT2G25735.1	700	544	264	19.1875	8.75647	-1.13175	Down	3.01596e-27	6.46174e-26	protein_coding		unknown protein; Has 31 Blast hits to 31 proteins in 9 species: Archae - 0; Bacteria - 0; Metazoa - 0; Fungi - 0; Plants - 31; Viruses - 0; Other Eukaryotes - 0 (source: NCBI BLink).
AT2G25780.1	591	19	69	0.793751	2.71072	1.77192	Up	2.32966e-07	1.7346e-06	protein_coding		Protein of unknown function (DUF1677); CONTAINS InterPro DOMAIN/s: Protein of unknown function DUF1677, plant (InterPro:IPR012876); BEST Arabidopsis thaliana protein match is: Protein of unknown function (DUF1677) (TAIR:AT1G79770.1); Has 244 Blast hits to 244 proteins in 14 species: Archae - 0; Bacteria - 0; Metazoa - 0; Fungi - 0; Plants - 244; Viruses - 0; Other Eukaryotes - 0 (source: NCBI BLi…
AT2G25820.1	911	4	50	0.108408	1.27431	3.55518	Up	8.50082e-11	8.66598e-10	protein_coding	ETHYLENE AND SALT INDUCIBLE 2 (ESE2)	encodes a member of the DREB subfamily A-4 of ERF/AP2 transcription factor family. The protein contains one AP2 domain. There are 17 members in this subfamily including TINY.
AT2G25850.2	2910	12	0	0.101814	0.001	-6.66979	Down	0.000162725	0.000805351	protein_coding	POLY(A) POLYMERASE 2 (PAPS2)	Encodes a poly(A) polymerase. Located in the nucleus.
AT2G25930.1	2658	948	290	8.80586	2.53318	-1.79751	Down	4.39654e-91	2.82138e-89	protein_coding	EARLY FLOWERING 3 (ELF3)	Encodes a nuclear protein that is expressed rhythmically and interacts with phytochrome B to control plant development and flowering through a signal transduction pathway. Required component of the core circadian clock regardless of light conditions.
AT2G26150.2	1422	0	16	0.001	0.261242	8.02924	Up	2.55236e-05	0.000143913	protein_coding	HEAT SHOCK TRANSCRIPTION FACTOR A2 (HSFA2)	member of Heat Stress Transcription Factor (Hsf) family. Involved in response to misfolded protein accumulation in the cytosol. Regulated by alternative splicing and non-sense-mediated decay.
AT2G26270.1	1529	53	11	0.855828	0.167035	-2.35717	Down	1.53747e-08	1.2938e-07	protein_coding		FUNCTIONS IN: molecular_function unknown; INVOLVED IN: biological_process unknown; LOCATED IN: endomembrane system; BEST Arabidopsis thaliana protein match is: BRCT domain-containing DNA repair protein (TAIR:AT3G43930.1); Has 29 Blast hits to 29 proteins in 9 species: Archae - 0; Bacteria - 0; Metazoa - 0; Fungi - 0; Plants - 29; Viruses - 0; Other Eukaryotes - 0 (source: NCBI BLink).
AT2G26300.1	2034	1684	891	20.4413	10.1707	-1.00707	Down	4.69802e-67	2.25707e-65	protein_coding	G PROTEIN ALPHA SUBUNIT 1 (GP ALPHA 1)	Encodes an alpha subunit of a heterotrimeric GTP-binding protein. The active GTP-bound form of GPA1 binds to the GTG1 and GTG2 abscisic acid (ABA) receptors and appears to affect their GTPase and GTP-binding activity, and hence, ABA binding abilities. GPA1 is a positive regulator in ABA-mediated inhibition of stomatal opening. Plants with recessive mutant alleles have complex phenotypes including…
AT2G26400.1	879	15	274	0.421328	7.23744	4.10246	Up	1.25462e-59	5.45912e-58	protein_coding	ACIREDUCTONE DIOXYGENASE 3 (ARD3)	Encodes a protein predicted to belong to the acireductone dioxygenase (ARD/ARD?)family.
AT2G26560.1	1465	727	302	12.2522	4.78622	-1.35609	Down	4.17924e-47	1.4562e-45	protein_coding	PHOSPHOLIPASE A 2A (PLA2A)	Encodes a lipid acyl hydrolase with wide substrate specificity that accumulates upon infection by fungal and bacterial pathogens. Protein is localized in the cytoplasm in healthy leaves, and in membranes in infected cells. Plays a role in cell death and differentially affects the accumulation of oxylipins. Contributes to resistance to virus.
AT2G26690.1	2011	3245	7037	39.8401	81.2454	1.02806	Up	8.64798e-265	1.62972e-262	protein_coding		Major facilitator superfamily protein; FUNCTIONS IN: transporter activity; INVOLVED IN: response to jasmonic acid stimulus, response to wounding; LOCATED IN: membrane; EXPRESSED IN: 22 plant structures; EXPRESSED DURING: 13 growth stages; CONTAINS InterPro DOMAIN/s: PTR2 family proton/oligopeptide symporter, conserved site (InterPro:IPR018456), Oligopeptide transporter (InterPro:IPR000109), Major…
AT2G26710.1	1970	147	51	1.84234	0.601073	-1.61593	Down	1.67638e-13	2.07877e-12	protein_coding	PHYB ACTIVATION TAGGED SUPPRESSOR 1 (BAS1)	Encodes a member of the cytochrome p450 family that serves as a control point between multiple photoreceptor systems and brassinosteroid signal transduction. Involved in brassinolide metabolism. Mediates response to a variety of light signals including hypocotyl elongation and cotyledon expansion.
AT2G27110.2	3245	3	36	0.0228257	0.257579	3.49628	Up	5.45872e-08	4.33201e-07	protein_coding	FAR1-RELATED SEQUENCE 3 (FRS3)	FAR1-related sequence 3 (FRS3); FUNCTIONS IN: zinc ion binding; INVOLVED IN: response to red or far red light; LOCATED IN: cellular_component unknown; EXPRESSED IN: 22 plant structures; EXPRESSED DURING: 13 growth stages; CONTAINS InterPro DOMAIN/s: Zinc finger, PMZ-type (InterPro:IPR006564), Zinc finger, SWIM-type (InterPro:IPR007527), Transcription factor, FAR1-related (InterPro:IPR004330), MUL…
AT2G27420.1	1309	126	1306	2.37656	23.1647	3.28498	Up	1.96742e-232	3.22994e-230	protein_coding		Cysteine proteinases superfamily protein; FUNCTIONS IN: cysteine-type peptidase activity, cysteine-type endopeptidase activity; INVOLVED IN: proteolysis; LOCATED IN: endomembrane system; EXPRESSED IN: 15 plant structures; EXPRESSED DURING: 10 growth stages; CONTAINS InterPro DOMAIN/s: Peptidase C1A, papain (InterPro:IPR013128), Proteinase inhibitor I29, cathepsin propeptide (InterPro:IPR013201), …
AT2G27580.1	1002	74	186	1.8234	4.30991	1.24103	Up	5.52408e-11	5.70751e-10	protein_coding		A20/AN1-like zinc finger family protein; FUNCTIONS IN: DNA binding, zinc ion binding; INVOLVED IN: biological_process unknown; LOCATED IN: cellular_component unknown; EXPRESSED IN: 22 plant structures; EXPRESSED DURING: 15 growth stages; CONTAINS InterPro DOMAIN/s: Zinc finger, AN1-type (InterPro:IPR000058), Zinc finger, A20-type (InterPro:IPR002653); BEST Arabidopsis thaliana protein match is: A…
AT2G27820.1	1521	890	2375	14.447	36.2541	1.32737	Up	3.35654e-135	3.08663e-133	protein_coding	PREPHENATE DEHYDRATASE 1 (PD1)	Encodes a plastid-localized arogenate dehydratase involved in phenylalanine biosynthesis. Not less than six genes encoding ADT were identi&#64257;ed in the Arabidopsis genome: ADT1 [At1g11790]; ADT2 [At3g07630]; ADT3 [At2g27820]; ADT4 [At3g44720]; ADT5 [At5g22630]; and ADT6 [At1g08250].
AT2G27830.1	1258	496	179	9.73463	3.30366	-1.55906	Down	6.84054e-40	2.01822e-38	protein_coding		unknown protein; BEST Arabidopsis thaliana protein match is: unknown protein (TAIR:AT4G22758.1); Has 131 Blast hits to 131 proteins in 17 species: Archae - 0; Bacteria - 0; Metazoa - 0; Fungi - 0; Plants - 131; Viruses - 0; Other Eukaryotes - 0 (source: NCBI BLink).
AT2G27920.1	1725	79	42	1.13072	0.565306	-1.00014	Down	0.000205824	0.000997438	protein_coding	SERINE CARBOXYPEPTIDASE-LIKE 51 (SCPL51)	serine carboxypeptidase-like 51 (SCPL51); FUNCTIONS IN: serine-type carboxypeptidase activity; INVOLVED IN: proteolysis; LOCATED IN: endomembrane system; EXPRESSED IN: 22 plant structures; EXPRESSED DURING: 13 growth stages; CONTAINS InterPro DOMAIN/s: Peptidase S10, serine carboxypeptidase (InterPro:IPR001563), Peptidase S10, serine carboxypeptidase, active site (InterPro:IPR018202); BEST Arabid…
AT2G27990.1	1990	12	40	0.148883	0.466692	1.64829	Up	0.000198852	0.000965751	protein_coding	BEL1-LIKE HOMEODOMAIN 8 (BLH8)	Encodes a BEL1-like homeobox gene that functions together with PNY in meristem maintenance by regulating the allocation process during vegetative and reproductive development. Both gene products are required for the competence of the SAM to respond properly to floral inductive signals.
AT2G28070.1	2193	342	181	3.8504	1.9163	-1.00669	Down	6.79906e-15	9.16127e-14	protein_coding	ATP-BINDING CASSETTE G3 (ABCG3)	ABC-2 type transporter family protein; FUNCTIONS IN: ATPase activity, coupled to transmembrane movement of substances; LOCATED IN: plasma membrane; EXPRESSED IN: 23 plant structures; EXPRESSED DURING: 13 growth stages; CONTAINS InterPro DOMAIN/s: ATPase, AAA+ type, core (InterPro:IPR003593), ABC transporter-like (InterPro:IPR003439), ABC-2 type transporter (InterPro:IPR013525); BEST Arabidopsis t…
AT2G28120.1	2052	326	105	3.92246	1.18805	-1.72316	Down	1.13832e-30	2.70048e-29	protein_coding		Major facilitator superfamily protein; INVOLVED IN: N-terminal protein myristoylation, transmembrane transport; LOCATED IN: plasma membrane; EXPRESSED IN: 11 plant structures; EXPRESSED DURING: 6 growth stages; CONTAINS InterPro DOMAIN/s: Nodulin-like (InterPro:IPR010658), Major facilitator superfamily MFS-1 (InterPro:IPR011701), Major facilitator superfamily, general substrate transporter (Inter…
AT2G28470.1	3068	34	138	0.273616	1.04435	1.93238	Up	6.77598e-15	9.13477e-14	protein_coding	BETA-GALACTOSIDASE 8 (BGAL8)	putative beta-galactosidase (BGAL8 gene)
AT2G28470.2	2995	7	32	0.0577058	0.248071	2.10397	Up	9.3637e-05	0.000482985	protein_coding	BETA-GALACTOSIDASE 8 (BGAL8)	putative beta-galactosidase (BGAL8 gene)
AT2G28660.1	1063	117	56	2.71751	1.22314	-1.15169	Down	3.90104e-07	2.83751e-06	protein_coding		Chloroplast-targeted copper chaperone protein; FUNCTIONS IN: copper ion binding, metal ion binding; INVOLVED IN: copper ion transport, metal ion transport; LOCATED IN: chloroplast; EXPRESSED IN: 21 plant structures; EXPRESSED DURING: 13 growth stages; CONTAINS InterPro DOMAIN/s: Heavy metal transport/detoxification protein (InterPro:IPR006121), Copper chaperone, chloroplast-targeted, predicted (I…
AT2G28800.2	1404	14	51	0.246195	0.843386	1.77639	Up	8.98358e-06	5.43278e-05	protein_coding	ALBINO 3 (ALB3)	member of Chloroplast membrane protein ALBINO3 family. Similar to pea PPF1 and may play a role in plant senescence.
AT2G28840.1	1844	240	82	3.21343	1.03247	-1.63802	Down	1.68129e-21	2.93676e-20	protein_coding	XB3 ORTHOLOG 1 IN ARABIDOPSIS THALIANA (XBAT31)	XB3 ortholog 1 in Arabidopsis thaliana (XBAT31); FUNCTIONS IN: zinc ion binding; EXPRESSED IN: 24 plant structures; EXPRESSED DURING: 15 growth stages; CONTAINS InterPro DOMAIN/s: Zinc finger, RING-type (InterPro:IPR001841), Ankyrin repeat-containing domain (InterPro:IPR020683), Ankyrin repeat (InterPro:IPR002110); BEST Arabidopsis thaliana protein match is: XB3 ortholog 3 in Arabidopsis thaliana…
AT2G28930.3	1605	33	10	0.507642	0.14466	-1.81115	Down	0.000178022	0.000872343	protein_coding	PROTEIN KINASE 1B (PK1B)	protein kinase 1B (PK1B); FUNCTIONS IN: protein serine/threonine kinase activity, protein kinase activity, kinase activity, ATP binding; INVOLVED IN: protein amino acid phosphorylation; LOCATED IN: plasma membrane; EXPRESSED IN: 22 plant structures; EXPRESSED DURING: 13 growth stages; CONTAINS InterPro DOMAIN/s: Protein kinase, ATP binding site (InterPro:IPR017441), Protein kinase, catalytic doma…
AT2G29110.1	2844	168	80	1.45847	0.653106	-1.15907	Down	9.5769e-10	8.92643e-09	protein_coding	GLUTAMATE RECEPTOR 2.8 (GLR2.8)	member of Putative ligand-gated ion channel subunit family
AT2G29400.1	1404	1746	816	30.704	13.4942	-1.18609	Down	4.84746e-90	3.05939e-88	protein_coding	TYPE ONE PROTEIN PHOSPHATASE 1 (TOPP1)	Type 1 protein phosphatase, expressed in roots, rosettes and flowers
AT2G29450.1	934	1887	7028	49.8819	174.706	1.80834	Up	0	0	protein_coding	GLUTATHIONE S-TRANSFERASE TAU 5 (GSTU5)	Encodes a member of the TAU glutathione S-transferase gene family. Gene expression is induced by exposure to auxin, pathogen and herbicides. Naming convention according to Wagner et al. (2002)
AT2G29460.1	906	122	439	3.32468	11.2502	1.75866	Up	5.12006e-39	1.48604e-37	protein_coding	GLUTATHIONE S-TRANSFERASE TAU 4 (GSTU4)	Encodes glutathione transferase belonging to the tau class of GSTs. Naming convention according to Wagner et al. (2002).
AT2G29470.1	856	2	26	0.0576865	0.705217	3.61176	Up	3.47014e-06	2.23977e-05	protein_coding	GLUTATHIONE S-TRANSFERASE TAU 3 (GSTU3)	Encodes glutathione transferase belonging to the tau class of GSTs. Naming convention according to Wagner et al. (2002).
AT2G29500.1	715	16	86	0.5525	2.79264	2.33759	Up	4.61736e-12	5.16126e-11	protein_coding		HSP20-like chaperones superfamily protein; CONTAINS InterPro DOMAIN/s: Heat shock protein Hsp20 (InterPro:IPR002068), HSP20-like chaperone (InterPro:IPR008978); BEST Arabidopsis thaliana protein match is: HSP20-like chaperones superfamily protein (TAIR:AT1G07400.1); Has 6873 Blast hits to 6873 proteins in 1575 species: Archae - 184; Bacteria - 4083; Metazoa - 80; Fungi - 309; Plants - 1622; Virus…
AT2G29670.1	2149	1984	764	22.7942	8.2543	-1.46545	Down	7.70174e-141	7.44038e-139	protein_coding		Tetratricopeptide repeat (TPR)-like superfamily protein; FUNCTIONS IN: binding; LOCATED IN: chloroplast; EXPRESSED IN: 23 plant structures; EXPRESSED DURING: 15 growth stages; CONTAINS InterPro DOMAIN/s: Tetratricopeptide-like helical (InterPro:IPR011990), Tetratricopeptide repeat-containing (InterPro:IPR013026), Tetratricopeptide repeat (InterPro:IPR019734); BEST Arabidopsis thaliana protein mat…
AT2G29970.1	3378	1423	3629	10.4007	24.9431	1.26196	Up	3.24604e-190	4.19633e-188	protein_coding		Double Clp-N motif-containing P-loop nucleoside triphosphate hydrolases superfamily protein; BEST Arabidopsis thaliana protein match is: Double Clp-N motif-containing P-loop nucleoside triphosphate hydrolases superfamily protein (TAIR:AT1G07200.2); Has 10913 Blast hits to 10488 proteins in 2533 species: Archae - 15; Bacteria - 9122; Metazoa - 6; Fungi - 149; Plants - 525; Viruses - 0; Other Eukar…
AT2G29980.1	1464	1519	706	25.6174	11.1966	-1.19406	Down	2.1247e-79	1.2046e-77	protein_coding	FATTY ACID DESATURASE 3 (FAD3)	Endoplasmic reticulum enzyme responsible for the synthesis of 18:3 fatty acids from phospholipids. Uses cytochrome b5 as electron donor.
AT2G30210.1	2049	143	0	1.72311	0.001	-10.7508	Down	1.00259e-45	3.40907e-44	protein_coding	LACCASE 3 (LAC3)	putative laccase, a member of laccase family of genes (17 members in Arabidopsis).
AT2G30615.1	1502	12	0	0.197256	0.001	-7.62392	Down	0.000162725	0.000803567	protein_coding		BEST Arabidopsis thaliana protein match is: F-box and associated interaction domains-containing protein (TAIR:AT2G43445.1); Has 51 Blast hits to 50 proteins in 3 species: Archae - 0; Bacteria - 0; Metazoa - 0; Fungi - 0; Plants - 51; Viruses - 0; Other Eukaryotes - 0 (source: NCBI BLink).
AT2G30640.1	2265	24	78	0.261614	0.799557	1.61176	Up	2.63948e-07	1.95387e-06	transposable_element_gene		transposable element gene; Mutator-like transposase family, has a 4.9e-53 P-value blast match to GB:AAA21566 mudrA of transposon="MuDR" (MuDr-element) (Zea mays)
AT2G30766.1	464	340	726	18.0917	36.328	1.00576	Up	5.97742e-28	1.31004e-26	protein_coding		unknown protein; FUNCTIONS IN: molecular_function unknown; INVOLVED IN: biological_process unknown; LOCATED IN: cellular_component unknown; Has 30201 Blast hits to 17322 proteins in 780 species: Archae - 12; Bacteria - 1396; Metazoa - 17338; Fungi - 3422; Plants - 5037; Viruses - 0; Other Eukaryotes - 2996 (source: NCBI BLink).
AT2G30770.1	1632	238	574	3.6006	8.1661	1.18141	Up	1.26413e-28	2.81902e-27	protein_coding	CYTOCHROME P450, FAMILY 71, SUBFAMILY A, POLYPEPTIDE 13 (CYP71A13)	putative cytochrome P450
AT2G31060.3	2592	26	4	0.24766	0.0358301	-2.78912	Down	1.63536e-05	9.51353e-05	protein_coding	EMBRYO DEFECTIVE 2785 (EMB2785)	elongation factor family protein; FUNCTIONS IN: GTP binding, translation elongation factor activity, GTPase activity; LOCATED IN: intracellular; EXPRESSED IN: 20 plant structures; EXPRESSED DURING: 13 growth stages; CONTAINS InterPro DOMAIN/s: GTP-binding protein TypA (InterPro:IPR006298), Protein synthesis factor, GTP-binding (InterPro:IPR000795), Small GTP-binding protein (InterPro:IPR005225), …
AT2G32180.1	628	234	121	9.19972	4.47351	-1.04018	Down	3.7038e-11	3.87012e-10	protein_coding	PLASTID TRANSCRIPTIONALLY ACTIVE 18 (PTAC18)	plastid transcriptionally active 18 (PTAC18); FUNCTIONS IN: molecular_function unknown; INVOLVED IN: biological_process unknown; LOCATED IN: plastid chromosome, nucleoid; CONTAINS InterPro DOMAIN/s: Cupin, RmlC-type (InterPro:IPR011051), Protein of unknown function DUF861, cupin-3 (InterPro:IPR008579), RmlC-like jelly roll fold (InterPro:IPR014710); BEST Arabidopsis thaliana protein match is: Rml…
AT2G32210.1	583	215	67	9.10517	2.66827	-1.77078	Down	1.67028e-21	2.92135e-20	protein_coding		unknown protein; BEST Arabidopsis thaliana protein match is: unknown protein (TAIR:AT2G32190.1); Has 214 Blast hits to 214 proteins in 21 species: Archae - 0; Bacteria - 0; Metazoa - 1; Fungi - 10; Plants - 203; Viruses - 0; Other Eukaryotes - 0 (source: NCBI BLink).
AT2G32220.1	605	59	159	2.40777	6.1019	1.34156	Up	1.23033e-10	1.23587e-09	protein_coding		Ribosomal L27e protein family; FUNCTIONS IN: structural constituent of ribosome; INVOLVED IN: translation; LOCATED IN: ribosome, cytosolic large ribosomal subunit, intracellular, membrane; EXPRESSED IN: 20 plant structures; EXPRESSED DURING: 13 growth stages; CONTAINS InterPro DOMAIN/s: Ribosomal protein L27e, conserved site (InterPro:IPR018262), Ribosomal protein L27e (InterPro:IPR001141); BEST …
AT2G32240.1	4480	7886	17266	43.4607	89.4822	1.04189	Up	0	0	protein_coding		FUNCTIONS IN: molecular_function unknown; INVOLVED IN: response to cadmium ion; LOCATED IN: plasma membrane; EXPRESSED IN: 25 plant structures; EXPRESSED DURING: 13 growth stages; CONTAINS InterPro DOMAIN/s: Prefoldin (InterPro:IPR009053); BEST Arabidopsis thaliana protein match is: unknown protein (TAIR:AT1G05320.3); Has 470429 Blast hits to 168274 proteins in 4282 species: Archae - 6896; Bacter…
AT2G32290.1	1853	432	1048	5.75608	13.1313	1.18986	Up	1.92278e-51	7.26746e-50	protein_coding	BETA-AMYLASE 6 (BAM6)	beta-amylase 6 (BAM6); FUNCTIONS IN: cation binding, beta-amylase activity, catalytic activity; INVOLVED IN: cellulose biosynthetic process, carbohydrate metabolic process, polysaccharide catabolic process; LOCATED IN: chloroplast; EXPRESSED IN: 14 plant structures; EXPRESSED DURING: 8 growth stages; CONTAINS InterPro DOMAIN/s: Glycoside hydrolase, family 14, conserved site (InterPro:IPR018238), …
AT2G32295.1	1714	303	645	4.36466	8.73719	1.0013	Up	7.69718e-25	1.51676e-23	protein_coding		EXS (ERD1/XPR1/SYG1) family protein; FUNCTIONS IN: molecular_function unknown; INVOLVED IN: biological_process unknown; LOCATED IN: integral to membrane; CONTAINS InterPro DOMAIN/s: EXS, C-terminal (InterPro:IPR004342); BEST Arabidopsis thaliana protein match is: EXS (ERD1/XPR1/SYG1) family protein (TAIR:AT5G35730.1); Has 838 Blast hits to 834 proteins in 189 species: Archae - 2; Bacteria - 0; Me…
AT2G32530.1	2418	410	901	4.18645	8.6515	1.04722	Up	1.58478e-36	4.39923e-35	protein_coding	CELLULOSE SYNTHASE-LIKE B3 (CSLB03)	encodes a gene similar to cellulose synthase
AT2G33380.1	961	54	185	1.38736	4.46963	1.68781	Up	1.92855e-16	2.77165e-15	protein_coding	RESPONSIVE TO DESSICATION 20 (RD20)	Encodes a calcium binding protein whose mRNA is induced upon treatment with NaCl, ABA and in response to dessication. mRNA expression under drought conditions is apparent particularly in leaves and flowers. Isoform of caleosin with a role as a peroxygenase involved in oxylipin metabolism during biotic and abiotic stress.
AT2G33570.1	1838	1396	3165	18.7525	39.9808	1.09223	Up	1.83137e-132	1.63904e-130	protein_coding		Domain of unknown function (DUF23); CONTAINS InterPro DOMAIN/s: Protein of unknown function DUF23 (InterPro:IPR008166); BEST Arabidopsis thaliana protein match is: Domain of unknown function (DUF23) (TAIR:AT5G44670.1); Has 195 Blast hits to 195 proteins in 24 species: Archae - 2; Bacteria - 7; Metazoa - 43; Fungi - 0; Plants - 139; Viruses - 0; Other Eukaryotes - 4 (source: NCBI BLink).
AT2G33680.1	2184	53	18	0.599158	0.191356	-1.64667	Down	7.99934e-06	4.87391e-05	protein_coding		Tetratricopeptide repeat (TPR)-like superfamily protein; CONTAINS InterPro DOMAIN/s: Pentatricopeptide repeat (InterPro:IPR002885); BEST Arabidopsis thaliana protein match is: Pentatricopeptide repeat (PPR) superfamily protein (TAIR:AT2G13600.1); Has 49646 Blast hits to 13771 proteins in 238 species: Archae - 0; Bacteria - 6; Metazoa - 50; Fungi - 74; Plants - 48928; Viruses - 0; Other Eukaryotes…
AT2G33810.1	981	99	34	2.49164	0.804698	-1.63057	Down	1.1907e-09	1.10063e-08	protein_coding	SQUAMOSA PROMOTER BINDING PROTEIN-LIKE 3 (SPL3)	Encodes a member of the SPL (squamosa-promoter binding protein-like)gene family, a novel gene family encoding DNA binding proteins and putative transcription factors. Contains the SBP-box, which encodes the SBP-domain, required and sufficient for interaction with DNA. It binds DNA, may directly regulate AP1, and is involved in regulation of flowering and vegetative phase change. Its temporal expr…
AT2G33830.2	676	135	18	4.93066	0.618228	-2.99557	Down	3.2567e-25	6.52804e-24	protein_coding		Dormancy/auxin associated family protein; CONTAINS InterPro DOMAIN/s: Dormancyauxin associated (InterPro:IPR008406); BEST Arabidopsis thaliana protein match is: dormancy-associated protein-like 1 (TAIR:AT1G28330.1); Has 165 Blast hits to 165 proteins in 47 species: Archae - 0; Bacteria - 0; Metazoa - 0; Fungi - 0; Plants - 165; Viruses - 0; Other Eukaryotes - 0 (source: NCBI BLink).
AT2G33850.1	988	106	0	2.64891	0.001	-11.3712	Down	4.37204e-34	1.14365e-32	protein_coding		unknown protein; FUNCTIONS IN: molecular_function unknown; INVOLVED IN: biological_process unknown; LOCATED IN: endomembrane system; EXPRESSED IN: 17 plant structures; EXPRESSED DURING: 9 growth stages; BEST Arabidopsis thaliana protein match is: unknown protein (TAIR:AT1G28400.1); Has 3053 Blast hits to 2119 proteins in 133 species: Archae - 6; Bacteria - 52; Metazoa - 135; Fungi - 96; Plants - …
AT2G34070.1	1438	2061	4387	35.3865	70.8324	1.00121	Up	7.23082e-159	7.77095e-157	protein_coding	TRICHOME BIREFRINGENCE-LIKE 37 (TBL37)	Encodes a member of the TBL (TRICHOME BIREFRINGENCE-LIKE) gene family containing a plant-specific DUF231 (domain of unknown function) domain. TBL gene family has 46 members, two of which (TBR/AT5G06700 and TBL3/AT5G01360) have been shown to be involved in the synthesis and deposition of secondary wall cellulose, presumably by influencing the esterification state of pectic polymers. A nomenclature…
AT2G34080.1	1369	66	206	1.19031	3.49371	1.55343	Up	2.8168e-16	4.00731e-15	protein_coding		Cysteine proteinases superfamily protein; FUNCTIONS IN: cysteine-type peptidase activity, cysteine-type endopeptidase activity; INVOLVED IN: proteolysis; LOCATED IN: endomembrane system; CONTAINS InterPro DOMAIN/s: Peptidase C1A, papain (InterPro:IPR013128), Proteinase inhibitor I29, cathepsin propeptide (InterPro:IPR013201), Peptidase C1A, papain C-terminal (InterPro:IPR000668), Peptidase, cyste…
AT2G34140.1	1008	39	2	0.955262	0.0460673	-4.37408	Down	1.24985e-10	1.25453e-09	protein_coding		Dof-type zinc finger DNA-binding family protein; FUNCTIONS IN: DNA binding, sequence-specific DNA binding transcription factor activity; INVOLVED IN: regulation of transcription; LOCATED IN: cellular_component unknown; EXPRESSED IN: hypocotyl, root, flower, stamen; EXPRESSED DURING: 4 anthesis, petal differentiation and expansion stage; CONTAINS InterPro DOMAIN/s: Zinc finger, Dof-type (InterPro:…
AT2G34170.1	1870	18	51	0.237656	0.633216	1.41382	Up	0.00016579	0.000816293	protein_coding		Protein of unknown function (DUF688); CONTAINS InterPro DOMAIN/s: Protein of unknown function DUF688 (InterPro:IPR007789); BEST Arabidopsis thaliana protein match is: Protein of unknown function (DUF688) (TAIR:AT1G29240.1); Has 217 Blast hits to 194 proteins in 53 species: Archae - 0; Bacteria - 11; Metazoa - 92; Fungi - 12; Plants - 78; Viruses - 2; Other Eukaryotes - 22 (source: NCBI BLink).
AT2G34340.1	817	68	33	2.05497	0.93781	-1.13175	Down	0.000141025	0.000704995	protein_coding		Protein of unknown function, DUF584; CONTAINS InterPro DOMAIN/s: Protein of unknown function DUF584 (InterPro:IPR007608); BEST Arabidopsis thaliana protein match is: Protein of unknown function, DUF584 (TAIR:AT1G29640.1); Has 334 Blast hits to 334 proteins in 20 species: Archae - 0; Bacteria - 0; Metazoa - 0; Fungi - 0; Plants - 334; Viruses - 0; Other Eukaryotes - 0 (source: NCBI BLink).
AT2G34420.1	1045	32671	119169	771.906	2647.71	1.77825	Up	0	0	protein_coding	PHOTOSYSTEM II LIGHT HARVESTING COMPLEX GENE B1B2 (LHB1B2)	Photosystem II type I chlorophyll a/b-binding protein
AT2G34490.1	1788	182	411	2.51317	5.337	1.08652	Up	1.65176e-18	2.6139e-17	protein_coding	CYTOCHROME P450, FAMILY 710, SUBFAMILY A, POLYPEPTIDE 2 (CYP710A2)	Encodes a protein with C22-sterol desaturase activity. The enzyme was shown to catalyze the conversion of both 24-<i>epi</i>-campesterol and &beta;-sitosterol to brassicasterol and stigmasterol, respectively, in the presence of NADPH.
AT2G34500.1	1928	74	230	0.947639	2.76977	1.54736	Up	6.5752e-18	1.01064e-16	protein_coding	CYTOCHROME P450, FAMILY 710, SUBFAMILY A, POLYPEPTIDE 1 (CYP710A1)	Encodes a protein with C22-sterol desaturase activity. The enzyme was shown to catalyze in the presence of NADPH the conversion of &beta;-sitosterol to stigmasterol, but not that of 24-<i>epi</i>-campesterol to brassicasterol (unlike CYP710A2).
AT2G34660.2	5352	44	96	0.202981	0.416465	1.03685	Up	4.74594e-05	0.000257192	protein_coding	ATP-BINDING CASSETTE C2 (ABCC2)	encodes a multidrug resistance-associated protein that is MgATP-energized glutathione S-conjugate pump. An ABCC-type arsenite-phytochelatin transporter. The expression of this gene is upregulated by herbicide safeners such as benoxacor and fenclorim.
AT2G34930.1	2839	367	986	3.19168	8.06371	1.33713	Up	7.89094e-58	3.34116e-56	protein_coding		disease resistance family protein / LRR family protein; INVOLVED IN: signal transduction, defense response to fungus, defense response; LOCATED IN: cell wall; EXPRESSED IN: 10 plant structures; EXPRESSED DURING: 7 growth stages; CONTAINS InterPro DOMAIN/s: Leucine-rich repeat-containing N-terminal domain, type 2 (InterPro:IPR013210), Leucine-rich repeat (InterPro:IPR001611); BEST Arabidopsis thal…
AT2G35760.1	955	166	464	4.29164	11.2807	1.39426	Up	7.76206e-30	1.79372e-28	protein_coding		Uncharacterised protein family (UPF0497); CONTAINS InterPro DOMAIN/s: Uncharacterised protein family UPF0497, trans-membrane plant (InterPro:IPR006702), Uncharacterised protein family UPF0497, trans-membrane plant subgroup (InterPro:IPR006459); BEST Arabidopsis thaliana protein match is: Uncharacterised protein family (UPF0497) (TAIR:AT4G16442.1); Has 688 Blast hits to 688 proteins in 22 species:…
AT2G35840.3	2066	66	142	0.788736	1.59581	1.01667	Up	1.08033e-06	7.45673e-06	protein_coding		Sucrose-6F-phosphate phosphohydrolase family protein; FUNCTIONS IN: phosphatase activity, magnesium ion binding, sucrose-phosphatase activity, catalytic activity; INVOLVED IN: sucrose biosynthetic process; LOCATED IN: nucleus, cytoplasm; EXPRESSED IN: 24 plant structures; EXPRESSED DURING: 13 growth stages; CONTAINS InterPro DOMAIN/s: Sucrose-phosphate synthase (InterPro:IPR006380), Sucrose-6-pho…
AT2G36010.3	1895	14	0	0.182405	0.001	-7.511	Down	3.822e-05	0.000210576	protein_coding	E2F TRANSCRIPTION FACTOR 3 (E2F3)	Member of the E2F transcription factors, (cell cycle genes), key components of the cyclin D/retinoblastoma/E2F pathway.
AT2G36060.2	960	70	28	1.8003	0.677189	-1.41061	Down	4.49078e-06	2.84366e-05	protein_coding	MMS ZWEI HOMOLOGUE 3 (MMZ3)	MMZ3/UEV1C encodes a protein that may play a role in DNA damage responses and error-free post-replicative DNA repair by participating in lysine-63-based polyubiquitination reactions. UEV1C can form diubiquitin and triubiquitin chains in combination with UBC13A/UBC35 in vitro. It can also functionally complement an mms2 mutation in budding yeast, both by increasing mms2 mutant viability in the pre…
AT2G36110.1	975	22	2	0.557104	0.0476265	-3.54811	Down	1.00213e-05	6.00742e-05	protein_coding		Polynucleotidyl transferase, ribonuclease H-like superfamily protein; FUNCTIONS IN: 3'-5' exonuclease activity, nucleic acid binding; INVOLVED IN: nucleobase, nucleoside, nucleotide and nucleic acid metabolic process; LOCATED IN: intracellular; CONTAINS InterPro DOMAIN/s: Polynucleotidyl transferase, ribonuclease H fold (InterPro:IPR012337), 3&apos;-5&apos; exonuclease (InterPro:IPR002562); BEST …
AT2G36470.1	1629	341	174	5.16835	2.48	-1.05936	Down	5.06192e-16	7.08828e-15	protein_coding		Plant protein of unknown function (DUF868); CONTAINS InterPro DOMAIN/s: Protein of unknown function DUF868, plant (InterPro:IPR008586); BEST Arabidopsis thaliana protein match is: Plant protein of unknown function (DUF868) (TAIR:AT2G27770.1); Has 289 Blast hits to 289 proteins in 19 species: Archae - 0; Bacteria - 0; Metazoa - 1; Fungi - 2; Plants - 285; Viruses - 0; Other Eukaryotes - 1 (source:…
AT2G36590.1	1597	144	578	2.22626	8.40323	1.91632	Up	6.00516e-57	2.50699e-55	protein_coding	PROLINE TRANSPORTER 3 (ProT3)	Encodes a proline transporter with affinity for gly betaine, proline, and GABA. Protein is expressed in leaves, flowers and siliques but to a much lesser extent in roots.
AT2G36630.1	1783	1195	5294	16.5476	68.9375	2.05867	Up	0	0	protein_coding		Sulfite exporter TauE/SafE family protein; INVOLVED IN: N-terminal protein myristoylation; LOCATED IN: endomembrane system, integral to membrane; EXPRESSED IN: 22 plant structures; EXPRESSED DURING: 15 growth stages; CONTAINS InterPro DOMAIN/s: Protein of unknown function DUF81 (InterPro:IPR002781); BEST Arabidopsis thaliana protein match is: Sulfite exporter TauE/SafE family protein (TAIR:AT2G25…
AT2G36790.1	1677	34	124	0.500569	1.71677	1.77805	Up	3.07662e-12	3.49301e-11	protein_coding	UDP-GLUCOSYL TRANSFERASE 73C6 (UGT73C6)	The At2g36790 gene encodes a UDP-glucose:flavonol-3-O-glycoside-7-O-glucosyltransferase (UGT73C6)attaching a glucosyl residue to the 7-O-position of the flavonols kaempferol, quercetin and their 3-O-glycoside derivatives.
AT2G36800.1	1637	395	1373	5.95754	19.4735	1.70873	Up	9.54604e-114	7.40441e-112	protein_coding	DON-GLUCOSYLTRANSFERASE 1 (DOGT1)	Encodes a DON-Glucosyltransferase. The UGT73C5 glucosylates both brassinolide and castasterone in the 23-O position. The enzyme is presumably involved in the homeostasis of those steroid hormones hence regulating BR activity. Transgenic plants overexpressing UGT73C5 show a typical BR-deficient phenotype.
AT2G36830.1	1059	7981	16981	186.071	372.298	1.0006	Up	0	0	protein_coding	GAMMA TONOPLAST INTRINSIC PROTEIN (GAMMA-TIP)	Encodes a tonoplast intrinsic protein, which functions as water channel. It has also been shown to be able to facilitate the transport of urea and hydrogen peroxide. Highly expressed in vascular tissues of the root, stem, cauline leaves and flowers but not in the apical meristems.
AT2G36870.1	1175	168	576	3.53012	11.3817	1.68893	Up	5.61718e-48	1.99888e-46	protein_coding	XYLOGLUCAN ENDOTRANSGLUCOSYLASE/HYDROLASE 32 (XTH32)	xyloglucan endotransglucosylase/hydrolase 32 (XTH32); FUNCTIONS IN: hydrolase activity, acting on glycosyl bonds, hydrolase activity, hydrolyzing O-glycosyl compounds, xyloglucan:xyloglucosyl transferase activity; INVOLVED IN: carbohydrate metabolic process, cellular glucan metabolic process; LOCATED IN: endomembrane system, cell wall, apoplast; EXPRESSED IN: 19 plant structures; EXPRESSED DURING…
AT2G36900.1	1006	93	38	2.28246	0.877018	-1.37991	Down	1.92215e-07	1.44607e-06	protein_coding	MEMBRIN 11 (MEMB11)	member of Membrin Gene Family
AT2G37025.1	1589	39	6	0.605981	0.0876699	-2.78912	Down	1.05772e-07	8.17814e-07	protein_coding	TRF-LIKE 8 (TRFL8)	TRF-like 8 (TRFL8); FUNCTIONS IN: DNA binding; INVOLVED IN: regulation of transcription; CONTAINS InterPro DOMAIN/s: SANT, DNA-binding (InterPro:IPR001005), Homeodomain-like (InterPro:IPR009057), HTH transcriptional regulator, Myb-type, DNA-binding (InterPro:IPR017930), Homeodomain-related (InterPro:IPR012287); BEST Arabidopsis thaliana protein match is: TRF-like 6 (TAIR:AT1G72650.2); Has 426 Bla…
AT2G37100.1	1004	113	283	2.77884	6.54449	1.2358	Up	7.15332e-16	9.95957e-15	protein_coding		protamine P1 family protein; FUNCTIONS IN: DNA binding; INVOLVED IN: chromosome organization; LOCATED IN: chloroplast; BEST Arabidopsis thaliana protein match is: unknown protein (TAIR:AT5G03110.1); Has 306 Blast hits to 290 proteins in 70 species: Archae - 0; Bacteria - 11; Metazoa - 127; Fungi - 26; Plants - 97; Viruses - 12; Other Eukaryotes - 33 (source: NCBI BLink).
AT2G37180.1	1147	369	2161	7.94294	43.7436	2.46133	Up	6.1287e-284	1.24245e-281	protein_coding	RESPONSIVE TO DESICCATION 28 (RD28)	a member of the plasma membrane intrinsic protein PIP2. functions as aquaporin and is involved in dessication.
AT2G37380.1	1246	54	12	1.07003	0.223607	-2.2586	Down	2.61472e-08	2.14763e-07	protein_coding	MEMBRANE-ASSOCIATED KINASE REGULATOR 3 (MAKR3)	Encodes a member of the MAKR (MEMBRANE-ASSOCIATED KINASE REGULATOR) gene family. MAKRs have putative kinase interacting motifs and membrane localization signals. Known members include: AT5G26230 (MAKR1), AT1G64080 (MAKR2), AT2G37380 (MAKR3), AT2G39370 (MAKR4), AT5G52870 (MAKR5) and AT5G52900 (MAKR6).
AT2G37678.1	930	140	68	3.71675	1.69765	-1.1305	Down	4.48906e-08	3.5977e-07	protein_coding	FAR-RED ELONGATED HYPOCOTYL 1 (FHY1)	Positive regulator of photomorphogenesis in far-red light. Most abundant in young seedlings in the dark. Downregulated in the light and older as plants develop. Localized in the nucleus and the cytoplasm. Nuclear localization strongest in the dark. Degraded through the 26S proteasome. Regulated by PHYA. It is specifically required for the light-regulated nuclear accumulation of phyA but not phyB.
AT2G37770.2	1191	4	25	0.0829214	0.487362	2.55518	Up	0.00011646	0.00059181	protein_coding	CHLOROPLASTIC ALDO-KETO REDUCTASE (ChlAKR)	Encodes an NADPH-dependent aldo-keto reductase that can act on a wide variety of substrates in vitro including saturated and unsaturated aldehydes, steroids, and sugars. GFP-tagged AKR4C9 localizes to the chloroplast where it may play a role in detoxifying reactive carbonyl compounds that threaten to impair the photosynthetic process. Transcript levels for this gene are up-regulated in response t…
AT2G37790.1	1199	155	78	3.19176	1.51042	-1.0794	Down	2.92744e-08	2.38982e-07	protein_coding	ALDO-KETO REDUCTASE FAMILY 4 MEMBER C10 (AKR4C10)	NAD(P)-linked oxidoreductase superfamily protein; FUNCTIONS IN: oxidoreductase activity; INVOLVED IN: oxidation reduction; LOCATED IN: cytosol, nucleus; EXPRESSED IN: 22 plant structures; EXPRESSED DURING: 14 growth stages; CONTAINS InterPro DOMAIN/s: Aldo/keto reductase (InterPro:IPR001395), Aldo/keto reductase subgroup (InterPro:IPR020471), Aldo/keto reductase, conserved site (InterPro:IPR01817…
AT2G38240.1	1337	18	408	0.332399	7.0852	4.41382	Up	1.98082e-92	1.29284e-90	protein_coding		2-oxoglutarate (2OG) and Fe(II)-dependent oxygenase superfamily protein; FUNCTIONS IN: oxidoreductase activity; INVOLVED IN: response to salt stress; EXPRESSED IN: 11 plant structures; EXPRESSED DURING: 6 growth stages; CONTAINS InterPro DOMAIN/s: Oxoglutarate/iron-dependent oxygenase (InterPro:IPR005123); BEST Arabidopsis thaliana protein match is: 2-oxoglutarate (2OG) and Fe(II)-dependent oxyge…
AT2G38280.2	2849	45	96	0.389976	0.782351	1.00443	Up	7.39976e-05	0.000388346	protein_coding	EMBRYONIC FACTOR1 (FAC1)	Encodes a protein with in vitro AMP deaminase activity that is involved in embryogenesis. Homozygous mutant embryos fail to develop past the zygote stage.
AT2G38380.1	1378	123	0	2.20381	0.001	-11.1058	Down	1.96236e-39	5.75797e-38	protein_coding		Peroxidase superfamily protein; FUNCTIONS IN: peroxidase activity, heme binding; INVOLVED IN: response to zinc ion, response to salt stress; LOCATED IN: plant-type cell wall; EXPRESSED IN: stem, root; CONTAINS InterPro DOMAIN/s: Haem peroxidase (InterPro:IPR010255), Plant peroxidase (InterPro:IPR000823), Peroxidases heam-ligand binding site (InterPro:IPR019793), Peroxidase, active site (InterPro:…
AT2G38390.1	1223	96	0	1.93804	0.001	-10.9204	Down	6.1166e-31	1.46274e-29	protein_coding		Peroxidase superfamily protein; FUNCTIONS IN: peroxidase activity, heme binding; INVOLVED IN: response to salt stress; LOCATED IN: endomembrane system; EXPRESSED IN: root; CONTAINS InterPro DOMAIN/s: Haem peroxidase (InterPro:IPR010255), Plant peroxidase (InterPro:IPR000823), Peroxidases heam-ligand binding site (InterPro:IPR019793), Peroxidase, active site (InterPro:IPR019794), Haem peroxidase, …
AT2G38465.1	488	45	8	2.27673	0.380621	-2.58053	Down	4.14954e-08	3.3396e-07	protein_coding		unknown protein; FUNCTIONS IN: molecular_function unknown; INVOLVED IN: biological_process unknown; LOCATED IN: plasma membrane; EXPRESSED IN: 21 plant structures; EXPRESSED DURING: 11 growth stages; Has 16 Blast hits to 16 proteins in 8 species: Archae - 0; Bacteria - 0; Metazoa - 0; Fungi - 0; Plants - 16; Viruses - 0; Other Eukaryotes - 0 (source: NCBI BLink).
AT2G38640.1	799	153	385	4.72784	11.1876	1.24265	Up	3.21242e-21	5.56404e-20	protein_coding		Protein of unknown function (DUF567); CONTAINS InterPro DOMAIN/s: Protein of unknown function DUF567 (InterPro:IPR007612); BEST Arabidopsis thaliana protein match is: Protein of unknown function (DUF567) (TAIR:AT5G41590.1); Has 389 Blast hits to 388 proteins in 15 species: Archae - 0; Bacteria - 0; Metazoa - 0; Fungi - 1; Plants - 388; Viruses - 0; Other Eukaryotes - 0 (source: NCBI BLink).
AT2G38750.1	1337	89	220	1.64353	3.82045	1.21695	Up	2.15156e-12	2.47744e-11	protein_coding	ANNEXIN 4 (ANNAT4)	Annexins are a family of calcium dependent membrane binding proteins though to be involved in Golgi mediated secretion. This is one of four annexins identified in Arabidopsis.
AT2G38940.1	1900	46	120	0.597754	1.46639	1.29465	Up	5.51334e-08	4.37406e-07	protein_coding	PHOSPHATE TRANSPORTER 1;4 (PHT1;4)	Encodes Pht1;4, a member of the Pht1 family of phosphate transporters which include: Pht1;1/At5g43350, Pht1;2/At5g43370, Pht1;3/At5g43360, Pht1;4/At2g38940, Pht1;5/At2g32830, Pht1;6/At5g43340, Pht1;7/At3g54700, Pht1;8/At1g20860, Pht1;9/At1g76430 (Plant Journal 2002, 31:341). Expression is upregulated in the shoot of cax1/cax3 mutant.
AT2G39100.1	1326	168	84	3.12812	1.47082	-1.08868	Down	6.06788e-09	5.31511e-08	protein_coding		RING/U-box superfamily protein; FUNCTIONS IN: zinc ion binding; EXPRESSED IN: leaf; EXPRESSED DURING: LP.04 four leaves visible; CONTAINS InterPro DOMAIN/s: Zinc finger, RING-type, conserved site (InterPro:IPR017907), Zinc finger, RING-type (InterPro:IPR001841), Zinc finger, C3HC4 RING-type (InterPro:IPR018957); Has 1875 Blast hits to 1873 proteins in 229 species: Archae - 0; Bacteria - 0; Metazo…
AT2G39330.1	1619	9	35	0.137251	0.501931	1.87068	Up	0.000150344	0.000747945	protein_coding	JACALIN-RELATED LECTIN 23 (JAL23)	jacalin-related lectin 23 (JAL23); FUNCTIONS IN: molecular_function unknown; INVOLVED IN: biological_process unknown; LOCATED IN: vacuole; EXPRESSED IN: 24 plant structures; EXPRESSED DURING: 14 growth stages; CONTAINS InterPro DOMAIN/s: Mannose-binding lectin (InterPro:IPR001229); BEST Arabidopsis thaliana protein match is: jacalin-related lectin 22 (TAIR:AT2G39310.3); Has 1977 Blast hits to 736…
AT2G39400.1	1194	1014	326	20.9678	6.33923	-1.72579	Down	5.23162e-92	3.38979e-90	protein_coding		alpha/beta-Hydrolases superfamily protein; BEST Arabidopsis thaliana protein match is: alpha/beta-Hydrolases superfamily protein (TAIR:AT3G55180.1); Has 4815 Blast hits to 4811 proteins in 1490 species: Archae - 34; Bacteria - 3394; Metazoa - 137; Fungi - 136; Plants - 554; Viruses - 35; Other Eukaryotes - 525 (source: NCBI BLink).
AT2G39570.1	1760	2049	622	28.744	8.20542	-1.80861	Down	2.64036e-196	3.55055e-194	protein_coding	ACT DOMAIN REPEATS 9 (ACR9)	Encodes a ACT domain-containing protein. The ACT domain, named after bacterial aspartate kinase, chorismate mutase and TyrA (prephenate dehydrogenase), is a regulatory domain that serves as an amino acid-binding site in feedback-regulated amino acid metabolic enzymes.
AT2G39950.1	2412	86	382	0.880318	3.67713	2.06248	Up	6.74268e-42	2.09807e-40	protein_coding		unknown protein; Has 978 Blast hits to 254 proteins in 81 species: Archae - 0; Bacteria - 8; Metazoa - 109; Fungi - 53; Plants - 41; Viruses - 0; Other Eukaryotes - 767 (source: NCBI BLink).
AT2G39980.1	2284	630	1911	6.81025	19.4262	1.51222	Up	1.94948e-132	1.73894e-130	protein_coding		HXXXD-type acyl-transferase family protein; FUNCTIONS IN: transferase activity, transferring acyl groups other than amino-acyl groups, transferase activity; INVOLVED IN: response to karrikin; LOCATED IN: cellular_component unknown; EXPRESSED IN: 17 plant structures; EXPRESSED DURING: 10 growth stages; CONTAINS InterPro DOMAIN/s: Transferase (InterPro:IPR003480); BEST Arabidopsis thaliana protein …
AT2G40270.2	1785	4	38	0.0553274	0.494275	3.15925	Up	8.98938e-08	7.00104e-07	protein_coding		Protein kinase family protein; FUNCTIONS IN: protein kinase activity, kinase activity, ATP binding; INVOLVED IN: protein amino acid phosphorylation; LOCATED IN: plasma membrane; EXPRESSED IN: 22 plant structures; EXPRESSED DURING: 13 growth stages; CONTAINS InterPro DOMAIN/s: Protein kinase, catalytic domain (InterPro:IPR000719), Serine-threonine/tyrosine-protein kinase (InterPro:IPR001245), Prot…
AT2G40330.1	1071	760	272	17.5203	5.89661	-1.57107	Down	7.14986e-61	3.15206e-59	protein_coding	PYR1-LIKE 6 (PYL6)	Encodes a member of the PYR (pyrabactin resistance )/PYL(PYR1-like)/RCAR (regulatory components of ABA receptor) family proteins with 14 members. PYR/PYL/RCAR family proteins function as abscisic acid sensors. Mediate ABA-dependent regulation of protein phosphatase 2Cs ABI1 and ABI2.
AT2G40390.1	1711	46	118	0.663783	1.60124	1.2704	Up	1.09873e-07	8.48298e-07	protein_coding		unknown protein; BEST Arabidopsis thaliana protein match is: unknown protein (TAIR:AT5G64190.1); Has 75 Blast hits to 75 proteins in 11 species: Archae - 0; Bacteria - 0; Metazoa - 0; Fungi - 0; Plants - 74; Viruses - 0; Other Eukaryotes - 1 (source: NCBI BLink).
AT2G40400.2	2531	3	42	0.0292649	0.385283	3.71868	Up	1.55313e-09	1.42238e-08	protein_coding		Protein of unknown function (DUF399 and DUF3411); CONTAINS InterPro DOMAIN/s: Protein of unknown function DUF399 (InterPro:IPR007314), Protein of unknown function DUF3411 (InterPro:IPR021825); BEST Arabidopsis thaliana protein match is: Protein of unknown function (DUF399 and DUF3411) (TAIR:AT3G56140.1); Has 496 Blast hits to 496 proteins in 118 species: Archae - 0; Bacteria - 198; Metazoa - 0; F…
AT2G40460.1	2077	287	621	3.41164	6.9419	1.02486	Up	7.57162e-25	1.49312e-23	protein_coding		Major facilitator superfamily protein; FUNCTIONS IN: transporter activity; INVOLVED IN: oligopeptide transport, response to nematode; LOCATED IN: membrane; EXPRESSED IN: 22 plant structures; EXPRESSED DURING: 13 growth stages; CONTAINS InterPro DOMAIN/s: Oligopeptide transporter (InterPro:IPR000109), Major facilitator superfamily, general substrate transporter (InterPro:IPR016196); BEST Arabidops…
AT2G40475.1	1218	165	372	3.34468	7.09118	1.08416	Up	7.6755e-17	1.11689e-15	protein_coding	ALTERED SEED GERMINATION 8 (ASG8)	unknown protein; BEST Arabidopsis thaliana protein match is: unknown protein (TAIR:AT3G56260.2); Has 477 Blast hits to 219 proteins in 41 species: Archae - 0; Bacteria - 4; Metazoa - 91; Fungi - 61; Plants - 144; Viruses - 0; Other Eukaryotes - 177 (source: NCBI BLink).
AT2G40610.1	1105	1463	231	32.6889	4.8537	-2.75164	Down	7.35402e-236	1.2377e-233	protein_coding	EXPANSIN A8 (EXPA8)	member of Alpha-Expansin Gene Family. Naming convention from the Expansin Working Group (Kende et al, 2004. Plant Mol Bio). Involved in the formation of nematode-induced syncytia in roots of Arabidopsis thaliana.
AT2G40670.1	582	96	32	4.07255	1.27659	-1.67364	Down	1.05574e-09	9.80622e-09	protein_coding	RESPONSE REGULATOR 16 (RR16)	response regulator 16
AT2G40670.2	640	107	32	4.12783	1.1609	-1.83015	Down	6.89348e-12	7.61956e-11	protein_coding	RESPONSE REGULATOR 16 (RR16)	response regulator 16
AT2G41050.1	1545	59	220	0.942848	3.30611	1.81004	Up	4.36388e-21	7.51464e-20	protein_coding		PQ-loop repeat family protein / transmembrane family protein; FUNCTIONS IN: molecular_function unknown; INVOLVED IN: biological_process unknown; LOCATED IN: endomembrane system, membrane; EXPRESSED IN: 8 plant structures; EXPRESSED DURING: 4 anthesis, F mature embryo stage, petal differentiation and expansion stage, E expanded cotyledon stage, D bilateral stage; CONTAINS InterPro DOMAIN/s: Cystin…
AT2G41100.3	1333	94	48	1.74107	0.836054	-1.05831	Down	2.1952e-05	0.00012536	protein_coding	TOUCH 3 (TCH3)	encodes a calmodulin-like protein, with six potential calcium binding domains. Calcium binding shown by Ca(2+)-specific shift in electrophoretic mobility. Expression induced by touch and darkness. Expression may also be developmentally controlled. Expression in growing regions of roots, vascular tissue, root/shoot junctions, trichomes, branch points of the shoot, and regions of siliques and flowe…
AT2G41140.1	2148	1287	3522	14.7932	38.0696	1.3637	Up	7.07228e-208	1.0175e-205	protein_coding	CDPK-RELATED KINASE 1 (CRK1)	Encodes CDPK-related kinase 1 (CRK1).
AT2G41170.1	1613	203	645	3.10728	9.28429	1.57914	Up	9.0797e-49	3.27457e-47	protein_coding		F-box family protein; FUNCTIONS IN: molecular_function unknown; INVOLVED IN: biological_process unknown; LOCATED IN: endomembrane system; CONTAINS InterPro DOMAIN/s: F-box domain, cyclin-like (InterPro:IPR001810), F-box domain, Skp2-like (InterPro:IPR022364); BEST Arabidopsis thaliana protein match is: F-box family protein (TAIR:AT2G26850.1); Has 87 Blast hits to 86 proteins in 18 species: Archae…
AT2G41380.1	1021	27	77	0.652915	1.75101	1.42322	Up	3.05436e-06	1.98385e-05	protein_coding		S-adenosyl-L-methionine-dependent methyltransferases superfamily protein; FUNCTIONS IN: methyltransferase activity; INVOLVED IN: response to cadmium ion; LOCATED IN: mitochondrion; EXPRESSED IN: 12 plant structures; EXPRESSED DURING: LP.04 four leaves visible, 4 anthesis, petal differentiation and expansion stage; CONTAINS InterPro DOMAIN/s: Methyltransferase type 11 (InterPro:IPR013216); BEST Ar…
AT2G41520.1	3820	34	8	0.219753	0.0486239	-2.17614	Down	1.76472e-05	0.000102172	protein_coding	TETRATRICOPEPTIDE REPEAT 15 (TPR15)	Encodes one of the 36 carboxylate clamp (CC)-tetratricopeptide repeat (TPR) proteins (Prasad 2010, Pubmed ID: 20856808) with potential to interact with Hsp90/Hsp70 as co-chaperones.
AT2G41550.1	1786	106	37	1.46535	0.480998	-1.60715	Down	4.6914e-10	4.50132e-09	protein_coding		Rho termination factor; FUNCTIONS IN: transcription termination factor activity; INVOLVED IN: transcription termination; LOCATED IN: cellular_component unknown; EXPRESSED IN: 12 plant structures; EXPRESSED DURING: 6 growth stages; CONTAINS InterPro DOMAIN/s: Rho termination factor, N-terminal (InterPro:IPR011112); Has 1046 Blast hits to 715 proteins in 227 species: Archae - 8; Bacteria - 305; Met…
AT2G42150.1	2105	59	270	0.692019	2.97807	2.10549	Up	7.73596e-31	1.8434e-29	protein_coding		DNA-binding bromodomain-containing protein; FUNCTIONS IN: DNA binding; LOCATED IN: nucleus; EXPRESSED IN: 12 plant structures; EXPRESSED DURING: LP.04 four leaves visible, F mature embryo stage, petal differentiation and expansion stage, E expanded cotyledon stage, D bilateral stage; CONTAINS InterPro DOMAIN/s: SANT, DNA-binding (InterPro:IPR001005), Myb, DNA-binding (InterPro:IPR014778), Bromodo…
AT2G42170.1	1402	82	20	1.44406	0.331211	-2.1243	Down	3.58454e-11	3.74843e-10	protein_coding		Actin family protein; FUNCTIONS IN: structural constituent of cytoskeleton, ATP binding; INVOLVED IN: biological_process unknown; LOCATED IN: actin cytoskeleton; EXPRESSED IN: vascular bundle; CONTAINS InterPro DOMAIN/s: Actin, conserved site (InterPro:IPR004001), Actin/actin-like (InterPro:IPR004000); BEST Arabidopsis thaliana protein match is: Actin-like ATPase superfamily protein (TAIR:AT2G421…
AT2G42380.2	1556	71	34	1.12659	0.507332	-1.15096	Down	8.04306e-05	0.000419393	protein_coding	(BZIP34)	Encodes a member of the BZIP family of transcription factors. Forms heterodimers with the related protein AtbZIP61. Binds to G-boxes in vitro and is localized to the nucleus in onion epidermal cells.
AT2G42950.1	1826	105	239	1.41973	3.03893	1.09794	Up	1.52647e-11	1.65244e-10	protein_coding		Magnesium transporter CorA-like family protein; FUNCTIONS IN: metal ion transmembrane transporter activity; INVOLVED IN: metal ion transport, transmembrane transport; LOCATED IN: membrane; EXPRESSED IN: 21 plant structures; EXPRESSED DURING: 13 growth stages; CONTAINS InterPro DOMAIN/s: Mg2+ transporter protein, CorA-like (InterPro:IPR002523); BEST Arabidopsis thaliana protein match is: Magnesium…
AT2G43110.1	938	133	361	3.5008	8.93568	1.35189	Up	1.48026e-22	2.69284e-21	protein_coding		unknown protein; Has 212 Blast hits to 211 proteins in 96 species: Archae - 0; Bacteria - 6; Metazoa - 62; Fungi - 91; Plants - 31; Viruses - 0; Other Eukaryotes - 22 (source: NCBI BLink).
AT2G43375.1	1576	75	171	1.17496	2.5192	1.10035	Up	1.12344e-08	9.57432e-08	other_rna		other RNA
AT2G43760.1	1180	115	51	2.40621	1.00349	-1.26174	Down	6.40816e-08	5.05997e-07	protein_coding		molybdopterin biosynthesis MoaE family protein; FUNCTIONS IN: molecular_function unknown; INVOLVED IN: Mo-molybdopterin cofactor biosynthetic process; LOCATED IN: cellular_component unknown; EXPRESSED IN: 22 plant structures; EXPRESSED DURING: 13 growth stages; CONTAINS InterPro DOMAIN/s: Molybdopterin biosynthesis MoaE (InterPro:IPR003448); Has 4667 Blast hits to 4667 proteins in 1622 species: A…
AT2G43810.2	782	63	29	1.98908	0.861022	-1.20798	Down	0.00011449	0.000582243	protein_coding		Small nuclear ribonucleoprotein family protein; CONTAINS InterPro DOMAIN/s: Like-Sm ribonucleoprotein (LSM) domain (InterPro:IPR001163), Like-Sm ribonucleoprotein (LSM) domain, eukaryotic/archaea-type (InterPro:IPR006649), Like-Sm ribonucleoprotein (LSM)-related domain (InterPro:IPR010920); BEST Arabidopsis thaliana protein match is: Small nuclear ribonucleoprotein family protein (TAIR:AT3G59810.…
AT2G44080.1	924	406	153	10.8486	3.84452	-1.49663	Down	4.04578e-31	9.74483e-30	protein_coding	ARGOS-LIKE (ARL)	Encodes ARL, a gene similar to ARGOS involved in cell expansion-dependent organ growth. Upregulated by brassinosteroid. Acts downstream of BRI1.
AT2G44740.1	1002	373	108	9.19093	2.50253	-1.87682	Down	4.96122e-39	1.4415e-37	protein_coding	CYCLIN P4;1 (CYCP4;1)	cyclin p4;1 (CYCP4;1); CONTAINS InterPro DOMAIN/s: Negative regulatory factor PREG (InterPro:IPR012389), Cyclin-like (InterPro:IPR011028), Cyclin, N-terminal (InterPro:IPR006671), Cyclin (InterPro:IPR006670); BEST Arabidopsis thaliana protein match is: CYCLIN P4;2 (TAIR:AT5G61650.1); Has 1474 Blast hits to 1416 proteins in 218 species: Archae - 0; Bacteria - 18; Metazoa - 247; Fungi - 710; Plants…
AT2G44830.1	2399	272	130	2.79935	1.25816	-1.15377	Down	8.49636e-15	1.13681e-13	protein_coding		Protein kinase superfamily protein; FUNCTIONS IN: kinase activity; INVOLVED IN: protein amino acid phosphorylation; LOCATED IN: plasma membrane, nucleus; EXPRESSED IN: 19 plant structures; EXPRESSED DURING: 11 growth stages; CONTAINS InterPro DOMAIN/s: Protein kinase, catalytic domain (InterPro:IPR000719), Serine/threonine-protein kinase domain (InterPro:IPR002290), Tyrosine-protein kinase, catal…
AT2G45070.3	545	26	67	1.17786	2.85431	1.27697	Up	6.24084e-05	0.000331293	protein_coding	SUPPRESSORS OF SECRETION-DEFECTIVE 61 BETA (SEC61 BETA)	Sec61 Beta Subunit
AT2G45170.1	683	246	50	8.89268	1.6997	-2.38734	Down	3.54974e-35	9.53725e-34	protein_coding	AUTOPHAGY 8E (ATG8E)	Involved in autophagy. Under nutrient starvation the protein localizes to autophagosomes.
AT2G45170.2	733	47	19	1.58311	0.601828	-1.39534	Down	0.000200538	0.000972878	protein_coding	AUTOPHAGY 8E (ATATG8E)	Involved in autophagy. Under nutrient starvation the protein localizes to autophagosomes.
AT2G45220.1	1786	53	135	0.732677	1.75499	1.26022	Up	1.63431e-08	1.37183e-07	protein_coding		Plant invertase/pectin methylesterase inhibitor superfamily; FUNCTIONS IN: enzyme inhibitor activity, pectinesterase activity; INVOLVED IN: cell wall modification; LOCATED IN: membrane, plant-type cell wall; EXPRESSED IN: 9 plant structures; EXPRESSED DURING: 4 anthesis, C globular stage, petal differentiation and expansion stage; CONTAINS InterPro DOMAIN/s: Carbohydrate-binding/sugar hydrolysis …
AT2G45340.1	2352	638	1639	6.69733	16.1795	1.27251	Up	4.47404e-88	2.75865e-86	protein_coding		Leucine-rich repeat protein kinase family protein; FUNCTIONS IN: protein serine/threonine kinase activity, protein kinase activity, ATP binding; INVOLVED IN: transmembrane receptor protein tyrosine kinase signaling pathway, protein amino acid phosphorylation; LOCATED IN: endomembrane system; EXPRESSED IN: 21 plant structures; EXPRESSED DURING: 13 growth stages; CONTAINS InterPro DOMAIN/s: Protein…
AT2G45380.2	2060	98	49	1.17457	0.552271	-1.08868	Down	9.20508e-06	5.5592e-05	protein_coding		FUNCTIONS IN: molecular_function unknown; INVOLVED IN: biological_process unknown; LOCATED IN: cellular_component unknown; EXPRESSED IN: inflorescence meristem, flower, cultured cell; EXPRESSED DURING: petal differentiation and expansion stage; BEST Arabidopsis thaliana protein match is: glycine-rich protein (TAIR:AT4G22740.2); Has 35333 Blast hits to 34131 proteins in 2444 species: Archae - 798;…
AT2G45570.1	1717	2	32	0.0287593	0.432716	3.91132	Up	9.40202e-08	7.29481e-07	protein_coding	CYTOCHROME P450, FAMILY 76, SUBFAMILY C, POLYPEPTIDE 2 (CYP76C2)	member of CYP76C
AT2G45760.1	815	150	61	4.54414	1.73778	-1.38676	Down	2.97896e-11	3.13723e-10	protein_coding	BON ASSOCIATION PROTEIN 2 (BAP2)	encodes a protein that is similar to BONZAI1-binding protein BAP1.
AT2G46310.1	1355	39	108	0.71063	1.85058	1.38081	Up	6.1877e-08	4.89166e-07	protein_coding	CYTOKININ RESPONSE FACTOR 5 (CRF5)	CRF5 encodes one of the six cytokinin response factors. It is transcriptionally upregulated in response to cytokinin. CRF5 belongs to the AP2/ERF superfamily of the transcriptional factors. CRF proteins rapidly relocalize to the nucleus in response to cytokinin. Analysis of loos-of-function mutants revealed that the CRFs function redundantly to regulate the development of embryos, cotyledons and …
AT2G46490.1	648	1017	237	38.7493	8.49174	-2.19004	Down	3.07364e-126	2.59466e-124	protein_coding		unknown protein; BEST Arabidopsis thaliana protein match is: unknown protein (TAIR:AT5G35110.1); Has 34 Blast hits to 34 proteins in 7 species: Archae - 0; Bacteria - 0; Metazoa - 1; Fungi - 0; Plants - 33; Viruses - 0; Other Eukaryotes - 0 (source: NCBI BLink).
AT2G46550.1	1666	160	50	2.37117	0.696816	-1.76675	Down	2.46274e-16	3.51858e-15	protein_coding		unknown protein; BEST Arabidopsis thaliana protein match is: unknown protein (TAIR:AT1G01240.3); Has 72 Blast hits to 68 proteins in 13 species: Archae - 0; Bacteria - 0; Metazoa - 1; Fungi - 0; Plants - 71; Viruses - 0; Other Eukaryotes - 0 (source: NCBI BLink).
AT2G46590.2	1236	27	4	0.539341	0.0751389	-2.84357	Down	9.01374e-06	5.44733e-05	protein_coding	DOF AFFECTING GERMINATION 2 (DAG2)	encodes a protein containing Dof zinc finger motifs. expression is limited to vascular system of the mother plant. recessive mutation is inherited as maternal-effect and expression is not detected in the embryo. mutants are defective in seed germination. mutants are more dependent on light and cold treatment and less sensitive to gibberellin during seed germination.
AT2G46690.1	738	476	1016	15.9246	31.964	1.00519	Up	2.02216e-38	5.76283e-37	protein_coding		SAUR-like auxin-responsive protein family ; CONTAINS InterPro DOMAIN/s: Auxin responsive SAUR protein (InterPro:IPR003676); BEST Arabidopsis thaliana protein match is: SAUR-like auxin-responsive protein family (TAIR:AT3G61900.1); Has 1291 Blast hits to 1280 proteins in 26 species: Archae - 0; Bacteria - 0; Metazoa - 0; Fungi - 0; Plants - 1290; Viruses - 0; Other Eukaryotes - 1 (source: NCBI BLin…
AT2G46700.1	2180	41	105	0.46435	1.11829	1.26801	Up	5.777e-07	4.1115e-06	protein_coding	CDPK-RELATED KINASE 3 (CRK3)	CDPK-related kinase 3 (CRK3); FUNCTIONS IN: in 6 functions; INVOLVED IN: protein amino acid phosphorylation, N-terminal protein myristoylation; EXPRESSED IN: 22 plant structures; EXPRESSED DURING: 12 growth stages; CONTAINS InterPro DOMAIN/s: Protein kinase, ATP binding site (InterPro:IPR017441), Serine/threonine-protein kinase domain (InterPro:IPR002290), Serine/threonine-protein kinase-like dom…
AT2G46790.1	1818	0	47	0.001	0.600243	9.2294	Up	3.0369e-14	3.93738e-13	protein_coding	PSEUDO-RESPONSE REGULATOR 9 (PRR9)	Pseudo-response regulator PRR9. Involved in clock function. PRR7 and PRR9 are partially redundant essential components of a temperature-sensitive circadian system. CCA1 and LHY had a positive effect on PRR9. Interact with TOC1 in a yeast two-hybrid assay. Acts as transcriptional repressor of CCA1 and LHY.
AT2G46790.2	1815	0	40	0.001	0.511689	8.99912	Up	3.14516e-12	3.56478e-11	protein_coding	PSEUDO-RESPONSE REGULATOR 9 (PRR9)	Pseudo-response regulator PRR9. Involved in clock function. PRR7 and PRR9 are partially redundant essential components of a temperature-sensitive circadian system. CCA1 and LHY had a positive effect on PRR9. Interact with TOC1 in a yeast two-hybrid assay. Acts as transcriptional repressor of CCA1 and LHY.
AT2G46900.1	2212	1453	702	16.2181	7.36843	-1.13817	Down	1.49763e-70	7.46307e-69	protein_coding		CONTAINS InterPro DOMAIN/s: Basic helix-loop-helix, Nulp1-type (InterPro:IPR006994); Has 2929 Blast hits to 2464 proteins in 333 species: Archae - 2; Bacteria - 151; Metazoa - 913; Fungi - 372; Plants - 141; Viruses - 47; Other Eukaryotes - 1303 (source: NCBI BLink).
AT2G46940.1	835	32	137	0.946198	3.80941	2.00935	Up	1.68586e-15	2.32186e-14	protein_coding		unknown protein; BEST Arabidopsis thaliana protein match is: unknown protein (TAIR:AT3G62070.1); Has 143 Blast hits to 141 proteins in 14 species: Archae - 0; Bacteria - 0; Metazoa - 4; Fungi - 0; Plants - 139; Viruses - 0; Other Eukaryotes - 0 (source: NCBI BLink).
AT2G47180.1	1355	65	332	1.18438	5.68882	2.26399	Up	5.74848e-41	1.74608e-39	protein_coding	GALACTINOL SYNTHASE 1 (GolS1)	GolS1 is a galactinol synthase that catalyzes the formation of galactinol from UDP-galactose and myo-inositol. GolS1 transcript levels rise in response to methyl viologen, an oxidative damage-inducing agent. Plants over-expressing GolS1 have increased tolerance to salt, chilling, and high-light stress.
AT2G47485.1	679	9	179	0.327259	6.12077	4.22521	Up	3.29518e-40	9.83044e-39	protein_coding		unknown protein; BEST Arabidopsis thaliana protein match is: unknown protein (TAIR:AT3G62650.1); Has 35333 Blast hits to 34131 proteins in 2444 species: Archae - 798; Bacteria - 22429; Metazoa - 974; Fungi - 991; Plants - 531; Viruses - 0; Other Eukaryotes - 9610 (source: NCBI BLink).
AT2G47850.3	2059	28	5	0.335753	0.0563815	-2.57411	Down	1.79518e-05	0.000103734	protein_coding		Zinc finger C-x8-C-x5-C-x3-H type family protein; FUNCTIONS IN: zinc ion binding, nucleic acid binding; INVOLVED IN: biological_process unknown; EXPRESSED IN: 22 plant structures; EXPRESSED DURING: 13 growth stages; CONTAINS InterPro DOMAIN/s: Zinc finger, CCCH-type (InterPro:IPR000571); BEST Arabidopsis thaliana protein match is: Zinc finger C-x8-C-x5-C-x3-H type family protein (TAIR:AT5G18550.1…
AT2G47990.1	1812	272	606	3.7062	7.76493	1.06703	Up	7.89314e-26	1.61607e-24	protein_coding	SLOW WALKER1 (SWA1)	Encodes a transducin family nucleolar protein with six WD40 repeats that is most likely involved in 18S rRNA biogenesis. The slow progression of the gametophytic division cycles in swa1 suggested that the SWA1 protein is required for the normal progression of mitotic division cycles through the regulation of cell metabolism. Ubiquitously expressed throughout the plant.
AT2G48130.1	765	17	0	0.548663	0.001	-9.09978	Down	4.35052e-06	2.76073e-05	protein_coding		Bifunctional inhibitor/lipid-transfer protein/seed storage 2S albumin superfamily protein; FUNCTIONS IN: lipid binding; INVOLVED IN: lipid transport; LOCATED IN: anchored to membrane; EXPRESSED IN: hypocotyl, root, flower; EXPRESSED DURING: petal differentiation and expansion stage; CONTAINS InterPro DOMAIN/s: Bifunctional inhibitor/plant lipid transfer protein/seed storage (InterPro:IPR016140), …
AT3G01190.1	1203	12	0	0.246283	0.001	-7.94417	Down	0.000162725	0.000804904	protein_coding		Peroxidase superfamily protein; FUNCTIONS IN: peroxidase activity, heme binding; INVOLVED IN: response to oxidative stress, oxidation reduction; LOCATED IN: endomembrane system; EXPRESSED IN: hypocotyl, root; CONTAINS InterPro DOMAIN/s: Haem peroxidase (InterPro:IPR010255), Plant peroxidase (InterPro:IPR000823), Peroxidases heam-ligand binding site (InterPro:IPR019793), Haem peroxidase, plant/fun…
AT3G01210.1	1032	290	675	6.93804	15.1861	1.13016	Up	3.29816e-31	7.95124e-30	protein_coding		RNA-binding (RRM/RBD/RNP motifs) family protein; FUNCTIONS IN: oxidoreductase activity, nucleic acid binding; INVOLVED IN: oxidation reduction; LOCATED IN: cellular_component unknown; EXPRESSED IN: 22 plant structures; EXPRESSED DURING: 13 growth stages; CONTAINS InterPro DOMAIN/s: Aldo/keto reductase (InterPro:IPR001395), RNA recognition motif, RNP-1 (InterPro:IPR000504); BEST Arabidopsis thalia…
AT3G01310.2	3524	24	2	0.168149	0.013177	-3.67364	Down	2.73744e-06	1.79236e-05	protein_coding		Phosphoglycerate mutase-like family protein; FUNCTIONS IN: oxidoreductase activity, transition metal ion binding, acid phosphatase activity; INVOLVED IN: oxidation reduction; LOCATED IN: plasma membrane; EXPRESSED IN: 24 plant structures; EXPRESSED DURING: 13 growth stages; CONTAINS InterPro DOMAIN/s: ATP-grasp fold, RimK-type (InterPro:IPR013651), Histidine phosphatase superfamily, clade-2 (Inte…
AT3G01420.1	2254	18	0	0.197168	0.001	-7.62328	Down	2.10842e-06	1.40491e-05	protein_coding	(DOX1)	Encodes an alpha-dioxygenase involved in protection against oxidative stress and cell death. Induced in response to Salicylic acid and oxidative stress. Independent of NPR1 in induction by salicylic acid.
AT3G01770.1	2288	1262	350	13.6183	3.55169	-1.93896	Down	1.42287e-133	1.29072e-131	protein_coding	BROMODOMAIN AND EXTRATERMINAL DOMAIN PROTEIN 10 (BET10)	bromodomain and extraterminal domain protein 10 (BET10); CONTAINS InterPro DOMAIN/s: Bromodomain (InterPro:IPR001487); BEST Arabidopsis thaliana protein match is: bromodomain and extraterminal domain protein 9 (TAIR:AT5G14270.2); Has 12383 Blast hits to 9735 proteins in 571 species: Archae - 25; Bacteria - 644; Metazoa - 6126; Fungi - 1754; Plants - 803; Viruses - 19; Other Eukaryotes - 3012 (sou…
AT3G02040.1	1525	29	198	0.469512	3.01452	2.6827	Up	3.85938e-30	8.99626e-29	protein_coding	SENESCENCE-RELATED GENE 3 (SRG3)	Encodes a member of the glycerophosphodiester phosphodiesterase (GDPD) family. Has glycerophosphodiester phosphodiesterase activity. Functions in maintaining cellular phosphate homeostasis under phosphate starvation.
AT3G02885.1	640	22	4	0.848713	0.145112	-2.54811	Down	0.000169304	0.000831756	protein_coding	GAST1 PROTEIN HOMOLOG 5 (GASA5)	GASA5, is involved in the regulation of seedling thermotolerance.
AT3G02910.1	1108	930	2044	20.7234	42.8316	1.04741	Up	1.14886e-80	6.58319e-79	protein_coding		AIG2-like (avirulence induced gene) family protein; CONTAINS InterPro DOMAIN/s: Butirosin biosynthesis, BtrG-like (InterPro:IPR013024), AIG2-like (InterPro:IPR009288); BEST Arabidopsis thaliana protein match is: AIG2-like (avirulence induced gene) family protein (TAIR:AT5G46720.1); Has 320 Blast hits to 319 proteins in 102 species: Archae - 4; Bacteria - 64; Metazoa - 146; Fungi - 0; Plants - 79;…
AT3G03190.1	798	55	124	1.70168	3.6078	1.08416	Up	1.58804e-06	1.07885e-05	protein_coding	GLUTATHIONE S-TRANSFERASE F11 (GSTF11)	Encodes glutathione transferase belonging to the phi class of GSTs. Naming convention according to Wagner et al. (2002).
AT3G03440.1	1558	141	389	2.23445	5.79703	1.3754	Up	8.71686e-25	1.71391e-23	protein_coding		ARM repeat superfamily protein; FUNCTIONS IN: binding; INVOLVED IN: biological_process unknown; LOCATED IN: chloroplast; EXPRESSED IN: 18 plant structures; EXPRESSED DURING: 13 growth stages; CONTAINS InterPro DOMAIN/s: Armadillo-like helical (InterPro:IPR011989), Armadillo (InterPro:IPR000225), Armadillo-type fold (InterPro:IPR016024); BEST Arabidopsis thaliana protein match is: ARM repeat super…
AT3G03450.1	2070	135	405	1.61021	4.54263	1.49628	Up	5.47772e-29	1.23076e-27	protein_coding	RGA-LIKE 2 (RGL2)	Encodes a DELLA protein, a member of the GRAS superfamily of putative transcription factors. DELLA proteins restrain the cell proliferation and expansion that drives plant growth. Negative regulator of the response to GA in controlling seed germination. GA triggers the degradation of RGL2 protein in a process blocked by both proteasome inhibitors and serine/threonine phosphatase inhibitors. The p…
AT3G03780.2	2613	38	91	0.359056	0.808584	1.17119	Up	1.25255e-05	7.4008e-05	protein_coding	METHIONINE SYNTHASE 2 (MS2)	Encodes a cytosolic methionine synthase, involved in methionine regeneration via the activated methyl cycle (or SAM cycle)
AT3G03820.1	291	89	42	7.55119	3.35104	-1.1721	Down	7.33708e-06	4.50012e-05	protein_coding	SMALL AUXIN UP RNA 29 (SAUR29)	SAUR-like auxin-responsive protein family ; CONTAINS InterPro DOMAIN/s: Auxin responsive SAUR protein (InterPro:IPR003676); BEST Arabidopsis thaliana protein match is: SAUR-like auxin-responsive protein family (TAIR:AT3G03840.1); Has 1097 Blast hits to 1091 proteins in 28 species: Archae - 0; Bacteria - 0; Metazoa - 0; Fungi - 0; Plants - 1096; Viruses - 0; Other Eukaryotes - 1 (source: NCBI BLin…
AT3G03840.1	727	161	66	5.46776	2.10782	-1.3752	Down	7.68164e-12	8.48023e-11	protein_coding	SMALL AUXIN UP RNA 27 (SAUR27)	SAUR-like auxin-responsive protein family ; CONTAINS InterPro DOMAIN/s: Auxin responsive SAUR protein (InterPro:IPR003676); BEST Arabidopsis thaliana protein match is: SAUR-like auxin-responsive protein family (TAIR:AT3G03820.1); Has 1137 Blast hits to 1129 proteins in 28 species: Archae - 0; Bacteria - 0; Metazoa - 0; Fungi - 0; Plants - 1136; Viruses - 0; Other Eukaryotes - 1 (source: NCBI BLin…
AT3G03910.1	1479	18	57	0.300485	0.894808	1.57429	Up	1.59552e-05	9.29189e-05	protein_coding	GLUTAMATE DEHYDROGENASE 3 (GDH3)	GDH3 encodes a member of the glutamate dehydrogenease family. Its expression is upregulated in response to cytokinin and it may play a role in the control of nitrogen metabolism in leaf development.
AT3G03920.1	838	22	61	0.648182	1.69009	1.38263	Up	4.97044e-05	0.000268271	protein_coding		H/ACA ribonucleoprotein complex, subunit Gar1/Naf1 protein; FUNCTIONS IN: snoRNA binding, pseudouridine synthase activity, RNA binding; LOCATED IN: chloroplast thylakoid membrane, nucleolus; EXPRESSED IN: 23 plant structures; EXPRESSED DURING: 13 growth stages; CONTAINS InterPro DOMAIN/s: H/ACA ribonucleoprotein complex, subunit Gar1, eukaryote (InterPro:IPR021154), H/ACA ribonucleoprotein comple…
AT3G04140.1	2280	797	2286	8.63062	23.279	1.43149	Up	8.32618e-146	8.28285e-144	protein_coding		Ankyrin repeat family protein; CONTAINS InterPro DOMAIN/s: Ankyrin repeat-containing domain (InterPro:IPR020683), Ankyrin repeat (InterPro:IPR002110); BEST Arabidopsis thaliana protein match is: Ankyrin repeat family protein (TAIR:AT3G01750.1); Has 23671 Blast hits to 13225 proteins in 615 species: Archae - 38; Bacteria - 1852; Metazoa - 11528; Fungi - 2058; Plants - 2257; Viruses - 72; Other Euk…
AT3G04300.1	723	89	31	3.03928	0.995512	-1.61022	Down	1.11984e-08	9.54668e-08	protein_coding		RmlC-like cupins superfamily protein; CONTAINS InterPro DOMAIN/s: Cupin, RmlC-type (InterPro:IPR011051), Protein of unknown function DUF861, cupin-3 (InterPro:IPR008579), RmlC-like jelly roll fold (InterPro:IPR014710); BEST Arabidopsis thaliana protein match is: RmlC-like cupins superfamily protein (TAIR:AT4G10300.1); Has 512 Blast hits to 512 proteins in 136 species: Archae - 0; Bacteria - 273; …
AT3G04630.1	1305	26	6	0.491905	0.106749	-2.20416	Down	0.00016493	0.000812956	protein_coding	WVD2-LIKE 1 (WDL1)	Member of a small gene family which have a KLEEK domain which may be involved in protein- protein interactions. Over expression of WDL1 results in abnormal root development.
AT3G04910.3	2626	34	10	0.31967	0.0884155	-1.85421	Down	0.000109925	0.000560409	protein_coding	WITH NO LYSINE (K) KINASE 1 (WNK1)	Serine/threonine protein kinase, whose transcription is regulated by circadian rhythm.
AT3G05327.1	956	25	71	0.645655	1.72434	1.41721	Up	8.01548e-06	4.88153e-05	protein_coding		Cyclin family protein; CONTAINS InterPro DOMAIN/s: Negative regulatory factor PREG (InterPro:IPR012389), Cyclin-like (InterPro:IPR011028), Cyclin-related 2 (InterPro:IPR013922); BEST Arabidopsis thaliana protein match is: cyclin p4;1 (TAIR:AT2G44740.1); Has 35333 Blast hits to 34131 proteins in 2444 species: Archae - 798; Bacteria - 22429; Metazoa - 974; Fungi - 991; Plants - 531; Viruses - 0; Ot…
AT3G05630.1	3505	30	78	0.211325	0.51669	1.28983	Up	1.31182e-05	7.73566e-05	protein_coding	PHOSPHOLIPASE D P2 (PLDP2)	Encodes a member of the PXPH-PLD subfamily of phospholipase D proteins. Regulates vesicle trafficking. Required for auxin transport and distribution and hence auxin responses. This subfamily is novel structurally different from the majority of plant PLDs by having phox homology (PX) and pleckstrin homology (PH) domains. Involved regulating root development in response to nutrient limitation. Play…
AT3G05880.1	495	765	295	38.157	13.8369	-1.46342	Down	2.52412e-55	1.02342e-53	protein_coding	RARE-COLD-INDUCIBLE 2A (RCI2A)	Induced by low temperatures, dehydration and salt stress and ABA. Encodes a small (54 amino acids), highly hydrophobic protein that bears two potential transmembrane domains.
AT3G05936.1	758	149	72	4.85328	2.2054	-1.13792	Down	1.39373e-08	1.17914e-07	protein_coding		unknown protein; FUNCTIONS IN: molecular_function unknown; INVOLVED IN: biological_process unknown; LOCATED IN: cellular_component unknown; Has 30201 Blast hits to 17322 proteins in 780 species: Archae - 12; Bacteria - 1396; Metazoa - 17338; Fungi - 3422; Plants - 5037; Viruses - 0; Other Eukaryotes - 2996 (source: NCBI BLink).
AT3G06020.1	903	102	233	2.78889	5.99089	1.10308	Up	2.3099e-11	2.46463e-10	protein_coding	FANTASTIC FOUR 4 (FAF4)	A member of the FAF family proteins encoded by the FANTASTIC FOUR (FAF) genes: AT4G02810 (FAF1), AT1G03170 (FAF2), AT5G19260 (FAF3) and AT3G06020 (FAF4). FAFs have the potential to regulate shoot meristem size in Arabidopsis thaliana. FAFs can repress WUS, which ultimately leads to an arrest of meristem activity in FAF overexpressing lines.
AT3G06520.1	1401	10	59	0.17623	0.977771	2.47204	Up	3.6436e-09	3.2436e-08	protein_coding		agenet domain-containing protein; FUNCTIONS IN: RNA binding; LOCATED IN: cellular_component unknown; EXPRESSED IN: 11 plant structures; EXPRESSED DURING: 6 growth stages; CONTAINS InterPro DOMAIN/s: Tudor-like, plant (InterPro:IPR014002), Agenet (InterPro:IPR008395); BEST Arabidopsis thaliana protein match is: agenet domain-containing protein (TAIR:AT1G09320.1); Has 523 Blast hits to 271 proteins…
AT3G06550.2	2329	14	82	0.148415	0.817462	2.46152	Up	3.40394e-12	3.84831e-11	protein_coding	REDUCED WALL ACETYLATION 2 (RWA2)	Encodes a homolog of the protein Cas1p known to be involved in polysaccharide O-acetylation in Cryptococcus neoformans. Mutants show reduced cell wall polysaccharide acetylation and increased resistance to Botrytis cinerea.
AT3G07010.1	1673	2533	891	37.3816	12.3653	-1.59603	Down	4.28288e-203	6.00052e-201	protein_coding		Pectin lyase-like superfamily protein; FUNCTIONS IN: lyase activity, pectate lyase activity; INVOLVED IN: biological_process unknown; LOCATED IN: endomembrane system; EXPRESSED IN: 22 plant structures; EXPRESSED DURING: 13 growth stages; CONTAINS InterPro DOMAIN/s: Pectin lyase fold/virulence factor (InterPro:IPR011050), AmbAllergen (InterPro:IPR018082), Pectate lyase/Amb allergen (InterPro:IPR00…
AT3G07090.1	1046	529	2151	12.4865	47.7454	1.93499	Up	1.12286e-209	1.63303e-207	protein_coding		PPPDE putative thiol peptidase family protein; CONTAINS InterPro DOMAIN/s: Protein of unknown function DUF862, eukaryotic (InterPro:IPR008580); BEST Arabidopsis thaliana protein match is: PPPDE putative thiol peptidase family protein (TAIR:AT5G25170.1); Has 872 Blast hits to 872 proteins in 189 species: Archae - 0; Bacteria - 0; Metazoa - 235; Fungi - 119; Plants - 332; Viruses - 0; Other Eukaryo…
AT3G07200.1	923	42	12	1.12348	0.301858	-1.89603	Down	1.21727e-05	7.20506e-05	protein_coding		RING/U-box superfamily protein; FUNCTIONS IN: zinc ion binding; EXPRESSED IN: 23 plant structures; EXPRESSED DURING: 13 growth stages; CONTAINS InterPro DOMAIN/s: Zinc finger, RING-type, conserved site (InterPro:IPR017907), Zinc finger, RING-type (InterPro:IPR001841), Zinc finger, C3HC4 RING-type (InterPro:IPR018957); BEST Arabidopsis thaliana protein match is: RING/U-box superfamily protein (TAI…
AT3G07350.1	1324	101	27	1.88344	0.473477	-1.992	Down	1.73118e-12	2.00721e-11	protein_coding		Protein of unknown function (DUF506) ; CONTAINS InterPro DOMAIN/s: Protein of unknown function DUF506, plant (InterPro:IPR006502); BEST Arabidopsis thaliana protein match is: Protein of unknown function (DUF506) (TAIR:AT3G25240.1); Has 393 Blast hits to 390 proteins in 24 species: Archae - 0; Bacteria - 0; Metazoa - 0; Fungi - 0; Plants - 391; Viruses - 0; Other Eukaryotes - 2 (source: NCBI BLink…
AT3G07530.1	2100	58	26	0.68191	0.28746	-1.24622	Down	0.000149733	0.000745461	protein_coding		CONTAINS InterPro DOMAIN/s: Beta-Casp domain (InterPro:IPR022712); BEST Arabidopsis thaliana protein match is: cleavage and polyadenylation specificity factor 73 kDa subunit-II (TAIR:AT2G01730.1); Has 624 Blast hits to 615 proteins in 160 species: Archae - 54; Bacteria - 6; Metazoa - 333; Fungi - 44; Plants - 93; Viruses - 0; Other Eukaryotes - 94 (source: NCBI BLink).
AT3G07640.1	987	355	175	8.88034	4.11665	-1.10914	Down	8.67712e-18	1.32686e-16	protein_coding		unknown protein; Has 27 Blast hits to 27 proteins in 10 species: Archae - 0; Bacteria - 0; Metazoa - 0; Fungi - 0; Plants - 27; Viruses - 0; Other Eukaryotes - 0 (source: NCBI BLink).
AT3G07870.1	1612	1544	818	23.6483	11.7818	-1.00518	Down	1.91331e-61	8.51916e-60	protein_coding		F-box and associated interaction domains-containing protein; CONTAINS InterPro DOMAIN/s: F-box domain, cyclin-like (InterPro:IPR001810), F-box domain, Skp2-like (InterPro:IPR022364), F-box associated domain, type 3 (InterPro:IPR013187), F-box associated interaction domain (InterPro:IPR017451); BEST Arabidopsis thaliana protein match is: F-box and associated interaction domains-containing protein …
AT3G08730.1	1864	4493	13085	59.5126	162.986	1.45348	Up	0	0	protein_coding	PROTEIN-SERINE KINASE 1 (PK1)	Encodes a protein-serine kinase that phosphorylates ribosomal protein in vitro. Activation of AtS6k is regulated by 1-naphthylacetic acid and kinetin, at least in part, via a lipid kinase-dependent pathway. Involved in translational up-regulation of ribosomal proteins. Phosphorylated by PDK1. Interacts with RAPTOR1, which in turn interacts with TOR. SPK6 activity is affected by osmotic stress, an…
AT3G08940.1	1194	108	235	2.23325	4.56969	1.03295	Up	1.96057e-10	1.93526e-09	protein_coding	LIGHT HARVESTING COMPLEX PHOTOSYSTEM II (LHCB4.2)	Lhcb4.2 protein (Lhcb4.2, protein involved in the light harvesting complex of photosystem II
AT3G08970.1	2036	6	52	0.0727599	0.592992	3.0268	Up	7.28674e-10	6.85148e-09	protein_coding	(ATERDJ3A)	J domain protein localized in ER lumen. Can compensate for the growth defect in jem1 scj1 mutant yeast. Also shows similarity to HSP40 proteins and is induced by heat stress. At high temperatures, mutant alleles are not transmitted through the pollen due to defects in pollen tube growth.
AT3G09260.1	1806	952	138	13.0148	1.77413	-2.87497	Down	1.93511e-161	2.11361e-159	protein_coding	(PYK10)	Encodes beta-glucosidase.The major constituent of ER bodies. One of the most abundant proteins in Arabidopsis seedlings. Exist in an soluble (inactive) and non-soluble (active) form, most probably formed in a polymerization process. Involved in the mutualistic interaction between Arabidopsis and the endophytic fungus Piriformospora indica.
AT3G09350.1	1466	40	105	0.673666	1.66295	1.30364	Up	3.27268e-07	2.40134e-06	protein_coding	FES1A (Fes1A)	Encodes one of the Arabidopsis orthologs of the human Hsp70-binding protein 1 (HspBP-1) and yeast Fes1p: Fes1A (AT3G09350), Fes1B (AT3G53800), Fes1C (AT5G02150). Fes1A is cytosolic and associates with cytosolic Hsp70. Mutants showed increased heat-sensitive phenotype suggestion the involvement of Fes1A in acquired thermotolerance. Does not have nucleotide exchange factor activity in vitro.
AT3G09440.1	2277	39	298	0.422883	3.03862	2.84509	Up	2.21792e-47	7.74824e-46	protein_coding		Heat shock protein 70 (Hsp 70) family protein; FUNCTIONS IN: ATP binding; INVOLVED IN: protein folding, response to cadmium ion, response to karrikin, response to heat; LOCATED IN: in 7 components; EXPRESSED IN: 25 plant structures; EXPRESSED DURING: 14 growth stages; CONTAINS InterPro DOMAIN/s: Heat shock protein 70, conserved site (InterPro:IPR018181), Heat shock protein Hsp70 (InterPro:IPR0010…
AT3G09450.1	2328	1722	4432	18.2628	44.2018	1.27519	Up	1.2834e-235	2.14648e-233	protein_coding		CONTAINS InterPro DOMAIN/s: Fusaric acid resistance protein, conserved region (InterPro:IPR006726); BEST Arabidopsis thaliana protein match is: unknown protein (TAIR:AT2G28780.1); Has 503 Blast hits to 494 proteins in 215 species: Archae - 0; Bacteria - 423; Metazoa - 0; Fungi - 0; Plants - 65; Viruses - 0; Other Eukaryotes - 15 (source: NCBI BLink).
AT3G09620.1	2970	106	51	0.881186	0.398691	-1.14417	Down	1.56604e-06	1.06445e-05	protein_coding		P-loop containing nucleoside triphosphate hydrolases superfamily protein; FUNCTIONS IN: helicase activity, nucleic acid binding, ATP-dependent helicase activity, ATP binding; LOCATED IN: cellular_component unknown; EXPRESSED IN: sperm cell, cultured cell; CONTAINS InterPro DOMAIN/s: RNA helicase, DEAD-box type, Q motif (InterPro:IPR014014), DNA/RNA helicase, DEAD/DEAH box type, N-terminal (InterP…
AT3G09780.1	2421	65	24	0.662883	0.230165	-1.52608	Down	2.78828e-06	1.82208e-05	protein_coding	CRINKLY4 RELATED 1 (CCR1)	CRINKLY4 related 1 (CCR1); FUNCTIONS IN: protein serine/threonine kinase activity, receptor activity, protein kinase activity, kinase activity, ATP binding; INVOLVED IN: protein amino acid phosphorylation; EXPRESSED IN: 16 plant structures; EXPRESSED DURING: 7 growth stages; CONTAINS InterPro DOMAIN/s: TNFR/CD27/30/40/95 cysteine-rich region (InterPro:IPR001368), Protein kinase, ATP binding site …
AT3G10150.1	1244	65	149	1.29006	2.78092	1.10812	Up	8.37126e-08	6.54058e-07	protein_coding	PURPLE ACID PHOSPHATASE 16 (PAP16)	purple acid phosphatase 16 (PAP16); FUNCTIONS IN: protein serine/threonine phosphatase activity, acid phosphatase activity; INVOLVED IN: biological_process unknown; LOCATED IN: membrane; EXPRESSED IN: 15 plant structures; EXPRESSED DURING: 7 growth stages; CONTAINS InterPro DOMAIN/s: Metallophosphoesterase (InterPro:IPR004843), Phosphoesterase At2g46880 (InterPro:IPR011230); BEST Arabidopsis thal…
AT3G10420.2	2445	97	225	0.979515	2.13662	1.12519	Up	2.48076e-11	2.63433e-10	protein_coding	SEEDLING PLASTID DEVELOPMENT 1 (SPD1)	P-loop containing nucleoside triphosphate hydrolases superfamily protein; FUNCTIONS IN: nucleoside-triphosphatase activity, nucleotide binding; LOCATED IN: chloroplast; EXPRESSED IN: 20 plant structures; EXPRESSED DURING: 12 growth stages; CONTAINS InterPro DOMAIN/s: ATPase, AAA+ type, core (InterPro:IPR003593); BEST Arabidopsis thaliana protein match is: P-loop containing nucleoside triphosphate…
AT3G11340.1	1487	514	1939	8.53435	30.2754	1.82679	Up	3.35318e-175	3.9704e-173	protein_coding	UDP-DEPENDENT GLYCOSYLTRANSFERASE 76B1 (UGT76B1)	Encodes a glucosyltransferase that conjugates isoleucic acid and modulates plant defense and senescence.
AT3G11670.1	2687	796	2199	7.31415	19.0012	1.37733	Up	1.70347e-132	1.5297e-130	protein_coding	DIGALACTOSYL DIACYLGLYCEROL DEFICIENT 1 (DGD1)	Responsible for the final assembly of galactolipids in photosynthetic membranes. Provides stability to the PS I core complex (e.g. subunits PsaD, PsaE).
AT3G11850.2	2360	31	6	0.324316	0.0590286	-2.45791	Down	1.06244e-05	6.3533e-05	protein_coding		Protein of unknown function, DUF593; CONTAINS InterPro DOMAIN/s: Protein of unknown function DUF593 (InterPro:IPR007656); BEST Arabidopsis thaliana protein match is: Protein of unknown function, DUF593 (TAIR:AT5G06560.1); Has 35333 Blast hits to 34131 proteins in 2444 species: Archae - 798; Bacteria - 22429; Metazoa - 974; Fungi - 991; Plants - 531; Viruses - 0; Other Eukaryotes - 9610 (source: N…
AT3G12050.1	1433	22	91	0.379049	1.47441	1.95968	Up	1.89555e-10	1.87592e-09	protein_coding		Aha1 domain-containing protein; FUNCTIONS IN: ATPase activator activity, chaperone binding; INVOLVED IN: response to stress; LOCATED IN: cytoplasm; EXPRESSED IN: 24 plant structures; EXPRESSED DURING: 16 growth stages; CONTAINS InterPro DOMAIN/s: Activator of Hsp90 ATPase, N-terminal (InterPro:IPR015310), Activator of Hsp90 ATPase homologue 1-like (InterPro:IPR013538); Has 600 Blast hits to 579 p…
AT3G12320.1	1218	579	4324	11.7368	82.4255	2.81205	Up	0	0	protein_coding		unknown protein; BEST Arabidopsis thaliana protein match is: unknown protein (TAIR:AT5G06980.4); Has 102 Blast hits to 102 proteins in 16 species: Archae - 0; Bacteria - 0; Metazoa - 0; Fungi - 0; Plants - 98; Viruses - 0; Other Eukaryotes - 4 (source: NCBI BLink).
AT3G12520.1	2230	82	38	0.907878	0.395642	-1.1983	Down	1.19419e-05	7.07629e-05	protein_coding	SULFATE TRANSPORTER 4;2 (SULTR4;2)	Encodes a sulfate transporter that in induced under sulfate limitation.
AT3G12580.1	2282	92	2998	0.995384	30.5028	4.93754	Up	0	0	protein_coding	HEAT SHOCK PROTEIN 70 (HSP70)	heat shock protein 70 (HSP70); FUNCTIONS IN: ATP binding; INVOLVED IN: in 9 processes; LOCATED IN: cytosol, mitochondrion, cell wall, plasma membrane; EXPRESSED IN: 23 plant structures; EXPRESSED DURING: 11 growth stages; CONTAINS InterPro DOMAIN/s: Heat shock protein 70, conserved site (InterPro:IPR018181), Heat shock protein Hsp70 (InterPro:IPR001023), Heat shock protein 70 (InterPro:IPR013126)…
AT3G12820.1	890	24	2	0.665794	0.0521751	-3.67364	Down	2.73744e-06	1.7928e-05	protein_coding	MYB DOMAIN PROTEIN 10 (MYB10)	Member of the R2R3 factor gene family.
AT3G12830.1	958	367	792	9.45843	19.1948	1.02104	Up	4.60046e-31	1.10609e-29	protein_coding		SAUR-like auxin-responsive protein family ; CONTAINS InterPro DOMAIN/s: Auxin responsive SAUR protein (InterPro:IPR003676); BEST Arabidopsis thaliana protein match is: SAUR-like auxin-responsive protein family (TAIR:AT1G56150.1); Has 1206 Blast hits to 1201 proteins in 26 species: Archae - 0; Bacteria - 0; Metazoa - 0; Fungi - 0; Plants - 1205; Viruses - 0; Other Eukaryotes - 1 (source: NCBI BLin…
AT3G12920.1	1437	949	2583	16.3053	41.7341	1.35589	Up	1.14203e-151	1.16644e-149	protein_coding	BOI-RELATED GENE 3 (BRG3)	Encodes one of the BRGs (BOI-related gene) involved in resistance to Botrytis cinerea.
AT3G12970.1	1498	20	104	0.329637	1.61192	2.28983	Up	5.38976e-14	6.88449e-13	protein_coding		unknown protein; BEST Arabidopsis thaliana protein match is: unknown protein (TAIR:AT1G56020.1); Has 2408 Blast hits to 418 proteins in 91 species: Archae - 0; Bacteria - 41; Metazoa - 198; Fungi - 63; Plants - 125; Viruses - 13; Other Eukaryotes - 1968 (source: NCBI BLink).
AT3G13000.1	2445	28	6	0.282747	0.0569765	-2.31107	Down	5.5927e-05	0.000299022	protein_coding		Protein of unknown function, DUF547; FUNCTIONS IN: sequence-specific DNA binding transcription factor activity; INVOLVED IN: regulation of transcription; LOCATED IN: vacuole; EXPRESSED IN: 22 plant structures; EXPRESSED DURING: 13 growth stages; CONTAINS InterPro DOMAIN/s: Protein of unknown function DUF547 (InterPro:IPR006869); BEST Arabidopsis thaliana protein match is: Protein of unknown funct…
AT3G13062.3	1733	0	14	0.001	0.187565	7.55125	Up	9.60988e-05	0.00049378	protein_coding		Polyketide cyclase/dehydrase and lipid transport superfamily protein; CONTAINS InterPro DOMAIN/s: Lipid-binding START (InterPro:IPR002913); BEST Arabidopsis thaliana protein match is: Polyketide cyclase/dehydrase and lipid transport superfamily protein (TAIR:AT1G55960.1); Has 323 Blast hits to 323 proteins in 61 species: Archae - 0; Bacteria - 0; Metazoa - 142; Fungi - 0; Plants - 155; Viruses - …
AT3G13310.1	834	208	537	6.15766	14.9497	1.27966	Up	2.95262e-30	6.92481e-29	protein_coding		Chaperone DnaJ-domain superfamily protein; FUNCTIONS IN: unfolded protein binding, heat shock protein binding; INVOLVED IN: protein folding; EXPRESSED IN: 23 plant structures; EXPRESSED DURING: 13 growth stages; CONTAINS InterPro DOMAIN/s: Molecular chaperone, heat shock protein, Hsp40, DnaJ (InterPro:IPR015609), Heat shock protein DnaJ, N-terminal (InterPro:IPR001623), Heat shock protein DnaJ (I…
AT3G13610.1	1355	60	224	1.09328	3.83824	1.81178	Up	1.80823e-21	3.15438e-20	protein_coding		2-oxoglutarate (2OG) and Fe(II)-dependent oxygenase superfamily protein; CONTAINS InterPro DOMAIN/s: Oxoglutarate/iron-dependent oxygenase (InterPro:IPR005123); BEST Arabidopsis thaliana protein match is: 2-oxoglutarate (2OG) and Fe(II)-dependent oxygenase superfamily protein (TAIR:AT1G55290.1); Has 8779 Blast hits to 8731 proteins in 1013 species: Archae - 0; Bacteria - 1145; Metazoa - 121; Fung…
AT3G13620.1	1664	123	277	1.82503	3.865	1.08255	Up	6.90094e-13	8.21848e-12	protein_coding	POLYAMINE UPTAKE TRANSPORTER 4 (PUT4)	Encodes POLYAMINE UPTAKE TRANSPORTER 4, an amino acid permease family protein.
AT3G14060.1	556	0	13	0.001	0.542865	9.08445	Up	0.000186468	0.000910731	protein_coding		unknown protein; BEST Arabidopsis thaliana protein match is: unknown protein (TAIR:AT1G54120.1); Has 30 Blast hits to 30 proteins in 8 species: Archae - 0; Bacteria - 0; Metazoa - 0; Fungi - 0; Plants - 30; Viruses - 0; Other Eukaryotes - 0 (source: NCBI BLink).
AT3G14200.1	1292	155	1721	2.96202	30.9273	3.38423	Up	0	0	protein_coding		Chaperone DnaJ-domain superfamily protein; FUNCTIONS IN: heat shock protein binding; INVOLVED IN: protein folding; LOCATED IN: cellular_component unknown; EXPRESSED IN: 19 plant structures; EXPRESSED DURING: 11 growth stages; CONTAINS InterPro DOMAIN/s: Molecular chaperone, heat shock protein, Hsp40, DnaJ (InterPro:IPR015609), Heat shock protein DnaJ, N-terminal (InterPro:IPR001623); BEST Arabido…
AT3G14395.1	559	138	303	6.09517	12.585	1.04597	Up	2.77806e-13	3.39766e-12	protein_coding		unknown protein; Has 4 Blast hits to 4 proteins in 2 species: Archae - 0; Bacteria - 0; Metazoa - 0; Fungi - 0; Plants - 4; Viruses - 0; Other Eukaryotes - 0 (source: NCBI BLink).
AT3G14420.2	1494	80	198	1.32208	3.07707	1.21875	Up	2.56052e-11	2.7158e-10	protein_coding		Aldolase-type TIM barrel family protein; FUNCTIONS IN: glycolate oxidase activity; INVOLVED IN: oxidation reduction, metabolic process; LOCATED IN: in 6 components; EXPRESSED IN: cotyledon, fruit, guard cell, leaf; EXPRESSED DURING: seedling growth; CONTAINS InterPro DOMAIN/s: Aldolase-type TIM barrel (InterPro:IPR013785), FMN-dependent alpha-hydroxy acid dehydrogenase, active site (InterPro:IPR0…
AT3G14420.4	1482	79	192	1.31613	3.00799	1.1925	Up	1.07806e-10	1.09235e-09	protein_coding		Aldolase-type TIM barrel family protein; FUNCTIONS IN: glycolate oxidase activity; INVOLVED IN: oxidation reduction, metabolic process; LOCATED IN: cytosolic ribosome, apoplast, chloroplast, peroxisome, membrane; EXPRESSED IN: cotyledon, fruit, guard cell, leaf; EXPRESSED DURING: seedling growth; CONTAINS InterPro DOMAIN/s: Aldolase-type TIM barrel (InterPro:IPR013785), FMN-dependent alpha-hydrox…
AT3G14420.6	1495	228	672	3.76541	10.4364	1.47075	Up	7.07338e-46	2.41742e-44	protein_coding		Aldolase-type TIM barrel family protein; FUNCTIONS IN: glycolate oxidase activity; INVOLVED IN: oxidation reduction, metabolic process; LOCATED IN: apoplast, chloroplast, peroxisome, membrane; EXPRESSED IN: cotyledon, guard cell, leaf; EXPRESSED DURING: seedling growth; CONTAINS InterPro DOMAIN/s: Aldolase-type TIM barrel (InterPro:IPR013785), FMN-dependent alpha-hydroxy acid dehydrogenase, activ…
AT3G14620.1	1837	734	2194	9.86518	27.73	1.49103	Up	1.1398e-148	1.1381e-146	protein_coding	CYTOCHROME P450, FAMILY 72, SUBFAMILY A, POLYPEPTIDE 8 (CYP72A8)	putative cytochrome P450
AT3G14680.1	1698	35	11	0.508919	0.15041	-1.75853	Down	0.000153488	0.000762737	protein_coding	CYTOCHROME P450, FAMILY 72, SUBFAMILY A, POLYPEPTIDE 14 (CYP72A14)	putative cytochrome P450
AT3G14760.1	808	103	44	3.14734	1.26434	-1.31575	Down	1.25821e-07	9.65581e-07	protein_coding		unknown protein; FUNCTIONS IN: molecular_function unknown; INVOLVED IN: biological_process unknown; LOCATED IN: endomembrane system; EXPRESSED IN: 6 plant structures; EXPRESSED DURING: LP.04 four leaves visible, LP.02 two leaves visible; Has 63 Blast hits to 63 proteins in 13 species: Archae - 0; Bacteria - 0; Metazoa - 0; Fungi - 0; Plants - 63; Viruses - 0; Other Eukaryotes - 0 (source: NCBI BL…
AT3G14780.1	1214	6	29	0.122026	0.554629	2.18434	Up	0.000145069	0.000723856	protein_coding		CONTAINS InterPro DOMAIN/s: Transposase, Ptta/En/Spm, plant (InterPro:IPR004252); BEST Arabidopsis thaliana protein match is: glucan synthase-like 4 (TAIR:AT3G14570.2); Has 315 Blast hits to 313 proteins in 50 species: Archae - 2; Bacteria - 16; Metazoa - 11; Fungi - 7; Plants - 181; Viruses - 2; Other Eukaryotes - 96 (source: NCBI BLink).
AT3G15450.1	951	55	10	1.42791	0.244142	-2.54811	Down	1.60777e-09	1.4709e-08	protein_coding		Aluminium induced protein with YGL and LRDR motifs; FUNCTIONS IN: molecular_function unknown; EXPRESSED IN: 25 plant structures; EXPRESSED DURING: 13 growth stages; BEST Arabidopsis thaliana protein match is: Aluminium induced protein with YGL and LRDR motifs (TAIR:AT4G27450.1); Has 430 Blast hits to 430 proteins in 86 species: Archae - 0; Bacteria - 40; Metazoa - 2; Fungi - 2; Plants - 364; Viru…
AT3G15518.1	643	101	45	3.87819	1.62489	-1.25504	Down	4.55952e-07	3.28433e-06	protein_coding		unknown protein; FUNCTIONS IN: molecular_function unknown; INVOLVED IN: biological_process unknown; LOCATED IN: cellular_component unknown; Has 30201 Blast hits to 17322 proteins in 780 species: Archae - 12; Bacteria - 1396; Metazoa - 17338; Fungi - 3422; Plants - 5037; Viruses - 0; Other Eukaryotes - 2996 (source: NCBI BLink).
AT3G15630.1	753	298	51	9.77101	1.57253	-2.63542	Down	3.36118e-47	1.17269e-45	protein_coding		unknown protein; FUNCTIONS IN: molecular_function unknown; INVOLVED IN: biological_process unknown; LOCATED IN: chloroplast; EXPRESSED IN: 24 plant structures; EXPRESSED DURING: 15 growth stages; BEST Arabidopsis thaliana protein match is: unknown protein (TAIR:AT1G52720.1); Has 61 Blast hits to 61 proteins in 13 species: Archae - 0; Bacteria - 0; Metazoa - 0; Fungi - 0; Plants - 61; Viruses - 0;…
AT3G15770.2	778	74	27	2.34839	0.805763	-1.54325	Down	4.54254e-07	3.27474e-06	protein_coding		unknown protein; BEST Arabidopsis thaliana protein match is: unknown protein (TAIR:AT1G15350.1); Has 35333 Blast hits to 34131 proteins in 2444 species: Archae - 798; Bacteria - 22429; Metazoa - 974; Fungi - 991; Plants - 531; Viruses - 0; Other Eukaryotes - 9610 (source: NCBI BLink).
AT3G15810.1	1005	698	1505	17.1478	34.7691	1.01979	Up	2.19784e-57	9.26208e-56	protein_coding		Protein of unknown function (DUF567); CONTAINS InterPro DOMAIN/s: Protein of unknown function DUF567 (InterPro:IPR007612); BEST Arabidopsis thaliana protein match is: Protein of unknown function (DUF567) (TAIR:AT1G80120.1); Has 436 Blast hits to 435 proteins in 18 species: Archae - 0; Bacteria - 0; Metazoa - 0; Fungi - 7; Plants - 429; Viruses - 0; Other Eukaryotes - 0 (source: NCBI BLink).
AT3G15880.1	3870	3	23	0.0191394	0.137988	2.84992	Up	9.34168e-05	0.000482035	protein_coding	WUS-INTERACTING PROTEIN 2 (WSIP2)	WUS-interacting protein 2 (WSIP2); FUNCTIONS IN: protein binding; INVOLVED IN: primary shoot apical meristem specification; LOCATED IN: endomembrane system; EXPRESSED IN: 24 plant structures; EXPRESSED DURING: 15 growth stages; CONTAINS InterPro DOMAIN/s: WD40 repeat 2 (InterPro:IPR019782), WD40 repeat, conserved site (InterPro:IPR019775), WD40 repeat (InterPro:IPR001680), CTLH, C-terminal LisH m…
AT3G15990.1	2257	38	154	0.415691	1.58421	1.93018	Up	1.94925e-16	2.79989e-15	protein_coding	SULFATE TRANSPORTER 3;4 (SULTR3;4)	Encodes sulfate transporter Sultr3;4.
AT3G16050.1	1380	41	304	0.733539	5.11467	2.8017	Up	1.47788e-47	5.19005e-46	protein_coding	PYRIDOXINE BIOSYNTHESIS 1.2 (PDX1.2)	Encodes a protein with pyridoxal phosphate synthase activity whose transcripts were detected mostly in roots and accumulate during senescence. The protein was found in very low abundance, which prevented a specific localisation.
AT3G16175.1	678	83	197	3.0225	6.74621	1.15833	Up	1.65679e-10	1.64939e-09	protein_coding		Thioesterase superfamily protein; CONTAINS InterPro DOMAIN/s: Thioesterase superfamily (InterPro:IPR006683); BEST Arabidopsis thaliana protein match is: Thioesterase superfamily protein (TAIR:AT1G52191.1); Has 298 Blast hits to 297 proteins in 61 species: Archae - 0; Bacteria - 6; Metazoa - 132; Fungi - 4; Plants - 150; Viruses - 0; Other Eukaryotes - 6 (source: NCBI BLink).
AT3G16350.1	1537	148	557	2.37742	8.41404	1.8234	Up	1.76493e-51	6.68973e-50	protein_coding		Homeodomain-like superfamily protein; CONTAINS InterPro DOMAIN/s: SANT, DNA-binding (InterPro:IPR001005), Homeodomain-like (InterPro:IPR009057), Myb, DNA-binding (InterPro:IPR014778), Zinc finger, CCHC-type (InterPro:IPR001878), HTH transcriptional regulator, Myb-type, DNA-binding (InterPro:IPR017930), Myb-like DNA-binding domain, SHAQKYF class (InterPro:IPR006447); BEST Arabidopsis thaliana prot…
AT3G16750.1	1149	121	50	2.60006	1.01035	-1.36369	Down	3.8381e-09	3.40768e-08	protein_coding		unknown protein; Has 4708 Blast hits to 1416 proteins in 195 species: Archae - 36; Bacteria - 1240; Metazoa - 1232; Fungi - 406; Plants - 191; Viruses - 23; Other Eukaryotes - 1580 (source: NCBI BLink).
AT3G16870.1	817	97	232	2.93135	6.59309	1.16939	Up	2.74748e-12	3.13529e-11	protein_coding	GATA TRANSCRIPTION FACTOR 17 (GATA17)	Encodes a member of the GATA factor family of zinc finger transcription factors.
AT3G16910.1	1976	1934	6017	24.1651	70.6995	1.54878	Up	0	0	protein_coding	ACYL-ACTIVATING ENZYME 7 (AAE7)	Encodes a peroxisomal protein with acetyl-CoA synthetase activity that is responsible for the activation of acetate for entry into the glyoxylate cycle.
AT3G17040.2	2042	34	79	0.411094	0.898244	1.12764	Up	7.96738e-05	0.000416095	protein_coding	HIGH CHLOROPHYLL FLUORESCENT 107 (HCF107)	It is a RNA tetratricopeptide repeat-containing protein required for normal processing of transcripts from the polycistronic chloroplast psbB-psbT-psbH-petB-petD operon coding for proteins of the photosystem II and cytochrome b6/f complexes. Localizes to the chloroplast membrane. Involved in regulating plastidial gene expression and biogenesis.
AT3G17130.1	552	60	138	2.68368	5.80448	1.11295	Up	2.29078e-07	1.70803e-06	protein_coding		Plant invertase/pectin methylesterase inhibitor superfamily protein; FUNCTIONS IN: enzyme inhibitor activity, pectinesterase inhibitor activity, pectinesterase activity; LOCATED IN: endomembrane system; EXPRESSED IN: 21 plant structures; EXPRESSED DURING: 13 growth stages; CONTAINS InterPro DOMAIN/s: Pectinesterase inhibitor (InterPro:IPR006501); BEST Arabidopsis thaliana protein match is: cell w…
AT3G17300.2	592	16	0	0.667293	0.001	-9.38218	Down	8.97686e-06	5.43117e-05	protein_coding	AT3G17300 (EMB2786)	unknown protein; EXPRESSED IN: 22 plant structures; EXPRESSED DURING: 13 growth stages; Has 35 Blast hits to 35 proteins in 14 species: Archae - 0; Bacteria - 0; Metazoa - 0; Fungi - 0; Plants - 34; Viruses - 0; Other Eukaryotes - 1 (source: NCBI BLink).
AT3G17330.1	2405	50	149	0.513302	1.43845	1.48663	Up	1.70207e-11	1.83511e-10	protein_coding	EVOLUTIONARILY CONSERVED C-TERMINAL REGION 6 (ECT6)	evolutionarily conserved C-terminal region 6 (ECT6); CONTAINS InterPro DOMAIN/s: YTH domain (InterPro:IPR007275); BEST Arabidopsis thaliana protein match is: evolutionarily conserved C-terminal region 7 (TAIR:AT1G48110.2); Has 985 Blast hits to 959 proteins in 168 species: Archae - 0; Bacteria - 4; Metazoa - 419; Fungi - 125; Plants - 349; Viruses - 0; Other Eukaryotes - 88 (source: NCBI BLink).
AT3G17350.1	980	177	89	4.45929	2.10857	-1.08055	Down	2.97602e-09	2.66884e-08	protein_coding		unknown protein; FUNCTIONS IN: molecular_function unknown; INVOLVED IN: biological_process unknown; LOCATED IN: endomembrane system; EXPRESSED IN: 19 plant structures; EXPRESSED DURING: 13 growth stages; BEST Arabidopsis thaliana protein match is: unknown protein (TAIR:AT5G50290.1); Has 203 Blast hits to 203 proteins in 13 species: Archae - 0; Bacteria - 0; Metazoa - 0; Fungi - 0; Plants - 203; V…
AT3G17609.4	555	109	327	4.849	13.6797	1.49628	Up	1.04701e-23	1.98008e-22	protein_coding	HY5-HOMOLOG (HYH)	Encodes a homolog of HY5 (HYH). Involved in phyB signaling pathway.
AT3G17626.1	486	94	36	4.7754	1.71985	-1.47334	Down	3.7965e-08	3.07024e-07	protein_coding		structural constituent of ribosome; FUNCTIONS IN: structural constituent of ribosome; INVOLVED IN: translation; LOCATED IN: ribosome, intracellular; CONTAINS InterPro DOMAIN/s: Ribosomal protein L18/L5 (InterPro:IPR005484); BEST Arabidopsis thaliana protein match is: Ribosomal L18p/L5e family protein (TAIR:AT1G48350.1); Has 30201 Blast hits to 17322 proteins in 780 species: Archae - 12; Bacteria …
AT3G17640.1	1191	38	165	0.787753	3.21659	2.02972	Up	1.33698e-18	2.11827e-17	protein_coding		Leucine-rich repeat (LRR) family protein; CONTAINS InterPro DOMAIN/s: Leucine-rich repeat-containing N-terminal domain, type 2 (InterPro:IPR013210), Leucine-rich repeat (InterPro:IPR001611); BEST Arabidopsis thaliana protein match is: Leucine-rich repeat (LRR) family protein (TAIR:AT1G03440.1); Has 49064 Blast hits to 19347 proteins in 858 species: Archae - 12; Bacteria - 2546; Metazoa - 6658; Fu…
AT3G17790.1	1434	99	1143	1.70453	18.5063	3.44057	Up	3.14062e-212	4.59251e-210	protein_coding	PURPLE ACID PHOSPHATASE 17 (PAP17)	Expression is upregulated in the shoot of cax1/cax3 mutant.
AT3G17800.1	1682	106	613	1.55596	8.4617	2.44314	Up	3.66548e-81	2.12312e-79	protein_coding		mRNA level of the MEB5.2 gene (At3g17800) remains unchanged after cutting the inflorescence stem
AT3G17950.1	885	46	4	1.28331	0.10494	-3.61224	Down	6.25906e-11	6.45194e-10	protein_coding		unknown protein; FUNCTIONS IN: molecular_function unknown; INVOLVED IN: biological_process unknown; LOCATED IN: chloroplast; EXPRESSED IN: 17 plant structures; EXPRESSED DURING: 10 growth stages; Has 63 Blast hits to 63 proteins in 12 species: Archae - 0; Bacteria - 0; Metazoa - 0; Fungi - 0; Plants - 63; Viruses - 0; Other Eukaryotes - 0 (source: NCBI BLink).
AT3G18210.1	1728	28	70	0.400067	0.94054	1.23325	Up	6.782e-05	0.000358598	protein_coding		2-oxoglutarate (2OG) and Fe(II)-dependent oxygenase superfamily protein; FUNCTIONS IN: oxidoreductase activity, acting on paired donors, with incorporation or reduction of molecular oxygen, L-ascorbic acid binding, iron ion binding; INVOLVED IN: oxidation reduction; LOCATED IN: cellular_component unknown; EXPRESSED IN: 22 plant structures; EXPRESSED DURING: 13 growth stages; CONTAINS InterPro DOM…
AT3G18360.1	858	5	31	0.14388	0.838876	2.54359	Up	1.6911e-05	9.81219e-05	protein_coding		VQ motif-containing protein; CONTAINS InterPro DOMAIN/s: VQ (InterPro:IPR008889); BEST Arabidopsis thaliana protein match is: VQ motif-containing protein (TAIR:AT1G68450.1); Has 752 Blast hits to 743 proteins in 135 species: Archae - 2; Bacteria - 26; Metazoa - 338; Fungi - 62; Plants - 207; Viruses - 16; Other Eukaryotes - 101 (source: NCBI BLink).
AT3G18485.1	1161	8	35	0.170128	0.699937	2.0406	Up	5.9887e-05	0.000318794	protein_coding	IAA-LEUCINE RESISTANT 2 (ILR2)	Encodes a novel protein with no predicted membrane-spanning domains that is polymorphic among Arabidopsis accessions. The protein may modulate a metal transporter. Mutants are resistant to IAA-Leu, IAA-Phe, and the divalent metals cobalt and manganese but remain sensitive to free IAA; they are defective in lateral root formation and primary root elongation.
AT3G18490.1	1914	5004	11006	64.5496	133.509	1.04846	Up	0	0	protein_coding	ASPARTIC PROTEASE IN GUARD CELL 1 (ASPG1)	Encodes ASPG1 (ASPARTIC PROTEASE IN GUARD CELL 1). Functions in drought avoidance through abscisic acid (ABA) signalling in guard cells.
AT3G18610.1	2098	2	22	0.0235366	0.243467	3.37075	Up	3.68086e-05	0.000203218	protein_coding	NUCLEOLIN LIKE 2 (NUC-L2)	Encodes ATNUC-L2 (NUCLEOLIN LIKE 2).
AT3G18777.1	1171	14	46	0.295182	0.912061	1.62753	Up	7.46152e-05	0.000391357	pseudogene		pseudogene, similar to RING-H2 zinc finger protein, similar to putative RING zinc finger protein GB:AAF16660 from (Arabidopsis thaliana); blastp match of 47% identity and 3.3e-31 P-value to GP|17016985|gb|AAL33552.1|AF436851_1|AF436851 RING-H2 zinc finger protein {Cucumis melo}
AT3G18950.1	1944	320	1464	4.06417	17.4851	2.10509	Up	9.10342e-160	9.86265e-158	protein_coding		Transducin/WD40 repeat-like superfamily protein; CONTAINS InterPro DOMAIN/s: WD40 repeat 2 (InterPro:IPR019782), WD40 repeat-like-containing domain (InterPro:IPR011046), WD40-repeat-containing domain (InterPro:IPR017986), WD40/YVTN repeat-like-containing domain (InterPro:IPR015943), WD40 repeat (InterPro:IPR001680), WD40 repeat, subgroup (InterPro:IPR019781), G-protein beta WD-40 repeat, region (…
AT3G19010.1	1235	12	0	0.239901	0.001	-7.9063	Down	0.000162725	0.000803716	protein_coding		2-oxoglutarate (2OG) and Fe(II)-dependent oxygenase superfamily protein; FUNCTIONS IN: flavonol synthase activity, oxidoreductase activity, iron ion binding; INVOLVED IN: oxidation reduction, flavonoid biosynthetic process; LOCATED IN: cellular_component unknown; EXPRESSED IN: 24 plant structures; EXPRESSED DURING: 15 growth stages; CONTAINS InterPro DOMAIN/s: Isopenicillin N synthase (InterPro:I…
AT3G19030.1	446	5631	1562	311.723	81.3147	-1.93868	Down	0	0	protein_coding		unknown protein; FUNCTIONS IN: molecular_function unknown; INVOLVED IN: pyridoxine biosynthetic process, homoserine biosynthetic process; LOCATED IN: endomembrane system; EXPRESSED IN: 19 plant structures; EXPRESSED DURING: 9 growth stages; BEST Arabidopsis thaliana protein match is: unknown protein (TAIR:AT1G49500.1); Has 22 Blast hits to 22 proteins in 2 species: Archae - 0; Bacteria - 0; Metaz…
AT3G19150.1	908	76	184	2.06655	4.70495	1.18695	Up	3.06164e-10	2.97709e-09	protein_coding	KIP-RELATED PROTEIN 6 (KRP6)	Kip-related protein (KRP) gene, encodes CDK (cyclin-dependent kinase) inhibitor (CKI), negative regulator of cell division. Binds to D type cyclins. A member of seven KRP genes found in Arabidopsis thaliana. Differential expression patterns for distinct KRPs were revealed by in situ hybridization. KRP6 appears to be targeted for degradation by RHF1a and RHF2a to allow mitotic divisions during gam…
AT3G19270.1	1685	0	33	0.001	0.454713	8.82881	Up	3.25728e-10	3.16158e-09	protein_coding	CYTOCHROME P450, FAMILY 707, SUBFAMILY A, POLYPEPTIDE 4 (CYP707A4)	Encodes a protein with ABA 8'-hydroxylase activity, involved in ABA catabolism. Member of the CYP707A gene family.
AT3G19553.1	1912	618	325	7.98029	3.94656	-1.01585	Down	4.95934e-26	1.02165e-24	protein_coding	POLYAMINE UPTAKE TRANSPORTER 5 (PUT5)	Encodes POLYAMINE UPTAKE TRANSPORTER 5, an amino acid permease family protein.
AT3G19580.1	1068	59	22	1.36395	0.478272	-1.51189	Down	9.38114e-06	5.65404e-05	protein_coding	ZINC-FINGER PROTEIN 2 (ZF2)	Encodes zinc finger protein. mRNA levels are upregulated in response to ABA, high salt, and mild dessication. The protein is localized to the nucleus and acts as a transcriptional repressor.
AT3G20100.1	1813	518	1112	7.05424	14.2407	1.01345	Up	1.95281e-42	6.15513e-41	protein_coding	CYTOCHROME P450, FAMILY 705, SUBFAMILY A, POLYPEPTIDE 19 (CYP705A19)	member of CYP705A
AT3G20270.3	2367	26	6	0.271202	0.058854	-2.20416	Down	0.00016493	0.000813255	protein_coding		lipid-binding serum glycoprotein family protein; FUNCTIONS IN: lipid binding; INVOLVED IN: biological_process unknown; EXPRESSED IN: 19 plant structures; EXPRESSED DURING: 13 growth stages; CONTAINS InterPro DOMAIN/s: Bactericidal permeability-increasing protein, alpha/beta domain (InterPro:IPR017943), F-box domain, Skp2-like (InterPro:IPR022364), Lipid-binding serum glycoprotein, N-terminal (Int…
AT3G20370.1	1396	18	2	0.31835	0.0332635	-3.2586	Down	0.000129153	0.000651118	protein_coding		TRAF-like family protein; FUNCTIONS IN: molecular_function unknown; INVOLVED IN: biological_process unknown; LOCATED IN: membrane; EXPRESSED IN: 6 plant structures; EXPRESSED DURING: seedling growth; CONTAINS InterPro DOMAIN/s: TRAF-like (InterPro:IPR008974), MATH (InterPro:IPR002083); BEST Arabidopsis thaliana protein match is: TRAF-like family protein (TAIR:AT3G20360.1); Has 795 Blast hits to 6…
AT3G20970.1	1168	60	28	1.26831	0.556594	-1.18822	Down	0.00020337	0.000986081	protein_coding	NFU DOMAIN PROTEIN 4 (NFU4)	Encodes a protein containing the NFU domain that may be involved in iron-sulfur cluster assembly. Part of a five member gene family, more closely related to NFU5 than to NFU1,2, and 3. Targeted to the mitochondrion.
AT3G21050.1	1263	225	489	4.39843	8.98936	1.03123	Up	4.37624e-20	7.29646e-19	transposable_element_gene		transposable element gene; copia-like retrotransposon family, has a 8.8e-18 P-value blast match to gb|AAO73527.1| gag-pol polyprotein (Glycine max) (SIRE1) (Ty1_Copia-family)
AT3G21080.1	1054	264	136	6.18417	2.99586	-1.04561	Down	1.68998e-12	1.96454e-11	protein_coding		ABC transporter-related; BEST Arabidopsis thaliana protein match is: ABC-2 type transporter family protein (TAIR:AT3G21090.1); Has 247 Blast hits to 244 proteins in 18 species: Archae - 0; Bacteria - 0; Metazoa - 0; Fungi - 0; Plants - 247; Viruses - 0; Other Eukaryotes - 0 (source: NCBI BLink).
AT3G21420.1	1494	36	10	0.594936	0.155408	-1.93668	Down	4.12168e-05	0.000225924	protein_coding	LATERAL BRANCHING OXIDOREDUCTASE 1 (LBO1)	2-oxoglutarate (2OG) and Fe(II)-dependent oxygenase superfamily protein; FUNCTIONS IN: oxidoreductase activity; INVOLVED IN: metabolic process; LOCATED IN: cellular_component unknown; EXPRESSED IN: 16 plant structures; EXPRESSED DURING: 8 growth stages; CONTAINS InterPro DOMAIN/s: Oxoglutarate/iron-dependent oxygenase (InterPro:IPR005123); BEST Arabidopsis thaliana protein match is: senescence-re…
AT3G21480.1	3297	30	74	0.224657	0.521118	1.21388	Up	5.18656e-05	0.00027926	protein_coding		BRCT domain-containing DNA repair protein; FUNCTIONS IN: molecular_function unknown; INVOLVED IN: biological_process unknown; LOCATED IN: intracellular; CONTAINS InterPro DOMAIN/s: BRCT (InterPro:IPR001357); BEST Arabidopsis thaliana protein match is: BRCT domain-containing DNA repair protein (TAIR:AT4G03130.1); Has 730 Blast hits to 680 proteins in 204 species: Archae - 4; Bacteria - 146; Metazo…
AT3G21670.1	2155	4658	10254	53.3667	110.476	1.04972	Up	0	0	protein_coding		Major facilitator superfamily protein; FUNCTIONS IN: transporter activity; INVOLVED IN: oligopeptide transport; LOCATED IN: membrane; EXPRESSED IN: 21 plant structures; EXPRESSED DURING: 13 growth stages; CONTAINS InterPro DOMAIN/s: Oligopeptide transporter (InterPro:IPR000109), Major facilitator superfamily, general substrate transporter (InterPro:IPR016196); BEST Arabidopsis thaliana protein ma…
AT3G21770.1	1237	94	10	1.87619	0.187695	-3.32134	Down	1.09939e-19	1.80268e-18	protein_coding		Peroxidase superfamily protein; FUNCTIONS IN: peroxidase activity, transferase activity, transferring glycosyl groups; INVOLVED IN: response to oxidative stress, oxidation reduction; LOCATED IN: cell wall, nucleus, plant-type cell wall, cytoplasm; EXPRESSED IN: 15 plant structures; EXPRESSED DURING: 9 growth stages; CONTAINS InterPro DOMAIN/s: Haem peroxidase (InterPro:IPR010255), Plant peroxidas…
AT3G21890.1	621	176	584	6.99744	21.8346	1.64171	Up	9.10052e-47	3.15045e-45	protein_coding		B-box type zinc finger family protein; FUNCTIONS IN: sequence-specific DNA binding transcription factor activity, zinc ion binding; INVOLVED IN: response to UV-B, regulation of transcription; LOCATED IN: intracellular; EXPRESSED IN: 18 plant structures; EXPRESSED DURING: 7 growth stages; CONTAINS InterPro DOMAIN/s: Zinc finger, B-box (InterPro:IPR000315); BEST Arabidopsis thaliana protein match i…
AT3G22550.1	1483	306	868	5.09447	13.5894	1.41548	Up	1.40042e-55	5.70399e-54	protein_coding		Protein of unknown function (DUF581); CONTAINS InterPro DOMAIN/s: Protein of unknown function DUF581 (InterPro:IPR007650); BEST Arabidopsis thaliana protein match is: Protein of unknown function (DUF581) (TAIR:AT3G63210.1); Has 558 Blast hits to 549 proteins in 19 species: Archae - 0; Bacteria - 0; Metazoa - 0; Fungi - 0; Plants - 558; Viruses - 0; Other Eukaryotes - 0 (source: NCBI BLink).
AT3G22600.1	790	207	674	6.46936	19.8087	1.61444	Up	1.76621e-52	6.83989e-51	protein_coding		Bifunctional inhibitor/lipid-transfer protein/seed storage 2S albumin superfamily protein; FUNCTIONS IN: lipid binding; INVOLVED IN: lipid transport; LOCATED IN: anchored to membrane; EXPRESSED IN: 14 plant structures; EXPRESSED DURING: 10 growth stages; CONTAINS InterPro DOMAIN/s: Bifunctional inhibitor/plant lipid transfer protein/seed storage (InterPro:IPR016140), Plant lipid transfer protein/…
AT3G22620.1	868	44	8	1.25156	0.21399	-2.54811	Down	7.32214e-08	5.74943e-07	protein_coding		Bifunctional inhibitor/lipid-transfer protein/seed storage 2S albumin superfamily protein; FUNCTIONS IN: lipid binding; INVOLVED IN: lipid transport; LOCATED IN: chloroplast envelope; EXPRESSED IN: 9 plant structures; EXPRESSED DURING: 4 anthesis, C globular stage, petal differentiation and expansion stage; CONTAINS InterPro DOMAIN/s: Bifunctional inhibitor/plant lipid transfer protein/seed stora…
AT3G22660.1	1180	20	94	0.418472	1.84956	2.14398	Up	6.80366e-12	7.52339e-11	protein_coding		rRNA processing protein-related; CONTAINS InterPro DOMAIN/s: Eukaryotic rRNA processing (InterPro:IPR008610); Has 1021 Blast hits to 939 proteins in 244 species: Archae - 0; Bacteria - 62; Metazoa - 355; Fungi - 209; Plants - 58; Viruses - 0; Other Eukaryotes - 337 (source: NCBI BLink).
AT3G22800.1	1669	26	0	0.384623	0.001	-8.5873	Down	6.4165e-09	5.60946e-08	protein_coding		Leucine-rich repeat (LRR) family protein; FUNCTIONS IN: structural constituent of cell wall; LOCATED IN: endomembrane system; EXPRESSED IN: 8 plant structures; EXPRESSED DURING: petal differentiation and expansion stage; CONTAINS InterPro DOMAIN/s: Leucine-rich repeat-containing N-terminal domain, type 2 (InterPro:IPR013210), Leucine-rich repeat (InterPro:IPR001611); BEST Arabidopsis thaliana pro…
AT3G22840.1	884	236	1905	6.59141	50.0341	2.92425	Up	3.4729e-302	7.37578e-300	protein_coding	EARLY LIGHT-INDUCABLE PROTEIN (ELIP1)	Encodes an early light-inducible protein.
AT3G22900.1	712	26	6	0.901595	0.195657	-2.20416	Down	0.00016493	0.000812507	protein_coding	(NRPD7)	Non-catalytic subunit specific to DNA-directed RNA polymerase IV; homologous to budding yeast RPB7
AT3G22910.1	3054	22	106	0.177857	0.805861	2.17981	Up	1.72926e-13	2.14137e-12	protein_coding		ATPase E1-E2 type family protein / haloacid dehalogenase-like hydrolase family protein; FUNCTIONS IN: calcium-transporting ATPase activity, calmodulin binding; INVOLVED IN: cation transport, calcium ion transport, metabolic process, ATP biosynthetic process; LOCATED IN: membrane; EXPRESSED IN: 12 plant structures; EXPRESSED DURING: LP.04 four leaves visible, 4 anthesis, C globular stage, petal di…
AT3G23080.1	1574	26	6	0.407837	0.0885054	-2.20416	Down	0.00016493	0.000812806	protein_coding		Polyketide cyclase/dehydrase and lipid transport superfamily protein; CONTAINS InterPro DOMAIN/s: Lipid-binding START (InterPro:IPR002913); BEST Arabidopsis thaliana protein match is: Polyketide cyclase/dehydrase and lipid transport superfamily protein (TAIR:AT4G14500.1); Has 367 Blast hits to 366 proteins in 81 species: Archae - 0; Bacteria - 0; Metazoa - 183; Fungi - 0; Plants - 178; Viruses - …
AT3G23410.1	2420	237	528	2.41797	5.06573	1.06697	Up	1.04758e-22	1.91878e-21	protein_coding	FATTY ALCOHOL OXIDASE 3 (FAO3)	Encodes a fatty alcohol oxidase.
AT3G23510.1	3062	55	236	0.443482	1.78949	2.0126	Up	1.05432e-25	2.14715e-24	protein_coding		Cyclopropane-fatty-acyl-phospholipid synthase; FUNCTIONS IN: cyclopropane-fatty-acyl-phospholipid synthase activity; INVOLVED IN: lipid biosynthetic process; LOCATED IN: endomembrane system; CONTAINS InterPro DOMAIN/s: Amine oxidase (InterPro:IPR002937), Cyclopropane-fatty-acyl-phospholipid/mycolic acid synthase (InterPro:IPR003333), Adrenodoxin reductase (InterPro:IPR000759); BEST Arabidopsis th…
AT3G23550.1	1620	827	328	12.604	4.70091	-1.42287	Down	2.88244e-57	1.2109e-55	protein_coding		MATE efflux family protein; FUNCTIONS IN: antiporter activity, drug transmembrane transporter activity, transporter activity; INVOLVED IN: drug transmembrane transport, transmembrane transport; LOCATED IN: membrane; EXPRESSED IN: 10 plant structures; EXPRESSED DURING: 6 growth stages; CONTAINS InterPro DOMAIN/s: Multi antimicrobial extrusion protein MatE (InterPro:IPR002528); BEST Arabidopsis tha…
AT3G23920.1	2131	888	2214	10.2884	24.1222	1.22934	Up	3.36392e-112	2.55734e-110	protein_coding	BETA-AMYLASE 1 (BAM1)	Encodes a chloroplast beta-amylase. Is necessary for leaf starch breakdown in the absence of BAM3.
AT3G24000.1	1998	88	26	1.08744	0.302135	-1.84767	Down	3.94272e-10	3.80618e-09	protein_coding		Tetratricopeptide repeat (TPR)-like superfamily protein; CONTAINS InterPro DOMAIN/s: Pentatricopeptide repeat (InterPro:IPR002885); BEST Arabidopsis thaliana protein match is: Tetratricopeptide repeat (TPR)-like superfamily protein (TAIR:AT3G23330.1); Has 43197 Blast hits to 14383 proteins in 288 species: Archae - 1; Bacteria - 6; Metazoa - 112; Fungi - 144; Plants - 42273; Viruses - 0; Other Euk…
AT3G24420.1	1124	1806	4477	39.6707	92.4792	1.22105	Up	1.67124e-222	2.57025e-220	protein_coding		alpha/beta-Hydrolases superfamily protein; FUNCTIONS IN: hydrolase activity; INVOLVED IN: biological_process unknown; LOCATED IN: endomembrane system; EXPRESSED IN: guard cell; CONTAINS InterPro DOMAIN/s: Alpha/beta hydrolase fold-1 (InterPro:IPR000073); BEST Arabidopsis thaliana protein match is: alpha/beta-Hydrolases superfamily protein (TAIR:AT4G37470.1); Has 7600 Blast hits to 7598 proteins i…
AT3G24460.1	1976	825	4431	10.3083	52.064	2.33649	Up	0	0	protein_coding		Serinc-domain containing serine and sphingolipid biosynthesis protein; LOCATED IN: membrane; EXPRESSED IN: 10 plant structures; EXPRESSED DURING: LP.06 six leaves visible, LP.04 four leaves visible, 4 anthesis, petal differentiation and expansion stage; CONTAINS InterPro DOMAIN/s: TMS membrane protein/tumour differentially expressed protein (InterPro:IPR005016); BEST Arabidopsis thaliana protein …
AT3G24500.1	630	67	892	2.62575	32.8736	3.64613	Up	2.52668e-174	2.95257e-172	protein_coding	MULTIPROTEIN BRIDGING FACTOR 1C (MBF1C)	One of three genes in A. thaliana encoding multiprotein bridging factor 1, a highly conserved transcriptional coactivator. May serve as a bridging factor between a bZIP factor and TBP. Its expression is specifically elevated in response to pathogen infection, salinity, drought, heat, hydrogen peroxide, and application of abscisic acid or salicylic acid. Constitutive expression enhances the tolera…
AT3G24630.1	2489	147	78	1.45818	0.7276	-1.00295	Down	3.6924e-07	2.69454e-06	protein_coding	TON1 RECRUITING MOTIF 34 (TRM34)	unknown protein; Has 5348 Blast hits to 3182 proteins in 353 species: Archae - 0; Bacteria - 481; Metazoa - 1959; Fungi - 405; Plants - 180; Viruses - 10; Other Eukaryotes - 2313 (source: NCBI BLink).
AT3G24840.1	2260	53	173	0.57901	1.7773	1.61803	Up	1.18493e-14	1.57207e-13	protein_coding		Sec14p-like phosphatidylinositol transfer family protein; FUNCTIONS IN: transporter activity; INVOLVED IN: transport; LOCATED IN: intracellular; EXPRESSED IN: 17 plant structures; EXPRESSED DURING: 9 growth stages; CONTAINS InterPro DOMAIN/s: Cellular retinaldehyde-binding/triple function, C-terminal (InterPro:IPR001251), Cellular retinaldehyde-binding/triple function, N-terminal (InterPro:IPR008…
AT3G25230.1	2014	41	92	0.502623	1.0606	1.07733	Up	4.00076e-05	0.000219746	protein_coding	ROTAMASE FKBP 1 (ROF1)	Encodes a a high molecular weight member of the FK506 binding protein (FKBP) family. It has three FKBP12-like domains, tetratricopeptide repeats, and a putative calmodulin binding domain. Modulates thermotolerance by interacting with HSP90.1 and affecting the accumulation of HsfA2-regulated sHSPs. Belongs to one of the 36 carboxylate clamp (CC)-tetratricopeptide repeat (TPR) proteins (Prasad 2010…
AT3G26200.1	1775	619	305	8.61015	3.98956	-1.10981	Down	7.14444e-30	1.65528e-28	protein_coding	CYTOCHROME P450, FAMILY 71, SUBFAMILY B, POLYPEPTIDE 22 (CYP71B22)	putative cytochrome P450
AT3G26290.1	1622	39	200	0.593652	2.86287	2.26977	Up	2.32038e-25	4.68629e-24	protein_coding	CYTOCHROME P450, FAMILY 71, SUBFAMILY B, POLYPEPTIDE 26 (CYP71B26)	putative cytochrome P450
AT3G26450.1	889	1548	4476	42.992	116.899	1.44313	Up	5.37968e-287	1.10739e-284	protein_coding		Polyketide cyclase/dehydrase and lipid transport superfamily protein; FUNCTIONS IN: molecular_function unknown; INVOLVED IN: response to biotic stimulus, defense response; LOCATED IN: cellular_component unknown; EXPRESSED IN: 22 plant structures; EXPRESSED DURING: 14 growth stages; CONTAINS InterPro DOMAIN/s: Bet v I allergen (InterPro:IPR000916); BEST Arabidopsis thaliana protein match is: Polyk…
AT3G26510.5	1695	113	242	1.64599	3.31489	1.01	Up	2.28578e-10	2.2455e-09	protein_coding		Octicosapeptide/Phox/Bem1p family protein; CONTAINS InterPro DOMAIN/s: Octicosapeptide/Phox/Bem1p (InterPro:IPR000270); BEST Arabidopsis thaliana protein match is: octicosapeptide/Phox/Bem1p (PB1) domain-containing protein (TAIR:AT1G70640.1); Has 35333 Blast hits to 34131 proteins in 2444 species: Archae - 798; Bacteria - 22429; Metazoa - 974; Fungi - 991; Plants - 531; Viruses - 0; Other Eukaryo…
AT3G26540.1	2103	43	12	0.504833	0.132485	-1.92998	Down	7.45602e-06	4.5647e-05	protein_coding		Tetratricopeptide repeat (TPR)-like superfamily protein; CONTAINS InterPro DOMAIN/s: Pentatricopeptide repeat (InterPro:IPR002885); BEST Arabidopsis thaliana protein match is: Tetratricopeptide repeat (TPR)-like superfamily protein (TAIR:AT4G21300.1); Has 45842 Blast hits to 12891 proteins in 208 species: Archae - 0; Bacteria - 0; Metazoa - 81; Fungi - 71; Plants - 45205; Viruses - 0; Other Eukar…
AT3G26740.1	712	692	185	23.9963	6.03274	-1.99193	Down	1.03e-76	5.6136e-75	protein_coding	CCR-LIKE (CCL)	transcripts are differentially regulated at the level of mRNA stability at different times of day controlled by the circadian clock. mRNAs are targets of the mRNA degradation pathway mediated by the downstream (DST) instability determinant.
AT3G26830.1	1660	845	2140	12.568	29.9315	1.25191	Up	1.35216e-111	1.01926e-109	protein_coding	PHYTOALEXIN DEFICIENT 3 (PAD3)	Mutations in pad3 are defective in biosynthesis of the indole derived phytoalexin camalexin. Encodes a cytochrome P450 enzyme that catalyzes the conversion of dihydrocamalexic acid to camalexin.
AT3G26890.6	2963	36	10	0.299978	0.0783595	-1.93668	Down	4.12168e-05	0.000225878	protein_coding		unknown protein; FUNCTIONS IN: molecular_function unknown; INVOLVED IN: biological_process unknown; EXPRESSED IN: 24 plant structures; EXPRESSED DURING: 15 growth stages; BEST Arabidopsis thaliana protein match is: unknown protein (TAIR:AT5G41110.1).
AT3G27025.1	1084	1	26	0.0227766	0.556887	4.61176	Up	4.75152e-07	3.41987e-06	protein_coding		unknown protein; Has 25 Blast hits to 25 proteins in 6 species: Archae - 0; Bacteria - 0; Metazoa - 1; Fungi - 0; Plants - 24; Viruses - 0; Other Eukaryotes - 0 (source: NCBI BLink).
AT3G27350.1	1397	387	841	6.83963	13.9773	1.03109	Up	2.17324e-33	5.53339e-32	protein_coding		unknown protein; FUNCTIONS IN: molecular_function unknown; INVOLVED IN: biological_process unknown; LOCATED IN: plasma membrane; EXPRESSED IN: 24 plant structures; EXPRESSED DURING: 15 growth stages; BEST Arabidopsis thaliana protein match is: unknown protein (TAIR:AT5G40700.1); Has 230 Blast hits to 202 proteins in 35 species: Archae - 0; Bacteria - 3; Metazoa - 77; Fungi - 4; Plants - 130; Viru…
AT3G27500.1	2249	50	18	0.548907	0.185826	-1.56261	Down	2.99268e-05	0.00016733	protein_coding		Cysteine/Histidine-rich C1 domain family protein; FUNCTIONS IN: zinc ion binding; INVOLVED IN: intracellular signaling pathway; LOCATED IN: cellular_component unknown; CONTAINS InterPro DOMAIN/s: Protein kinase C-like, phorbol ester/diacylglycerol binding (InterPro:IPR002219), DC1 (InterPro:IPR004146), Zinc finger, PHD-type (InterPro:IPR001965), C1-like (InterPro:IPR011424); BEST Arabidopsis thal…
AT3G27510.1	2123	54	18	0.628004	0.196855	-1.67364	Down	5.1084e-06	3.21271e-05	protein_coding		Cysteine/Histidine-rich C1 domain family protein; FUNCTIONS IN: zinc ion binding; INVOLVED IN: biological_process unknown; LOCATED IN: cellular_component unknown; EXPRESSED IN: sperm cell; CONTAINS InterPro DOMAIN/s: DC1 (InterPro:IPR004146), Zinc finger, PHD-type (InterPro:IPR001965), C1-like (InterPro:IPR011424); BEST Arabidopsis thaliana protein match is: Cysteine/Histidine-rich C1 domain fami…
AT3G27550.1	1705	30	78	0.434425	1.06217	1.28983	Up	1.31182e-05	7.73395e-05	protein_coding		RNA-binding CRS1 / YhbY (CRM) domain protein; FUNCTIONS IN: RNA binding; EXPRESSED IN: 17 plant structures; EXPRESSED DURING: 6 growth stages; CONTAINS InterPro DOMAIN/s: RNA-binding, CRM domain (InterPro:IPR001890); BEST Arabidopsis thaliana protein match is: RNA-binding CRS1 / YhbY (CRM) domain protein (TAIR:AT2G28480.1); Has 9740 Blast hits to 5375 proteins in 499 species: Archae - 16; Bacteri…
AT3G27690.1	946	6001	16972	156.621	416.548	1.4112	Up	0	0	protein_coding	PHOTOSYSTEM II LIGHT HARVESTING COMPLEX GENE 2.3 (LHCB2.3)	Encodes Lhcb2.4. Belongs to the Lhc super-gene family encodes the light-harvesting chlorophyll a/b-binding (LHC) proteins that constitute the antenna system of the photosynthetic apparatus.
AT3G27970.1	1074	32	109	0.735638	2.35638	1.6795	Up	3.40478e-10	3.29996e-09	protein_coding		Exonuclease family protein; FUNCTIONS IN: zinc ion binding, exonuclease activity, nucleic acid binding; INVOLVED IN: biological_process unknown; LOCATED IN: intracellular; CONTAINS InterPro DOMAIN/s: Zinc finger, C2H2-like (InterPro:IPR015880), Exonuclease (InterPro:IPR006055), Polynucleotidyl transferase, ribonuclease H fold (InterPro:IPR012337), Zinc finger, C2H2-type (InterPro:IPR007087), Exon…
AT3G28270.1	1920	90	280	1.15734	3.38595	1.54875	Up	1.67393e-21	2.92582e-20	protein_coding		Protein of unknown function (DUF677); CONTAINS InterPro DOMAIN/s: Protein of unknown function DUF677 (InterPro:IPR007749); BEST Arabidopsis thaliana protein match is: Protein of unknown function (DUF677) (TAIR:AT3G28290.1); Has 636 Blast hits to 621 proteins in 191 species: Archae - 37; Bacteria - 189; Metazoa - 134; Fungi - 25; Plants - 165; Viruses - 1; Other Eukaryotes - 85 (source: NCBI BLink…
AT3G28270.2	1378	110	370	1.97089	6.23413	1.66134	Up	1.02494e-30	2.43583e-29	protein_coding		Protein of unknown function (DUF677); CONTAINS InterPro DOMAIN/s: Protein of unknown function DUF677 (InterPro:IPR007749); BEST Arabidopsis thaliana protein match is: Protein of unknown function (DUF677) (TAIR:AT3G28290.1); Has 636 Blast hits to 621 proteins in 191 species: Archae - 37; Bacteria - 189; Metazoa - 134; Fungi - 25; Plants - 165; Viruses - 1; Other Eukaryotes - 85 (source: NCBI BLink…
AT3G28340.1	1606	397	145	6.10328	2.09626	-1.54177	Down	9.24406e-32	2.26116e-30	protein_coding	GALACTURONOSYLTRANSFERASE-LIKE 10 (GATL10)	Encodes a protein with putative galacturonosyltransferase activity.
AT3G28370.1	879	48	19	1.34825	0.501866	-1.42571	Down	0.000133509	0.000670428	protein_coding		unknown protein; BEST Arabidopsis thaliana protein match is: unknown protein (TAIR:AT1G51430.1); Has 6174 Blast hits to 4953 proteins in 685 species: Archae - 195; Bacteria - 792; Metazoa - 2688; Fungi - 653; Plants - 470; Viruses - 15; Other Eukaryotes - 1361 (source: NCBI BLink).
AT3G28770.1	6246	32	74	0.126493	0.275076	1.12077	Up	0.00014577	0.000727085	protein_coding		Protein of unknown function (DUF1216); FUNCTIONS IN: molecular_function unknown; INVOLVED IN: biological_process unknown; LOCATED IN: endomembrane system; EXPRESSED IN: petal, leaf whorl, male gametophyte, flower, epidermis; EXPRESSED DURING: L mature pollen stage, M germinated pollen stage, 4 anthesis, petal differentiation and expansion stage; CONTAINS InterPro DOMAIN/s: Protein of unknown func…
AT3G29035.1	1433	68	23	1.1716	0.372653	-1.65258	Down	3.78734e-07	2.76005e-06	protein_coding	NAC DOMAIN CONTAINING PROTEIN 3 (NAC3)	Encodes a protein with transcription factor activity. Note: this protein (AT3G29035) on occasion has also been referred to as AtNAC3, not to be confused with the AtNAC3 found at locus AT3G15500.
AT3G29330.2	765	24	4	0.774583	0.121401	-2.67364	Down	5.31334e-05	0.00028534	protein_coding		unknown protein; INVOLVED IN: biological_process unknown; EXPRESSED IN: stem, embryo; EXPRESSED DURING: D bilateral stage.
AT3G29670.1	1479	118	262	1.96985	4.11298	1.0621	Up	6.1504e-12	6.81792e-11	protein_coding	PHENOLIC GLUCOSIDE MALONYLTRANSFERASE 2 (PMAT2)	Encodes a malonyltransferase that may play a role in phenolic xenobiotic detoxification.
AT3G29810.1	1506	116	343	1.90174	5.28801	1.4754	Up	2.59186e-24	5.02595e-23	protein_coding	COBRA-LIKE PROTEIN 2 PRECURSOR (COBL2)	COBRA-like protein 2 precursor (COBL2); FUNCTIONS IN: molecular_function unknown; INVOLVED IN: biological_process unknown; LOCATED IN: anchored to plasma membrane, anchored to membrane; EXPRESSED IN: 24 plant structures; EXPRESSED DURING: 13 growth stages; CONTAINS InterPro DOMAIN/s: Glycosyl-phosphatidyl inositol-anchored, plant (InterPro:IPR006918), COBRA-like (InterPro:IPR017391); BEST Arabido…
AT3G30460.1	667	20	101	0.740325	3.51576	2.2476	Up	2.3395e-13	2.87839e-12	protein_coding		RING/U-box superfamily protein; FUNCTIONS IN: zinc ion binding; EXPRESSED IN: 6 plant structures; EXPRESSED DURING: 4 anthesis, petal differentiation and expansion stage; CONTAINS InterPro DOMAIN/s: Zinc finger, RING-type (InterPro:IPR001841), Zinc finger, C3HC4 RING-type (InterPro:IPR018957); BEST Arabidopsis thaliana protein match is: RING/U-box superfamily protein (TAIR:AT3G02340.1); Has 10074…
AT3G32980.1	1414	154	22	2.68899	0.36124	-2.89603	Down	1.20745e-27	2.62908e-26	protein_coding		Peroxidase superfamily protein; FUNCTIONS IN: peroxidase activity, heme binding; INVOLVED IN: response to oxidative stress, oxidation reduction; LOCATED IN: cell wall, vacuole, membrane; EXPRESSED IN: leaf; EXPRESSED DURING: seedling growth; CONTAINS InterPro DOMAIN/s: Haem peroxidase (InterPro:IPR010255), Plant peroxidase (InterPro:IPR000823), Peroxidases heam-ligand binding site (InterPro:IPR01…
AT3G42556.1	342	2	79	0.144385	5.3632	5.2151	Up	1.4912e-20	2.51288e-19	transposable_element_gene		transposable element gene; similar to unknown protein [Arabidopsis thaliana] (TAIR:AT5G51320.1); contains InterPro domain Protein of unknown function DUF321; (InterPro:IPR005529)
AT3G43430.1	770	75	25	2.40485	0.753828	-1.67364	Down	7.21034e-08	5.66663e-07	protein_coding		RING/U-box superfamily protein; FUNCTIONS IN: zinc ion binding; EXPRESSED IN: 11 plant structures; EXPRESSED DURING: 4 anthesis, petal differentiation and expansion stage; CONTAINS InterPro DOMAIN/s: Zinc finger, RING-type (InterPro:IPR001841), Zinc finger, C3HC4 RING-type (InterPro:IPR018957); BEST Arabidopsis thaliana protein match is: RING/U-box superfamily protein (TAIR:AT5G20885.1); Has 6030…
AT3G44110.1	1781	953	2909	13.2114	37.923	1.5213	Up	2.48718e-202	3.46651e-200	protein_coding	(J3)	homologous to the co-chaperon DNAJ protein from E coli
AT3G44450.1	583	617	3055	26.1297	121.665	2.21915	Up	0	0	protein_coding		unknown protein; BEST Arabidopsis thaliana protein match is: unknown protein (TAIR:AT3G52740.1); Has 63 Blast hits to 63 proteins in 12 species: Archae - 0; Bacteria - 0; Metazoa - 0; Fungi - 0; Plants - 63; Viruses - 0; Other Eukaryotes - 0 (source: NCBI BLink).
AT3G44550.1	1671	30	0	0.443265	0.001	-8.79202	Down	3.5397e-10	3.42576e-09	protein_coding	FATTY ACID REDUCTASE 5 (FAR5)	Encodes a member of the eight-member gene family encoding alcohol-forming fatty acyl-CoA reductases (FARs) identified in Arabidopsis thaliana. Three of the FARs, FAR1 (At5g22500), FAR4 (At3g44540) and FAR5 (At3g44550), are shown to generate the fatty alcohols found in root, seed coat, and wound-induced leaf tissue.
AT3G44798.1	720	223	87	7.64699	2.8055	-1.44664	Down	5.48406e-17	8.05895e-16	other_rna		other RNA
AT3G44860.1	1234	54	363	1.08043	6.8299	2.66026	Up	1.66776e-53	6.61173e-52	protein_coding	FARNESOIC ACID CARBOXYL-O-METHYLTRANSFERASE (FAMT)	Encodes a farnesoic acid carboxyl-O-methyltransferase.
AT3G44990.1	1273	314	725	6.09003	13.2231	1.11854	Up	7.08824e-33	1.77604e-31	protein_coding	XYLOGLUCAN ENDO-TRANSGLYCOSYLASE-RELATED 8 (XTR8)	xyloglucan endo-transglycosylase
AT3G45010.1	1715	1742	3833	25.0785	51.8917	1.04905	Up	5.66266e-150	5.69672e-148	protein_coding	SERINE CARBOXYPEPTIDASE-LIKE 48 (scpl48)	serine carboxypeptidase-like 48 (scpl48); FUNCTIONS IN: serine-type carboxypeptidase activity; INVOLVED IN: proteolysis; LOCATED IN: endomembrane system; EXPRESSED IN: 24 plant structures; EXPRESSED DURING: 13 growth stages; CONTAINS InterPro DOMAIN/s: Peptidase S10, serine carboxypeptidase (InterPro:IPR001563), Peptidase S10, serine carboxypeptidase, active site (InterPro:IPR018202); BEST Arabid…
AT3G45070.1	1067	12	0	0.277674	0.001	-8.11725	Down	0.000162725	0.000803271	protein_coding		P-loop containing nucleoside triphosphate hydrolases superfamily protein; FUNCTIONS IN: sulfotransferase activity; INVOLVED IN: biological_process unknown; LOCATED IN: cellular_component unknown; CONTAINS InterPro DOMAIN/s: Sulfotransferase domain (InterPro:IPR000863); BEST Arabidopsis thaliana protein match is: P-loop containing nucleoside triphosphate hydrolases superfamily protein (TAIR:AT3G45…
AT3G45890.1	2054	95	39	1.14194	0.440846	-1.37313	Down	1.5789e-07	1.1993e-06	protein_coding	ROOT UVB SENSITIVE 1 (RUS1)	Encodes RUS1 (root UVB sensitive 1), a protein that contains DUF647 (domain of unknown function 647), a domain highly conserved in eukaryotes. The primary root of rus1 is hypersensitive to very low-fluence-rate (VLF) UVB.
AT3G45970.1	989	205	1337	5.11771	31.3876	2.61662	Up	5.15026e-189	6.5629e-187	protein_coding	EXPANSIN-LIKE A1 (EXLA1)	member of EXPANSIN-LIKE. Naming convention from the Expansin Working Group (Kende et al, 2004. Plant Mol Bio)
AT3G46620.1	1371	50	122	0.900432	2.06607	1.1982	Up	2.50326e-07	1.86127e-06	protein_coding	RING AND DOMAIN OF UNKNOWN FUNCTION 1117 1 (RDUF1)	Encodes an ABA- and drought-induced RING-DUF1117 gene whose mutation results in hyposensitive phenotypes toward ABA in terms of germination rate and stomatal closure and markedly reduced tolerance to drought stress relative to wild-type plants.
AT3G46650.1	1416	56	135	0.976434	2.21357	1.18078	Up	8.09954e-08	6.33753e-07	protein_coding		UDP-Glycosyltransferase superfamily protein; FUNCTIONS IN: UDP-glycosyltransferase activity, transferase activity, transferring glycosyl groups; INVOLVED IN: metabolic process; LOCATED IN: cellular_component unknown; CONTAINS InterPro DOMAIN/s: UDP-glucuronosyl/UDP-glucosyltransferase (InterPro:IPR002213); BEST Arabidopsis thaliana protein match is: UDP-Glycosyltransferase superfamily protein (TA…
AT3G46890.1	788	15	47	0.469984	1.38482	1.55902	Up	0.000103267	0.00052848	protein_coding		BEST Arabidopsis thaliana protein match is: maternal effect embryo arrest 60 (TAIR:AT5G05950.1); Has 124 Blast hits to 124 proteins in 12 species: Archae - 0; Bacteria - 0; Metazoa - 0; Fungi - 0; Plants - 124; Viruses - 0; Other Eukaryotes - 0 (source: NCBI BLink).
AT3G46970.1	2981	1428	725	11.8273	5.64676	-1.06662	Down	1.28661e-62	5.87535e-61	protein_coding	ALPHA-GLUCAN PHOSPHORYLASE 2 (PHS2)	Encodes a cytosolic alpha-glucan phosphorylase. In vitro, the enzyme has a preference for branched polysaccharides, such as glycogen.
AT3G47160.1	1227	45	6	0.905495	0.113535	-2.99557	Down	2.92272e-09	2.62544e-08	protein_coding		RING/U-box superfamily protein; FUNCTIONS IN: zinc ion binding; EXPRESSED IN: 23 plant structures; EXPRESSED DURING: 13 growth stages; CONTAINS InterPro DOMAIN/s: Zinc finger, RING-type, conserved site (InterPro:IPR017907), Zinc finger, RING-type (InterPro:IPR001841); BEST Arabidopsis thaliana protein match is: RING/U-box superfamily protein (TAIR:AT5G58787.1); Has 1132 Blast hits to 1132 protein…
AT3G47470.1	1266	31751	71394	619.216	1309.34	1.08032	Up	0	0	protein_coding	LIGHT-HARVESTING CHLOROPHYLL-PROTEIN COMPLEX I SUBUNIT A4 (LHCA4)	Encodes a chlorophyll a/b-binding protein that is more similar to the PSI Cab proteins than the PSII cab proteins. The predicted protein is about 20 amino acids shorter than most known Cab proteins.
AT3G47500.1	1717	287	2151	4.12696	29.0866	2.81721	Up	0	0	protein_coding	CYCLING DOF FACTOR 3 (CDF3)	Dof-type zinc finger domain-containing protein, identical to H-protein promoter binding factor-2a GI:3386546 from (Arabidopsis thaliana). Interacts with LKP2 and FKF1, but its overexpression does not change flowering time under short or long day conditions.
AT3G47690.1	1328	108	56	2.00791	0.979068	-1.03621	Down	7.707e-06	4.70866e-05	protein_coding	MICROTUBULE END BINDING PROTEIN EB1A (EB1A)	encodes a homolog of animal microtubule-end-binding protein. There are two other members of this family. EB1 forms foci at regions where the minus ends of microtubules are gathered during mitosis and early cytokinesis.
AT3G47830.1	882	32	83	0.895777	2.18491	1.28636	Up	7.18716e-06	4.41323e-05	protein_coding		DNA glycosylase superfamily protein; FUNCTIONS IN: catalytic activity; INVOLVED IN: DNA repair, base-excision repair; CONTAINS InterPro DOMAIN/s: DNA glycosylase (InterPro:IPR011257), HhH-GPD domain (InterPro:IPR003265); BEST Arabidopsis thaliana protein match is: demeter-like 1 (TAIR:AT2G36490.1); Has 4804 Blast hits to 4804 proteins in 1691 species: Archae - 231; Bacteria - 3044; Metazoa - 109;…
AT3G47980.1	1097	68	16	1.53046	0.338639	-2.17614	Down	9.7113e-10	9.04855e-09	protein_coding		Integral membrane HPP family protein; FUNCTIONS IN: molecular_function unknown; INVOLVED IN: biological_process unknown; LOCATED IN: integral to membrane, chloroplast; EXPRESSED IN: root; CONTAINS InterPro DOMAIN/s: HPP (InterPro:IPR007065); BEST Arabidopsis thaliana protein match is: Integral membrane HPP family protein (TAIR:AT5G62720.1); Has 1433 Blast hits to 1433 proteins in 460 species: Arc…
AT3G48240.1	988	12	71	0.299877	1.66849	2.47611	Up	8.56772e-11	8.72753e-10	protein_coding		Octicosapeptide/Phox/Bem1p family protein; CONTAINS InterPro DOMAIN/s: Octicosapeptide/Phox/Bem1p (InterPro:IPR000270); BEST Arabidopsis thaliana protein match is: Octicosapeptide/Phox/Bem1p family protein (TAIR:AT5G63130.1); Has 361 Blast hits to 361 proteins in 15 species: Archae - 0; Bacteria - 0; Metazoa - 0; Fungi - 0; Plants - 361; Viruses - 0; Other Eukaryotes - 0 (source: NCBI BLink).
AT3G48250.1	1866	26	6	0.344017	0.0746557	-2.20416	Down	0.00016493	0.000813106	protein_coding	BUTHIONINE SULFOXIMINE-INSENSITIVE ROOTS 6 (BIR6)	Encodes a pentatricopeptide repeat protein implicated in splicing of intron 1 of mitochondrial nad7 transcripts.
AT3G48260.1	1551	5	29	0.0795933	0.43412	2.44737	Up	4.79572e-05	0.000259574	protein_coding	WITH NO LYSINE (K) KINASE 3 (WNK3)	Encodes a member of the WNK family (9 members in all) of protein kinases, the structural design of which is clearly distinct from those of other known protein kinases, such as receptor-like kinases and mitogen-activated protein kinases.
AT3G48360.1	1439	11669	158	200.212	2.54929	-6.29529	Down	0	0	protein_coding	BTB AND TAZ DOMAIN PROTEIN 2 (bt2)	encodes a protein (BT2) that is an essential component of the TAC1-mediated telomerase activation pathway. Acts redundantly with BT3 and BT1 during female gametophyte development and with BT3 during male gametophyte development. BT2 also mediates multiple responses to nutrients, stresses, and hormones.
AT3G48410.1	1330	32	8	0.594041	0.139657	-2.08868	Down	5.02156e-05	0.000270921	protein_coding		alpha/beta-Hydrolases superfamily protein; CONTAINS InterPro DOMAIN/s: Alpha/beta hydrolase fold-1 (InterPro:IPR000073); BEST Arabidopsis thaliana protein match is: alpha/beta-Hydrolases superfamily protein (TAIR:AT2G36290.1); Has 1039 Blast hits to 1035 proteins in 267 species: Archae - 10; Bacteria - 561; Metazoa - 10; Fungi - 51; Plants - 319; Viruses - 0; Other Eukaryotes - 88 (source: NCBI B…
AT3G48460.1	1310	1110	5546	20.9204	98.2951	2.23221	Up	0	0	protein_coding		GDSL-like Lipase/Acylhydrolase superfamily protein; FUNCTIONS IN: hydrolase activity, acting on ester bonds, carboxylesterase activity; INVOLVED IN: glycerol biosynthetic process, lipid metabolic process; LOCATED IN: endomembrane system; EXPRESSED IN: 22 plant structures; EXPRESSED DURING: 14 growth stages; CONTAINS InterPro DOMAIN/s: Lipase, GDSL (InterPro:IPR001087); BEST Arabidopsis thaliana p…
AT3G48490.1	522	75	38	3.54739	1.69019	-1.06957	Down	0.000133165	0.000669077	protein_coding		unknown protein; Has 16 Blast hits to 16 proteins in 7 species: Archae - 0; Bacteria - 0; Metazoa - 0; Fungi - 1; Plants - 15; Viruses - 0; Other Eukaryotes - 0 (source: NCBI BLink).
AT3G48650.1	1487	330	136	5.47925	2.12349	-1.36754	Down	1.53547e-22	2.7876e-21	pseudogene		pseudogene, At14a-related protein, similar to At14a (GI:11994571 and GI:11994573) (Arabidopsis thaliana)
AT3G48690.1	1188	1594	3927	33.1276	76.7481	1.2121	Up	3.44522e-193	4.51932e-191	protein_coding	(CXE12)	Encodes a protein with carboxylesterase whose activity was tested using both pNA and 2,4-D-methyl.
AT3G48810.1	2514	35	86	0.343733	0.794248	1.2083	Up	1.35345e-05	7.95656e-05	protein_coding		Pentatricopeptide repeat (PPR) superfamily protein; FUNCTIONS IN: molecular_function unknown; INVOLVED IN: biological_process unknown; LOCATED IN: endomembrane system; EXPRESSED IN: 6 plant structures; EXPRESSED DURING: C globular stage, petal differentiation and expansion stage, E expanded cotyledon stage, D bilateral stage; CONTAINS InterPro DOMAIN/s: Pentatricopeptide repeat (InterPro:IPR00288…
AT3G48850.1	1404	25	86	0.439634	1.42218	1.69373	Up	2.1067e-08	1.74591e-07	protein_coding	PHOSPHATE TRANSPORTER 3;2 (PHT3;2)	phosphate transporter 3;2 (PHT3;2); FUNCTIONS IN: binding; INVOLVED IN: transport, transmembrane transport; LOCATED IN: mitochondrial inner membrane, chloroplast, membrane; EXPRESSED IN: stem, sepal, stamen; EXPRESSED DURING: 4 anthesis; CONTAINS InterPro DOMAIN/s: Mitochondrial substrate carrier (InterPro:IPR001993), Mitochondrial substrate/solute carrier (InterPro:IPR018108); BEST Arabidopsis t…
AT3G49110.1	1365	48	119	0.868214	2.02413	1.22118	Up	2.34164e-07	1.74304e-06	protein_coding	PEROXIDASE CA (PRXCA)	Class III peroxidase Perx33. Expressed in roots. Located in the cell wall. Involved in cell elongation. Expression activated by light. May play a role in generating H2O2 during defense response.
AT3G49620.1	1304	30	98	0.568018	1.7449	1.61914	Up	6.74242e-09	5.88477e-08	protein_coding	DARK INDUCIBLE 11 (DIN11)	encodes a protein similar to 2-oxoacid-dependent dioxygenase. Expression is induced after 24 hours of dark treatment, in senescing leaves and treatment with exogenous photosynthesis inhibitor. Induction of gene expression was suppressed in excised leaves supplied with sugar. The authors suggest that the gene's expression pattern is responding to the level of sugar in the cell.
AT3G49790.1	1713	642	253	9.25329	3.42915	-1.43212	Down	2.87322e-45	9.6471e-44	protein_coding		Carbohydrate-binding protein; FUNCTIONS IN: ATP binding; INVOLVED IN: biological_process unknown; EXPRESSED IN: 21 plant structures; EXPRESSED DURING: 11 growth stages; CONTAINS InterPro DOMAIN/s: ATPase-like, ATP-binding domain (InterPro:IPR003594); BEST Arabidopsis thaliana protein match is: Carbohydrate-binding protein (TAIR:AT1G10150.1); Has 109 Blast hits to 107 proteins in 18 species: Archa…
AT3G50100.1	1288	71	29	1.36101	0.522763	-1.38045	Down	5.49066e-06	3.43776e-05	protein_coding	SMALL RNA DEGRADING NUCLEASE 1 (SDN1)	Encodes an exonuclease that degrades single-stranded small RNAs in vitro and limits the accumulation of small RNAs in vivo.
AT3G50120.1	1819	42	6	0.570079	0.0765846	-2.89603	Down	1.77928e-08	1.48653e-07	protein_coding		Plant protein of unknown function (DUF247); FUNCTIONS IN: molecular_function unknown; INVOLVED IN: biological_process unknown; LOCATED IN: endomembrane system; EXPRESSED IN: leaf apex, petal, leaf whorl, sepal, flower; EXPRESSED DURING: 4 anthesis, petal differentiation and expansion stage; CONTAINS InterPro DOMAIN/s: Protein of unknown function DUF247, plant (InterPro:IPR004158); BEST Arabidopsi…
AT3G50140.1	1693	113	54	1.64793	0.740559	-1.15397	Down	5.925e-07	4.21124e-06	protein_coding		Plant protein of unknown function (DUF247); INVOLVED IN: biological_process unknown; LOCATED IN: chloroplast; EXPRESSED IN: cotyledon, leaf whorl, root, leaf; EXPRESSED DURING: LP.06 six leaves visible, LP.04 four leaves visible, LP.10 ten leaves visible, LP.08 eight leaves visible, LP.12 twelve leaves visible; CONTAINS InterPro DOMAIN/s: Protein of unknown function DUF247, plant (InterPro:IPR004…
AT3G50410.1	1013	4	26	0.097492	0.595919	2.61176	Up	6.85008e-05	0.000361769	protein_coding	OBF BINDING PROTEIN 1 (OBP1)	Arabidopsis Dof protein containing a single 51-amino acid zinc finger DNA-binding domain, which may play an important roles in plant growth and development.
AT3G50470.1	841	154	73	4.52109	2.01535	-1.16564	Down	4.06826e-09	3.60605e-08	protein_coding	HOMOLOG OF RPW8 3 (HR3)	Homolog of RPW8
AT3G50500.1	1473	104	42	1.74321	0.662018	-1.3968	Down	2.70414e-08	2.21972e-07	protein_coding	SNF1-RELATED PROTEIN KINASE 2.2 (SNRK2.2)	encodes a member of SNF1-related protein kinases (SnRK2) whose activity is activated by ionic (salt) and non-ionic (mannitol) osmotic stress. Enzyme involved in the ABA signaling during seed germination, dormancy and seedling growth.
AT3G50560.1	1159	354	1670	7.54116	33.4546	2.14935	Up	8.45958e-187	1.07288e-184	protein_coding		NAD(P)-binding Rossmann-fold superfamily protein; FUNCTIONS IN: oxidoreductase activity, binding, catalytic activity; INVOLVED IN: oxidation reduction, metabolic process; LOCATED IN: cellular_component unknown; EXPRESSED IN: 19 plant structures; EXPRESSED DURING: 11 growth stages; CONTAINS InterPro DOMAIN/s: NAD(P)-binding domain (InterPro:IPR016040), Glucose/ribitol dehydrogenase (InterPro:IPR00…
AT3G50570.1	781	52	115	1.64388	3.41877	1.05637	Up	6.0563e-06	3.76549e-05	protein_coding		hydroxyproline-rich glycoprotein family protein; CONTAINS InterPro DOMAIN/s: Protein of unknown function DUF784, Arabidopsis thaliana (InterPro:IPR008502); BEST Arabidopsis thaliana protein match is: ECA1 gametogenesis related family protein (TAIR:AT1G44224.1); Has 1202 Blast hits to 781 proteins in 175 species: Archae - 0; Bacteria - 378; Metazoa - 371; Fungi - 63; Plants - 171; Viruses - 5; Oth…
AT3G50650.1	1953	611	259	7.72427	3.07908	-1.3269	Down	1.32591e-38	3.78669e-37	protein_coding		GRAS family transcription factor; CONTAINS InterPro DOMAIN/s: Transcription factor GRAS (InterPro:IPR005202); BEST Arabidopsis thaliana protein match is: GRAS family transcription factor (TAIR:AT5G66770.1); Has 2907 Blast hits to 2857 proteins in 413 species: Archae - 0; Bacteria - 24; Metazoa - 184; Fungi - 97; Plants - 2517; Viruses - 13; Other Eukaryotes - 72 (source: NCBI BLink).
AT3G50700.1	2014	163	68	1.99823	0.783921	-1.34994	Down	1.12263e-11	1.22619e-10	protein_coding	INDETERMINATE(ID)-DOMAIN 2 (IDD2)	zinc finger protein, similar to maize Indeterminate1 (ID1)
AT3G50760.1	1320	37	95	0.692064	1.67099	1.27172	Up	1.90852e-06	1.28193e-05	protein_coding	GALACTURONOSYLTRANSFERASE-LIKE 2 (GATL2)	Encodes a protein with putative galacturonosyltransferase activity.
AT3G51075.1	1755	63	29	0.886302	0.383658	-1.20798	Down	0.00011449	0.000582354	other_rna		Potential natural antisense gene, locus overlaps with AT3G51070
AT3G51080.1	1297	147	323	2.79831	5.7821	1.04704	Up	4.38486e-14	5.62776e-13	protein_coding	GATA TRANSCRIPTION FACTOR 6 (GATA6)	Encodes a member of the GATA factor family of zinc finger transcription factors.
AT3G51238.1	1670	16	50	0.236549	0.695147	1.55518	Up	6.32348e-05	0.000335414	other_rna		Potential natural antisense gene, locus overlaps with AT3G51240
AT3G51320.1	1964	29	74	0.364565	0.874809	1.26279	Up	2.99084e-05	0.000167262	protein_coding		Pentatricopeptide repeat (PPR) superfamily protein; CONTAINS InterPro DOMAIN/s: Pentatricopeptide repeat (InterPro:IPR002885); BEST Arabidopsis thaliana protein match is: Pentatricopeptide repeat (PPR) superfamily protein (TAIR:AT3G62890.1); Has 32632 Blast hits to 12262 proteins in 174 species: Archae - 0; Bacteria - 0; Metazoa - 25; Fungi - 25; Plants - 32307; Viruses - 0; Other Eukaryotes - 27…
AT3G51450.1	1298	80	172	1.52172	3.07664	1.01566	Up	8.0617e-08	6.30977e-07	protein_coding		Calcium-dependent phosphotriesterase superfamily protein; FUNCTIONS IN: strictosidine synthase activity; INVOLVED IN: alkaloid biosynthetic process, biosynthetic process; LOCATED IN: endomembrane system; EXPRESSED IN: 22 plant structures; EXPRESSED DURING: 13 growth stages; CONTAINS InterPro DOMAIN/s: Strictosidine synthase (InterPro:IPR004141), Strictosidine synthase, conserved region (InterPro:…
AT3G52180.1	1509	90	38	1.47256	0.584679	-1.33261	Down	6.15422e-07	4.36257e-06	protein_coding	STARCH-EXCESS 4 (SEX4)	Encodes a plant-specific glucan phosphatase that contains a noncatalytic carbohydrate-binding module as well as a dual specificity protein phosphatase domain. SEX4 can dephosphorylate C6- and C3-glucosyl residues on native starch grains and related maltodextrin compounds in vitro. This protein interacts with the plant SnRK AKIN11, binds starch, and is localized in the chloroplast. sex4 mutants ha…
AT3G52260.1	1335	0	14	0.001	0.243484	7.92768	Up	9.60988e-05	0.000493969	protein_coding		Pseudouridine synthase family protein; FUNCTIONS IN: pseudouridine synthase activity, RNA binding; INVOLVED IN: pseudouridine synthesis, RNA modification; LOCATED IN: cellular_component unknown; EXPRESSED IN: 21 plant structures; EXPRESSED DURING: 13 growth stages; CONTAINS InterPro DOMAIN/s: Pseudouridine synthase, catalytic domain (InterPro:IPR020103), Pseudouridine synthase, RsuA and RluB/C/D/…
AT3G52310.1	2482	9	403	0.089528	3.76987	5.39603	Up	1.31605e-101	9.03011e-100	protein_coding	ATP-BINDING CASSETTE G27 (ABCG27)	ABC-2 type transporter family protein; FUNCTIONS IN: ATPase activity, coupled to transmembrane movement of substances; LOCATED IN: plasma membrane; EXPRESSED IN: stem, stamen; EXPRESSED DURING: 4 anthesis; CONTAINS InterPro DOMAIN/s: ATPase, AAA+ type, core (InterPro:IPR003593), ABC transporter-like (InterPro:IPR003439), ABC-2 type transporter (InterPro:IPR013525), ABC transporter, conserved site…
AT3G52370.1	1603	523	1774	8.05539	25.6947	1.67344	Up	3.26202e-142	3.18583e-140	protein_coding	FASCICLIN-LIKE ARABINOGALACTAN PROTEIN 15 PRECURSOR (FLA15)	FASCICLIN-like arabinogalactan protein 15 precursor (FLA15); INVOLVED IN: cell adhesion; LOCATED IN: endomembrane system; EXPRESSED IN: 21 plant structures; EXPRESSED DURING: 13 growth stages; CONTAINS InterPro DOMAIN/s: FAS1 domain (InterPro:IPR000782); BEST Arabidopsis thaliana protein match is: FASCICLIN-like arabinogalactan protein 16 precursor (TAIR:AT2G35860.1); Has 1194 Blast hits to 1139 …
AT3G52400.1	1336	1698	767	31.3798	13.3294	-1.23522	Down	2.58462e-93	1.69937e-91	protein_coding	SYNTAXIN OF PLANTS 122 (SYP122)	syntaxin protein, involved in the negative regulation of defense pathways such as programmed cell death, salicylic acid signalling pathway, jasmonic acid signalling pathway
AT3G52430.1	1932	1801	804	23.0157	9.66211	-1.25221	Down	5.7393e-101	3.92797e-99	protein_coding	PHYTOALEXIN DEFICIENT 4 (PAD4)	Encodes a lipase-like gene that is important for salicylic acid signaling and function in resistance (R) gene-mediated and basal plant disease resistance. PAD4 can interact directly with EDS1, another disease resistance signaling protein. Expressed at elevated level in response to green peach aphid (GPA) feeding, and modulates the GPA feeding-induced leaf senescence through a mechanism that doesn…
AT3G52460.1	903	81	40	2.2147	1.02848	-1.1066	Down	4.44756e-05	0.000242495	protein_coding		hydroxyproline-rich glycoprotein family protein; BEST Arabidopsis thaliana protein match is: Late embryogenesis abundant (LEA) hydroxyproline-rich glycoprotein family (TAIR:AT2G27260.1); Has 13276 Blast hits to 8377 proteins in 712 species: Archae - 22; Bacteria - 1322; Metazoa - 3676; Fungi - 1758; Plants - 4244; Viruses - 417; Other Eukaryotes - 1837 (source: NCBI BLink).
AT3G52740.1	591	292	1155	12.1987	45.3751	1.89517	Up	2.0857e-110	1.55903e-108	protein_coding		unknown protein; BEST Arabidopsis thaliana protein match is: unknown protein (TAIR:AT3G44450.1); Has 65 Blast hits to 65 proteins in 13 species: Archae - 0; Bacteria - 0; Metazoa - 0; Fungi - 0; Plants - 65; Viruses - 0; Other Eukaryotes - 0 (source: NCBI BLink).
AT3G53210.1	1238	58	7	1.15671	0.131281	-3.13931	Down	4.6381e-12	5.18228e-11	protein_coding		nodulin MtN21-like transporter family protein
AT3G53230.1	2696	141	941	1.29127	8.10388	2.64982	Up	1.96358e-135	1.81818e-133	protein_coding		ATPase, AAA-type, CDC48 protein; FUNCTIONS IN: hydrolase activity, nucleoside-triphosphatase activity, binding, nucleotide binding, ATP binding; INVOLVED IN: response to cadmium ion; LOCATED IN: cytosol, nucleolus, plasma membrane; EXPRESSED IN: 24 plant structures; EXPRESSED DURING: 13 growth stages; CONTAINS InterPro DOMAIN/s: ATPase, AAA+ type, core (InterPro:IPR003593), ATPase, AAA-type, core…
AT3G53760.1	2667	355	143	3.28642	1.2449	-1.40048	Down	5.8166e-25	1.15213e-23	protein_coding	GAMMA-TUBULIN COMPLEX PROTEIN 4 (GCP4)	Encodes GCP4 (gamma-Tubulin Complex Protein 4), required for microtubule organization.
AT3G53800.1	1346	83	16	1.52248	0.275993	-2.46372	Down	3.03444e-13	3.69939e-12	protein_coding	FES1B (Fes1B)	Encodes one of the Arabidopsis orthologs of the human Hsp70-binding protein 1 (HspBP-1) and yeast Fes1p: Fes1A (AT3G09350), Fes1B (AT3G53800), Fes1C (AT5G02150).
AT3G53830.1	1626	2	292	0.0303688	4.16951	7.10115	Up	9.14356e-81	5.25068e-79	protein_coding		Regulator of chromosome condensation (RCC1) family protein; CONTAINS InterPro DOMAIN/s: Regulator of chromosome condensation/beta-lactamase-inhibitor protein II (InterPro:IPR009091), Regulator of chromosome condensation, RCC1 (InterPro:IPR000408); BEST Arabidopsis thaliana protein match is: Regulator of chromosome condensation (RCC1) family protein (TAIR:AT3G55580.1); Has 18457 Blast hits to 6075…
AT3G53940.1	1542	32	74	0.51237	1.11422	1.12077	Up	0.00014577	0.00072722	protein_coding		Mitochondrial substrate carrier family protein; FUNCTIONS IN: binding, transporter activity; INVOLVED IN: transport, mitochondrial transport, transmembrane transport; LOCATED IN: mitochondrial inner membrane, membrane; EXPRESSED IN: 8 plant structures; EXPRESSED DURING: 4 anthesis, F mature embryo stage, petal differentiation and expansion stage, E expanded cotyledon stage, D bilateral stage; CON…
AT3G54150.1	1203	109	45	2.23707	0.8685	-1.36501	Down	2.2246e-08	1.84076e-07	protein_coding		S-adenosyl-L-methionine-dependent methyltransferases superfamily protein; FUNCTIONS IN: methyltransferase activity; INVOLVED IN: metabolic process; LOCATED IN: cellular_component unknown; EXPRESSED IN: 17 plant structures; EXPRESSED DURING: 9 growth stages; CONTAINS InterPro DOMAIN/s: Methyltransferase type 11 (InterPro:IPR013216); BEST Arabidopsis thaliana protein match is: S-adenosyl-L-methioni…
AT3G54200.1	896	258	791	7.10935	20.4971	1.52763	Up	1.07726e-56	4.46247e-55	protein_coding		Late embryogenesis abundant (LEA) hydroxyproline-rich glycoprotein family; FUNCTIONS IN: molecular_function unknown; INVOLVED IN: biological_process unknown; LOCATED IN: anchored to plasma membrane, plasma membrane; EXPRESSED IN: 23 plant structures; EXPRESSED DURING: 14 growth stages; CONTAINS InterPro DOMAIN/s: Late embryogenesis abundant protein, group 2 (InterPro:IPR004864); BEST Arabidopsis …
AT3G54220.1	2509	1122	3297	11.0411	30.5099	1.4664	Up	5.0631e-217	7.52714e-215	protein_coding	SCARECROW (SCR)	Encodes a member of a novel family having similarity to DNA binding proteins containing basic-leucine zipper regions; scr is expressed in cortex/endodermal initial cells and in the endodermal cell lineage. Regulates the radial organization of the root. Is required cell-autonomously for distal specification of the quiescent center, which in turn regulates stem cell fate of immediately surrounding …
AT3G54500.1	2330	6	51	0.063579	0.508203	2.99878	Up	1.27317e-09	1.17483e-08	protein_coding		BEST Arabidopsis thaliana protein match is: dentin sialophosphoprotein-related (TAIR:AT5G64170.1); Has 183 Blast hits to 175 proteins in 44 species: Archae - 0; Bacteria - 4; Metazoa - 38; Fungi - 11; Plants - 120; Viruses - 0; Other Eukaryotes - 10 (source: NCBI BLink).
AT3G54500.2	2408	127	460	1.30216	4.43532	1.76813	Up	4.25154e-41	1.29876e-39	protein_coding		BEST Arabidopsis thaliana protein match is: dentin sialophosphoprotein-related (TAIR:AT5G64170.1); Has 162 Blast hits to 160 proteins in 41 species: Archae - 0; Bacteria - 0; Metazoa - 23; Fungi - 11; Plants - 118; Viruses - 0; Other Eukaryotes - 10 (source: NCBI BLink).
AT3G54500.3	2639	193	620	1.80566	5.45476	1.59499	Up	1.33095e-47	4.68636e-46	protein_coding		FUNCTIONS IN: molecular_function unknown; INVOLVED IN: biological_process unknown; LOCATED IN: cellular_component unknown; EXPRESSED IN: 22 plant structures; EXPRESSED DURING: 13 growth stages; BEST Arabidopsis thaliana protein match is: dentin sialophosphoprotein-related (TAIR:AT5G64170.1).
AT3G54500.4	2452	28	83	0.281939	0.785924	1.479	Up	6.0667e-07	4.30623e-06	protein_coding		FUNCTIONS IN: molecular_function unknown; INVOLVED IN: biological_process unknown; LOCATED IN: cellular_component unknown; EXPRESSED IN: 22 plant structures; EXPRESSED DURING: 13 growth stages; BEST Arabidopsis thaliana protein match is: dentin sialophosphoprotein-related (TAIR:AT5G64170.2).
AT3G54590.1	2163	13	0	0.14839	0.001	-7.21325	Down	7.88628e-05	0.00041202	protein_coding	HYDROXYPROLINE-RICH GLYCOPROTEIN (HRGP1)	Encodes a hydroxyproline-rich glycoprotein.
AT3G54890.1	1109	1937	4802	43.1237	100.534	1.22113	Up	1.5755e-238	2.66839e-236	protein_coding	PHOTOSYSTEM I LIGHT HARVESTING COMPLEX GENE 1 (LHCA1)	Encodes a component of the light harvesting complex associated with photosystem I.
AT3G54890.4	1200	75	274	1.54312	5.30142	1.78053	Up	2.38872e-25	4.82067e-24	protein_coding	PHOTOSYSTEM I LIGHT HARVESTING COMPLEX GENE 1 (LHCA1)	Encodes a component of the light harvesting complex associated with photosystem I.
AT3G54920.1	1840	1716	712	23.026	8.98432	-1.35778	Down	6.1354e-109	4.52296e-107	protein_coding	POWDERY MILDEW RESISTANT 6 (PMR6)	Powdery mildew resistant mutant encodes a pectate lyase-like protein
AT3G54950.1	2106	113	310	1.32476	3.41764	1.36727	Up	6.72232e-20	1.1118e-18	protein_coding	PATATIN-RELATED PHOSPHOLIPASE IIIBETA (pPLAIIIbeta)	Encodes pPLAIIIbeta, a member of the Group 3 patatin-related phospholipases. pPLAIIIbeta hydrolyzes phospholipids and galactolipids and additionally has acyl-CoA thioesterase activity. Alterations of pPLAIII&#946; result in changes in lipid levels and composition.
AT3G54990.1	1041	14	66	0.332044	1.47203	2.14836	Up	9.41604e-09	8.08643e-08	protein_coding	SCHLAFMUTZE (SMZ)	Encodes a AP2 domain transcription factor that can repress flowering. SMZ and its paralogous gene, SNARCHZAPFEN (SNZ), share a signature with partial complementarity to the miR172 microRNA, whose precursor is induced upon flowering.
AT3G55090.1	2211	74	32	0.826345	0.336035	-1.29813	Down	9.55852e-06	5.75058e-05	protein_coding	ATP-BINDING CASSETTE G16 (ABCG16)	ABC-2 type transporter family protein; FUNCTIONS IN: ATPase activity, coupled to transmembrane movement of substances; INVOLVED IN: response to cyclopentenone; LOCATED IN: membrane; EXPRESSED IN: sepal, root, flower, carpel, stamen; EXPRESSED DURING: 4 anthesis, petal differentiation and expansion stage; CONTAINS InterPro DOMAIN/s: ATPase, AAA+ type, core (InterPro:IPR003593), ABC transporter-lik…
AT3G55130.1	2513	1243	3396	12.2123	31.3761	1.36133	Up	5.50004e-200	7.58665e-198	protein_coding	ATP-BINDING CASSETTE G19 (ABCG19)	Encodes a vacuole localized protein of the ABC transporter White-Brown Complex (WBC) family. When overexpressed in planta, confers resistance to kanamycin.
AT3G55220.1	3840	55	129	0.353631	0.779977	1.14119	Up	3.34662e-07	2.45358e-06	protein_coding	SPLICEOSOME-ASSOCIATED PROTEIN 130 B (SAP130b)	Encodes a spliceosomal protein that is required for proper reproduction. RNAi lines display low pollen viability,caused by a defect in the transition from microspore to bicellular stage during pollen development.
AT3G55240.1	681	6	48	0.217532	1.6365	2.91132	Up	6.71402e-09	5.8619e-08	protein_coding		Overexpression leads to PEL (Pseudo-Etiolation in Light) phenotype.
AT3G55470.1	828	30	72	0.89456	2.01895	1.17435	Up	0.000101021	0.000517781	protein_coding		Calcium-dependent lipid-binding (CaLB domain) family protein; CONTAINS InterPro DOMAIN/s: C2 membrane targeting protein (InterPro:IPR018029), C2 calcium/lipid-binding domain, CaLB (InterPro:IPR008973), C2 calcium-dependent membrane targeting (InterPro:IPR000008); BEST Arabidopsis thaliana protein match is: Calcium-dependent lipid-binding (CaLB domain) family protein (TAIR:AT1G63220.1); Has 2395 B…
AT3G55580.1	1723	16	113	0.229273	1.52271	2.7315	Up	3.99766e-18	6.20879e-17	protein_coding		Regulator of chromosome condensation (RCC1) family protein; CONTAINS InterPro DOMAIN/s: Regulator of chromosome condensation/beta-lactamase-inhibitor protein II (InterPro:IPR009091), Regulator of chromosome condensation, RCC1 (InterPro:IPR000408); BEST Arabidopsis thaliana protein match is: Regulator of chromosome condensation (RCC1) family protein (TAIR:AT3G53830.1); Has 20178 Blast hits to 6212…
AT3G55690.1	1246	48	109	0.951134	2.0311	1.09454	Up	5.82968e-06	3.63642e-05	protein_coding		unknown protein; BEST Arabidopsis thaliana protein match is: unknown protein (TAIR:AT2G39870.1); Has 76 Blast hits to 69 proteins in 15 species: Archae - 0; Bacteria - 0; Metazoa - 4; Fungi - 3; Plants - 69; Viruses - 0; Other Eukaryotes - 0 (source: NCBI BLink).
AT3G56100.1	2303	1	24	0.0107207	0.241958	4.49628	Up	1.66588e-06	1.12801e-05	protein_coding	MERISTEMATIC RECEPTOR-LIKE KINASE (MRLK)	Protein kinase expressed in meristematic cells. Phosphorylates AGL24.
AT3G56260.2	1055	18	78	0.421248	1.71658	2.0268	Up	1.72443e-09	1.57386e-08	protein_coding		unknown protein; FUNCTIONS IN: molecular_function unknown; INVOLVED IN: biological_process unknown; LOCATED IN: cellular_component unknown; EXPRESSED IN: 8 plant structures; EXPRESSED DURING: F mature embryo stage, petal differentiation and expansion stage, E expanded cotyledon stage, D bilateral stage; BEST Arabidopsis thaliana protein match is: unknown protein (TAIR:AT2G40475.1).
AT3G56290.1	753	4094	12259	134.237	377.993	1.49358	Up	0	0	protein_coding		unknown protein; Has 39 Blast hits to 39 proteins in 15 species: Archae - 0; Bacteria - 0; Metazoa - 0; Fungi - 0; Plants - 39; Viruses - 0; Other Eukaryotes - 0 (source: NCBI BLink).
AT3G56300.1	1470	59	144	0.990953	2.27441	1.1986	Up	2.04324e-08	1.69752e-07	protein_coding		Cysteinyl-tRNA synthetase, class Ia family protein; FUNCTIONS IN: cysteine-tRNA ligase activity, nucleotide binding, ATP binding; INVOLVED IN: cysteinyl-tRNA aminoacylation, translation; LOCATED IN: cytoplasm; EXPRESSED IN: 11 plant structures; EXPRESSED DURING: 6 growth stages; CONTAINS InterPro DOMAIN/s: Rossmann-like alpha/beta/alpha sandwich fold (InterPro:IPR014729), Cysteinyl-tRNA synthetas…
AT3G56590.1	2026	8	38	0.097492	0.435479	2.15925	Up	1.42556e-05	8.35662e-05	protein_coding		hydroxyproline-rich glycoprotein family protein; BEST Arabidopsis thaliana protein match is: zinc finger (C3HC4-type RING finger) family protein (TAIR:AT3G10810.1); Has 25302 Blast hits to 15852 proteins in 1026 species: Archae - 46; Bacteria - 3146; Metazoa - 8883; Fungi - 4295; Plants - 4804; Viruses - 810; Other Eukaryotes - 3318 (source: NCBI BLink).
AT3G57360.1	867	35	10	0.996706	0.267796	-1.89603	Down	6.7493e-05	0.00035708	protein_coding		unknown protein; BEST Arabidopsis thaliana protein match is: unknown protein (TAIR:AT3G02370.2); Has 122 Blast hits to 122 proteins in 54 species: Archae - 0; Bacteria - 0; Metazoa - 74; Fungi - 4; Plants - 41; Viruses - 0; Other Eukaryotes - 3 (source: NCBI BLink).
AT3G57430.1	2846	106	56	0.91958	0.456853	-1.00925	Down	1.45002e-05	8.48511e-05	protein_coding	ORGANELLE TRANSCRIPT PROCESSING 84 (OTP84)	Encodes a chloroplast RNA editing factor.
AT3G57480.1	1132	196	70	4.27492	1.43574	-1.57411	Down	6.38638e-17	9.35411e-16	protein_coding		zinc finger (C2H2 type, AN1-like) family protein; FUNCTIONS IN: zinc ion binding, nucleic acid binding; INVOLVED IN: biological_process unknown; LOCATED IN: intracellular; EXPRESSED IN: 24 plant structures; EXPRESSED DURING: 15 growth stages; CONTAINS InterPro DOMAIN/s: Zinc finger, C2H2-like (InterPro:IPR015880), Zinc finger, AN1-type (InterPro:IPR000058), Zinc finger, C2H2-type (InterPro:IPR007…
AT3G57490.1	1050	158	414	3.71523	9.15449	1.30103	Up	2.90296e-24	5.62107e-23	protein_coding		Ribosomal protein S5 family protein; FUNCTIONS IN: structural constituent of ribosome; INVOLVED IN: translation; LOCATED IN: cytosolic small ribosomal subunit, ribosome, intracellular, membrane; EXPRESSED IN: 24 plant structures; EXPRESSED DURING: 13 growth stages; CONTAINS InterPro DOMAIN/s: Ribosomal protein S5, eukaryotic/archaeal (InterPro:IPR005711), Ribosomal protein S5, N-terminal (InterPr…
AT3G57580.1	1889	93	47	1.21554	0.577682	-1.07325	Down	1.95634e-05	0.000112246	protein_coding		F-box and associated interaction domains-containing protein; CONTAINS InterPro DOMAIN/s: F-box domain, cyclin-like (InterPro:IPR001810), F-box domain, Skp2-like (InterPro:IPR022364), F-box associated domain, type 3 (InterPro:IPR013187), F-box associated interaction domain (InterPro:IPR017451); BEST Arabidopsis thaliana protein match is: F-box and associated interaction domains-containing protein …
AT3G57830.1	2476	102	306	1.01711	2.86942	1.49628	Up	2.77782e-22	4.98554e-21	protein_coding		Leucine-rich repeat protein kinase family protein; FUNCTIONS IN: protein serine/threonine kinase activity, kinase activity, ATP binding; INVOLVED IN: transmembrane receptor protein tyrosine kinase signaling pathway, protein amino acid phosphorylation; LOCATED IN: endomembrane system; EXPRESSED IN: 18 plant structures; EXPRESSED DURING: 10 growth stages; CONTAINS InterPro DOMAIN/s: Protein kinase,…
AT3G58120.1	1554	3608	597	57.3236	8.91962	-2.68408	Down	0	0	protein_coding	(BZIP61)	Encodes a member of the BZIP family of transcription factors. Forms heterodimers with the related protein AtbZIP34. Binds to G-boxes in vitro and is localized to the nucleus in onion epidermal cells.
AT3G58550.1	730	28	0	0.947008	0.001	-9.88723	Down	1.50707e-09	1.38208e-08	protein_coding		Bifunctional inhibitor/lipid-transfer protein/seed storage 2S albumin superfamily protein; FUNCTIONS IN: lipid binding; INVOLVED IN: lipid transport; LOCATED IN: anchored to membrane; EXPRESSED IN: 8 plant structures; EXPRESSED DURING: 4 leaf senescence stage, petal differentiation and expansion stage, E expanded cotyledon stage; CONTAINS InterPro DOMAIN/s: Bifunctional inhibitor/plant lipid tran…
AT3G58990.1	1246	514	1121	10.1851	20.8887	1.03627	Up	2.71664e-44	8.90898e-43	protein_coding	ISOPROPYLMALATE ISOMERASE 1 (IPMI1)	isopropylmalate isomerase 1 (IPMI1); FUNCTIONS IN: hydro-lyase activity, 3-isopropylmalate dehydratase activity; INVOLVED IN: leucine biosynthetic process, metabolic process; LOCATED IN: plastid; EXPRESSED IN: 19 plant structures; EXPRESSED DURING: 9 growth stages; CONTAINS InterPro DOMAIN/s: 3-isopropylmalate dehydratase, small subunit-like (InterPro:IPR012305), Aconitase A/isopropylmalate dehyd…
AT3G59060.1	1846	30	72	0.401243	0.905574	1.17435	Up	0.000101021	0.00051788	protein_coding	PHYTOCHROME INTERACTING FACTOR 3-LIKE 6 (PIL6)	Encodes a novel Myc-related bHLH transcription factor, which physically associated with APRR1/TOC1 and is a member of PIF3 transcription factor family. Involved in shade avoidance. Functions as negative regulator of PhyB. Protein levels are modulated by phytochrome B.
AT3G59080.1	2042	250	122	3.02275	1.38716	-1.12373	Down	3.27796e-13	3.99264e-12	protein_coding		Eukaryotic aspartyl protease family protein; FUNCTIONS IN: DNA binding, aspartic-type endopeptidase activity; INVOLVED IN: proteolysis; LOCATED IN: endomembrane system; EXPRESSED IN: 21 plant structures; EXPRESSED DURING: 11 growth stages; CONTAINS InterPro DOMAIN/s: Peptidase aspartic (InterPro:IPR021109), Peptidase aspartic, catalytic (InterPro:IPR009007), Peptidase A1 (InterPro:IPR001461), Pep…
AT3G59330.1	937	62	23	1.63369	0.569917	-1.51931	Down	5.1124e-06	3.21371e-05	protein_coding		Eukaryotic protein of unknown function (DUF914); CONTAINS InterPro DOMAIN/s: Protein of unknown function DUF914, eukaryotic (InterPro:IPR009262); BEST Arabidopsis thaliana protein match is: Eukaryotic protein of unknown function (DUF914) (TAIR:AT3G59340.1); Has 389 Blast hits to 389 proteins in 130 species: Archae - 0; Bacteria - 16; Metazoa - 119; Fungi - 92; Plants - 118; Viruses - 0; Other Euk…
AT3G59670.1	2054	74	171	0.889507	1.93294	1.11972	Up	6.96282e-09	6.0712e-08	protein_coding		unknown protein; BEST Arabidopsis thaliana protein match is: unknown protein (TAIR:AT4G37440.2); Has 77 Blast hits to 77 proteins in 14 species: Archae - 0; Bacteria - 0; Metazoa - 0; Fungi - 0; Plants - 73; Viruses - 0; Other Eukaryotes - 4 (source: NCBI BLink).
AT3G59880.1	732	68	252	2.29359	7.99305	1.80114	Up	8.74858e-24	1.66037e-22	protein_coding		unknown protein; FUNCTIONS IN: molecular_function unknown; INVOLVED IN: biological_process unknown; LOCATED IN: plasma membrane; BEST Arabidopsis thaliana protein match is: unknown protein (TAIR:AT2G44010.1); Has 20 Blast hits to 20 proteins in 7 species: Archae - 0; Bacteria - 0; Metazoa - 0; Fungi - 0; Plants - 20; Viruses - 0; Other Eukaryotes - 0 (source: NCBI BLink).
AT3G59940.1	1540	1329	3099	21.307	46.7223	1.13278	Up	1.78584e-137	1.69465e-135	protein_coding		Galactose oxidase/kelch repeat superfamily protein; CONTAINS InterPro DOMAIN/s: F-box domain, cyclin-like (InterPro:IPR001810), Galactose oxidase/kelch, beta-propeller (InterPro:IPR011043), Kelch repeat type 1 (InterPro:IPR006652), Kelch related (InterPro:IPR013089), Kelch-type beta propeller (InterPro:IPR015915); BEST Arabidopsis thaliana protein match is: Galactose oxidase/kelch repeat superfam…
AT3G60220.1	1489	262	116	4.34435	1.80878	-1.26412	Down	2.66822e-16	3.80403e-15	protein_coding	TOXICOS EN LEVADURA 4 (ATL4)	Encodes a putative RING-H2 zinc finger protein ATL4 (ATL4).
AT3G60530.1	1096	637	249	14.3498	5.27487	-1.44383	Down	1.83627e-45	6.19654e-44	protein_coding	GATA TRANSCRIPTION FACTOR 4 (GATA4)	Encodes a member of the GATA factor family of zinc finger transcription factors.
AT3G61060.1	1366	95	26	1.71708	0.441922	-1.9581	Down	1.35655e-11	1.47267e-10	protein_coding	PHLOEM PROTEIN 2-A13 (PP2-A13)	phloem protein 2-A13 (PP2-A13); FUNCTIONS IN: carbohydrate binding; INVOLVED IN: N-terminal protein myristoylation, response to wounding; EXPRESSED IN: 24 plant structures; EXPRESSED DURING: 15 growth stages; CONTAINS InterPro DOMAIN/s: F-box domain, cyclin-like (InterPro:IPR001810), F-box domain, Skp2-like (InterPro:IPR022364); BEST Arabidopsis thaliana protein match is: phloem protein 2-A12 (TA…
AT3G61100.1	693	306	109	10.902	3.65188	-1.57788	Down	1.19816e-25	2.43639e-24	protein_coding		Putative endonuclease or glycosyl hydrolase; BEST Arabidopsis thaliana protein match is: Putative endonuclease or glycosyl hydrolase (TAIR:AT3G61090.1); Has 98 Blast hits to 98 proteins in 10 species: Archae - 0; Bacteria - 0; Metazoa - 0; Fungi - 0; Plants - 98; Viruses - 0; Other Eukaryotes - 0 (source: NCBI BLink).
AT3G61890.1	986	358	901	8.96447	21.2164	1.24289	Up	1.65848e-47	5.80901e-46	protein_coding	HOMEOBOX 12 (HB-12)	Encodes a homeodomain leucine zipper class I (HD-Zip I) protein. Loss of function mutant has abnormally shaped leaves and stems.
AT3G61900.1	411	13	61	0.780944	3.44597	2.14162	Up	3.71138e-08	3.00322e-07	protein_coding		SAUR-like auxin-responsive protein family ; CONTAINS InterPro DOMAIN/s: Auxin responsive SAUR protein (InterPro:IPR003676); BEST Arabidopsis thaliana protein match is: SAUR-like auxin-responsive protein family (TAIR:AT2G46690.1); Has 1394 Blast hits to 1380 proteins in 28 species: Archae - 0; Bacteria - 0; Metazoa - 0; Fungi - 0; Plants - 1393; Viruses - 0; Other Eukaryotes - 1 (source: NCBI BLin…
AT3G62010.2	4315	16	0	0.0915498	0.001	-6.51649	Down	8.97686e-06	5.42995e-05	protein_coding		unknown protein; LOCATED IN: cellular_component unknown; EXPRESSED IN: 23 plant structures; EXPRESSED DURING: 15 growth stages.
AT3G62455.1	4013	13	50	0.079982	0.289284	1.85474	Up	5.98458e-06	3.72609e-05	transposable_element_gene		transposable element gene; copia-like retrotransposon family, has a 7.1e-232 P-value blast match to gb|AAO73529.1| gag-pol polyprotein (Glycine max) (SIRE1) (Ty1_Copia-family)
AT3G62460.1	868	63	145	1.792	3.87857	1.11395	Up	1.10586e-07	8.53312e-07	protein_coding		Putative endonuclease or glycosyl hydrolase; BEST Arabidopsis thaliana protein match is: Putative endonuclease or glycosyl hydrolase (TAIR:AT3G62210.1); Has 141 Blast hits to 133 proteins in 10 species: Archae - 0; Bacteria - 0; Metazoa - 0; Fungi - 0; Plants - 141; Viruses - 0; Other Eukaryotes - 0 (source: NCBI BLink).
AT3G62550.1	798	118	12	3.65088	0.349142	-3.38636	Down	9.01428e-25	1.76979e-23	protein_coding		Adenine nucleotide alpha hydrolases-like superfamily protein; FUNCTIONS IN: molecular_function unknown; INVOLVED IN: response to stress; LOCATED IN: vacuole; EXPRESSED IN: 21 plant structures; EXPRESSED DURING: 13 growth stages; CONTAINS InterPro DOMAIN/s: UspA (InterPro:IPR006016), Rossmann-like alpha/beta/alpha sandwich fold (InterPro:IPR014729), Universal stress protein A (InterPro:IPR006015);…
AT3G62950.1	686	623	265	22.4224	8.96902	-1.32192	Down	4.12564e-39	1.20264e-37	protein_coding		Thioredoxin superfamily protein; FUNCTIONS IN: electron carrier activity, protein disulfide oxidoreductase activity; INVOLVED IN: cell redox homeostasis; LOCATED IN: endomembrane system; EXPRESSED IN: 8 plant structures; EXPRESSED DURING: 8 growth stages; CONTAINS InterPro DOMAIN/s: Glutaredoxin-like, plant II (InterPro:IPR011905), Glutaredoxin (InterPro:IPR002109), Thioredoxin fold (InterPro:IPR…
AT3G63380.1	3750	555	159	3.6541	0.984439	-1.89214	Down	7.14356e-58	3.03431e-56	protein_coding		ATPase E1-E2 type family protein / haloacid dehalogenase-like hydrolase family protein; FUNCTIONS IN: calcium-transporting ATPase activity, calmodulin binding; INVOLVED IN: calcium ion transport, cation transport, metabolic process, ATP biosynthetic process; LOCATED IN: membrane; EXPRESSED IN: 11 plant structures; EXPRESSED DURING: LP.06 six leaves visible, LP.04 four leaves visible, 4 anthesis, …
AT3G63400.3	2103	28	0	0.328728	0.001	-8.36075	Down	1.50707e-09	1.3835e-08	protein_coding		Cyclophilin-like peptidyl-prolyl cis-trans isomerase family protein; FUNCTIONS IN: peptidyl-prolyl cis-trans isomerase activity; INVOLVED IN: protein folding, RNA splicing; LOCATED IN: cellular_component unknown; EXPRESSED IN: 23 plant structures; EXPRESSED DURING: 13 growth stages; CONTAINS InterPro DOMAIN/s: Cyclophilin-like (InterPro:IPR015891), Peptidyl-prolyl cis-trans isomerase, cyclophilin…
AT4G00150.1	2088	1040	2481	12.2976	27.5879	1.16566	Up	1.59123e-115	1.24872e-113	protein_coding	HAIRY MERISTEM 3 (HAM3)	Belongs to one of the LOM (LOST MERISTEMS) genes: AT2G45160 (LOM1), AT3G60630 (LOM2) and AT4G00150 (LOM3). LOM1 and LOM2 promote cell differentiation at the periphery of shoot meristems and help to maintain their polar organization.
AT4G00360.1	2090	6206	16905	73.3135	187.798	1.35703	Up	0	0	protein_coding	CYTOCHROME P450, FAMILY 86, SUBFAMILY A, POLYPEPTIDE 2 (CYP86A2)	Encodes a member of the CYP86A subfamily of cytochrome p450 genes. Expressed at moderate levels in flowers, leaves, roots and stems.
AT4G00870.1	1385	0	16	0.001	0.268221	8.06728	Up	2.55236e-05	0.000143883	protein_coding		basic helix-loop-helix (bHLH) DNA-binding superfamily protein; FUNCTIONS IN: DNA binding, sequence-specific DNA binding transcription factor activity; INVOLVED IN: regulation of transcription; LOCATED IN: nucleus; EXPRESSED IN: 9 plant structures; EXPRESSED DURING: 6 growth stages; CONTAINS InterPro DOMAIN/s: Helix-loop-helix DNA-binding domain (InterPro:IPR001092), Helix-loop-helix DNA-binding (…
AT4G00950.1	1242	1333	541	26.4988	10.1134	-1.38966	Down	4.74798e-88	2.91413e-86	protein_coding	MATERNAL EFFECT EMBRYO ARREST 47 (MEE47)	maternal effect embryo arrest 47 (MEE47); CONTAINS InterPro DOMAIN/s: Protein of unknown function DUF688 (InterPro:IPR007789); Has 1807 Blast hits to 1807 proteins in 277 species: Archae - 0; Bacteria - 0; Metazoa - 736; Fungi - 347; Plants - 385; Viruses - 0; Other Eukaryotes - 339 (source: NCBI BLink).
AT4G00970.1	1998	986	2549	12.1843	29.6208	1.28159	Up	2.05686e-137	1.94493e-135	protein_coding	CYSTEINE-RICH RLK (RECEPTOR-LIKE PROTEIN KINASE) 41 (CRK41)	Encodes a cysteine-rich receptor-like protein kinase.
AT4G01070.1	1858	1417	5002	18.8297	62.5059	1.73099	Up	0	0	protein_coding	(GT72B1)	the glycosyltransferase (UGT72B1) is involved in metabolizing xenobiotica (chloroaniline and chlorophenole). Comparison between wild type and knock-out mutant demonstrates the central role of this gene for metabolizing chloroaniline but significantly less for chlorophenole. The glucosyltransferase preferred UDP-xylose over UDP-glucose indicating its (additional) functioning as a xylosyltransferas…
AT4G01080.1	1583	216	3372	3.36892	49.4572	3.87582	Up	0	0	protein_coding	TRICHOME BIREFRINGENCE-LIKE 26 (TBL26)	Encodes a member of the TBL (TRICHOME BIREFRINGENCE-LIKE) gene family containing a plant-specific DUF231 (domain of unknown function) domain. TBL gene family has 46 members, two of which (TBR/AT5G06700 and TBL3/AT5G01360) have been shown to be involved in the synthesis and deposition of secondary wall cellulose, presumably by influencing the esterification state of pectic polymers. A nomenclature…
AT4G01490.1	5764	162	513	0.69392	2.06641	1.57429	Up	5.79894e-39	1.68125e-37	transposable_element_gene		transposable element gene; non-LTR retrotransposon family (LINE), has a 2.4e-44 P-value blast match to GB:AAB41224 ORF2 (LINE-element) (Rattus norvegicus)
AT4G01580.1	777	61	8	1.93833	0.239052	-3.01942	Down	3.33398e-12	3.77559e-11	protein_coding		AP2/B3-like transcriptional factor family protein; FUNCTIONS IN: DNA binding, sequence-specific DNA binding transcription factor activity; INVOLVED IN: regulation of transcription, DNA-dependent; CONTAINS InterPro DOMAIN/s: Transcriptional factor B3 (InterPro:IPR003340); BEST Arabidopsis thaliana protein match is: AP2/B3-like transcriptional factor family protein (TAIR:AT3G18960.1); Has 469 Blast…
AT4G01750.1	1501	741	391	12.1887	6.0481	-1.01098	Down	1.17487e-30	2.7798e-29	protein_coding	RHAMNOGALACTURONAN XYLOSYLTRANSFERASE 2 (RGXT2)	Encodes a protein with UDP-xylose-dependent xylosyltransferase activity, which transfers Xyl onto L-fucose and (albeit less efficiently) L-arabinose. The linkage to L-fucose was shown to be preferentially to the <i>O</i>-4 position. Analysis of mutant containing T-DNA insertion in this gene indicate that the RGXT2 protein might be involved in the synthesis of the &alpha;-D-Xyl-(1,3)-&alpha;-L-Fuc…
AT4G01870.1	2071	307	838	3.65996	9.39479	1.36003	Up	1.15404e-50	4.30112e-49	protein_coding		tolB protein-related; FUNCTIONS IN: molecular_function unknown; INVOLVED IN: response to cyclopentenone; LOCATED IN: membrane; EXPRESSED IN: 22 plant structures; EXPRESSED DURING: 13 growth stages; CONTAINS InterPro DOMAIN/s: WD40-like Beta Propeller (InterPro:IPR011659), Peptidase S9B, dipeptidylpeptidase IV N-terminal (InterPro:IPR002469), Six-bladed beta-propeller, TolB-like (InterPro:IPR01104…
AT4G02290.1	1939	100	8	1.27333	0.0957933	-3.73254	Down	6.88138e-23	1.27172e-21	protein_coding	GLYCOSYL HYDROLASE 9B13 (GH9B13)	glycosyl hydrolase 9B13 (GH9B13); FUNCTIONS IN: hydrolase activity, hydrolyzing O-glycosyl compounds, catalytic activity; INVOLVED IN: carbohydrate metabolic process; LOCATED IN: endomembrane system; EXPRESSED IN: 20 plant structures; EXPRESSED DURING: 9 growth stages; CONTAINS InterPro DOMAIN/s: Six-hairpin glycosidase (InterPro:IPR012341), Glycoside hydrolase, family 9, active site (InterPro:IP…
AT4G02380.1	694	2760	430	98.1902	14.3857	-2.77094	Down	0	0	protein_coding	SENESCENCE-ASSOCIATED GENE 21 (SAG21)	Encodes AtLEA5 (late embryogenesis abundant like protein). Also known as SENESCENCE-ASSOCIATED GENE 21 (SAG21). Has a role on oxidative stress tolerance. mRNA levels are elevated in response to various stresses.
AT4G02800.1	1316	85	38	1.59471	0.670426	-1.25014	Down	4.02524e-06	2.56893e-05	protein_coding		unknown protein; FUNCTIONS IN: molecular_function unknown; INVOLVED IN: biological_process unknown; LOCATED IN: chloroplast; EXPRESSED IN: 16 plant structures; EXPRESSED DURING: 9 growth stages; BEST Arabidopsis thaliana protein match is: unknown protein (TAIR:AT5G01970.1); Has 3209 Blast hits to 2720 proteins in 308 species: Archae - 13; Bacteria - 213; Metazoa - 1207; Fungi - 247; Plants - 183;…
AT4G02810.1	1051	2	31	0.0469835	0.684829	3.86552	Up	1.72335e-07	1.30421e-06	protein_coding	FANTASTIC FOUR 1 (FAF1)	A member of the FAF family proteins encoded by the FANTASTIC FOUR (FAF) genes: AT4G02810 (FAF1), AT1G03170 (FAF2), AT5G19260 (FAF3) and AT3G06020 (FAF4). FAFs have the potential to regulate shoot meristem size in Arabidopsis thaliana. FAFs can repress WUS, which ultimately leads to an arrest of meristem activity in FAF overexpressing lines.
AT4G02890.3	1499	42	103	0.691777	1.59536	1.2055	Up	1.95561e-06	1.31126e-05	protein_coding	(UBQ14)	Polyubiquitin gene containing 4 ubiquitin repeats.
AT4G03010.1	1188	118	57	2.45236	1.11399	-1.13843	Down	4.45618e-07	3.21768e-06	protein_coding		RNI-like superfamily protein; INVOLVED IN: signal transduction; LOCATED IN: endomembrane system; EXPRESSED IN: 7 plant structures; EXPRESSED DURING: 4 anthesis, F mature embryo stage, petal differentiation and expansion stage, E expanded cotyledon stage, D bilateral stage; CONTAINS InterPro DOMAIN/s: Leucine-rich repeat-containing N-terminal domain, type 2 (InterPro:IPR013210), Leucine-rich repea…
AT4G03060.1	1267	108	309	2.10458	5.66246	1.4279	Up	4.44512e-21	7.64469e-20	pseudogene	ALKENYL HYDROXALKYL PRODUCING 2 (AOP2)	Encodes a truncated and null function protein, due to a 5-bp deletion in cDNA. The functional allele in ecotype Cvi, AOP2, encodes a 2-oxoglutarate-dependent dioxygenase which is involved in glucosinolate biosynthesis. The natural variation in this locus explains the diversification of alkenyl glucosinolate among different ecotypes of Arabidopsis.
AT4G03205.1	1406	62	23	1.08874	0.379809	-1.51931	Down	5.1124e-06	3.21447e-05	protein_coding	(hemf2)	hemf2; FUNCTIONS IN: coproporphyrinogen oxidase activity; INVOLVED IN: oxidation reduction, porphyrin biosynthetic process; LOCATED IN: chloroplast; EXPRESSED IN: 9 plant structures; EXPRESSED DURING: 6 growth stages; CONTAINS InterPro DOMAIN/s: Coproporphyrinogen III oxidase (InterPro:IPR001260); BEST Arabidopsis thaliana protein match is: Coproporphyrinogen III oxidase (TAIR:AT1G03475.1); Has 4…
[truncated: 604 more rows]

## Sheet: b. T8 vs T0
Additonal file 4b. Total list of significant DEGs at T8 compared with T0
[truncated: 3,826 more rows]

## Sheet: T8 vs T1
Additonal file 4c. Total list of significant DEGs at T8 compared with T1
[truncated: 4,469 more rows]
