# Supplementary material for: Transcriptomic, proteomic and metabolic changes in Arabidopsis thaliana leaves after the onset of illumination
Source: BMC Plant Biol. 2016 Feb 11;16:43. doi: 10.1186/s12870-016-0726-3 (PMC4750186; doi:10.1186/s12870-016-0726-3)
Supplement: Additional file 10: — Proteomics data of nuclear-encoded proteins. (XLSX 1353 kb) [file 12870_2016_726_MOESM10_ESM.xlsx]

## Sheet: Unused>=1.3&peptides>=2
	1.5 folds up-regulated
	1.33 folds up-regulated
	1.2 folds up-regulated
	1.5 folds down-regulated
	1.33 folds down-regulated
	1.2 folds down-regulated
Additional file 10. Proteomics data of nuclear-encoded proteins
Gene Model Name	N	Unused	Peptides(95%)	Average(T1:T0)	SE(T1:T0)	Average(T8:T0)	SE(T8:T0)	Average(T8:T1)	SE(T8:T1)	114:113	118:113	114:117	118:117	115:113	119:113	115:117	119:117	115:114	119:114	115:118	119:118	Primary Gene Symbol	Gene Model Description
AT1G01080.2	877	10.32	7	1.35717	0.0678999	1.32551	0.0613424	0.961824	0.0116387	1.22	1.26	1.45	1.5	1.21	1.24	1.38	1.47	0.98	0.98	0.95	0.94		RNA-binding (RRM/RBD/RNP motifs) family protein; FUNCTIONS IN: RNA binding, nucleotide binding, nucleic acid binding; INVOLVED IN: biological_process unknown; LOCATED IN: chloroplast; EXPRESSED IN: 23 plant structures; EXPRESSED DURING: 13 growth stages; CONTAINS InterPro DOMAIN/s: RNA recognition motif, RNP-1 (InterPro:IPR000504), Nucleotide-binding, alpha-beta plait (InterPro:IPR012677); BEST A…
AT1G01090.1	402	19.64	10	0.698211	0.122224	0.805248	0.165304	1.14499	0.182522	0.6	0.44	1.02	0.73	0.47	0.76	0.74	1.26	0.74	1.2	1.02	1.61	PYRUVATE DEHYDROGENASE E1 ALPHA (PDH-E1 ALPHA)	pyruvate dehydrogenase E1 alpha subunit
AT1G01100.4	1291	6.33	4	1.16821	0.220093	1.31114	0.438223	1.2733	0.495898	1.54	0.76	1.56	0.82	0.56	2.07	0.54	2.07	0.37	1.36	0.74	2.63		60S acidic ribosomal protein family; FUNCTIONS IN: structural constituent of ribosome; INVOLVED IN: translational elongation; LOCATED IN: cytosol, cytosolic ribosome, ribosome, nucleus, plasma membrane; EXPRESSED IN: 25 plant structures; EXPRESSED DURING: 14 growth stages; CONTAINS InterPro DOMAIN/s: Ribosomal protein 60S (InterPro:IPR001813); BEST Arabidopsis thaliana protein match is: 60S acidi…
AT1G01300.1	1824	3.81	2	1.77246	0.37993	1.34732	0.254134	0.78192	0.0713867	2.07	2.7	1.06	1.26	1.98	1.53	1.04	0.85	0.98	0.75	0.75	0.64		Eukaryotic aspartyl protease family protein; FUNCTIONS IN: aspartic-type endopeptidase activity; INVOLVED IN: proteolysis, response to karrikin; LOCATED IN: membrane, plant-type cell wall; EXPRESSED IN: 22 plant structures; EXPRESSED DURING: 13 growth stages; CONTAINS InterPro DOMAIN/s: Peptidase aspartic (InterPro:IPR021109), Peptidase aspartic, catalytic (InterPro:IPR009007), Peptidase A1 (Inte…
AT1G01320.2	109	41.54	28	1.07672	0.0610252	1.44757	0.12161	1.35408	0.100758	1.2	1.16	0.99	0.95	1.75	1.45	1.43	1.16	1.51	1.16	1.54	1.2		Tetratricopeptide repeat (TPR)-like superfamily protein; FUNCTIONS IN: binding; LOCATED IN: cellular_component unknown; EXPRESSED IN: 24 plant structures; EXPRESSED DURING: 14 growth stages; CONTAINS InterPro DOMAIN/s: Tetratricopeptide-like helical (InterPro:IPR011990), Tetratricopeptide repeat-containing (InterPro:IPR013026), Tetratricopeptide repeat (InterPro:IPR019734); BEST Arabidopsis thali…
AT1G01620.1	2175	2.3	9	0.681947	0.0231806	0.622888	0.015621	0.905644	0.0347146	0.66	0.74	0.63	0.7	0.66	0.61	0.63	0.59	0.99	0.92	0.89	0.82	PLASMA MEMBRANE INTRINSIC PROTEIN 1C (PIP1C)	a member of the plasma membrane intrinsic protein subfamily PIP1. localizes to the plasma membrane and exhibits water transport activity in Xenopus oocyte. expressed ubiquitously and protein level decreases slightly during leaf development.
AT1G01710.1	1950	3.23	2	1.38536	0.0677813	1.285	0.179271	0.923693	0.121325	1.25	1.29	1.47	1.53	1.45	0.91	1.71	1.08	1.16	0.73	1.11	0.7		Acyl-CoA thioesterase family protein; FUNCTIONS IN: cyclic nucleotide binding, acyl-CoA thioesterase activity; INVOLVED IN: acyl-CoA metabolic process; LOCATED IN: peroxisome; EXPRESSED IN: 22 plant structures; EXPRESSED DURING: 14 growth stages; CONTAINS InterPro DOMAIN/s: Cyclic nucleotide-binding (InterPro:IPR000595), Cyclic nucleotide-binding-like (InterPro:IPR018490), Acyl-CoA thioesterase (…
AT1G01790.1	262	25.9	12	0.888674	0.14788	0.948034	0.145189	1.15137	0.289565	0.64	1.18	0.63	1.11	0.72	1.24	0.67	1.16	1.1	1.94	0.55	1.02	K+ EFFLUX ANTIPORTER 1 (KEA1)	K efflux antiporter KEA1
AT1G01800.1	848	10.74	6	0.849291	0.111439	0.865261	0.0599345	1.05341	0.126345	0.9	0.62	1.14	0.74	0.75	0.77	0.95	0.98	0.81	0.86	1.25	1.29		NAD(P)-binding Rossmann-fold superfamily protein; FUNCTIONS IN: oxidoreductase activity, binding, catalytic activity; INVOLVED IN: oxidation reduction, metabolic process; LOCATED IN: plant-type cell wall; EXPRESSED IN: 22 plant structures; EXPRESSED DURING: 13 growth stages; CONTAINS InterPro DOMAIN/s: NAD(P)-binding domain (InterPro:IPR016040), Glucose/ribitol dehydrogenase (InterPro:IPR002347),…
AT1G01960.1	1277	6.39	3	1.02302	0.078999	0.997336	0.0528795	0.97351	0.0582211	0.84	1.03	1	1.22	0.89	0.93	1.07	1.11	1.05	1.1	0.86	0.9	EMBRYO SAC DEVELOPMENT ARREST 10 (EDA10)	embryo sac development arrest 10 (EDA10); FUNCTIONS IN: binding, ARF guanyl-nucleotide exchange factor activity, guanyl-nucleotide exchange factor activity; INVOLVED IN: megagametogenesis; LOCATED IN: cytosol, nucleus; EXPRESSED IN: 23 plant structures; EXPRESSED DURING: 13 growth stages; CONTAINS InterPro DOMAIN/s: SEC7-like (InterPro:IPR000904), Armadillo-type fold (InterPro:IPR016024), Protein…
AT1G02080.2	1626	4.44	4	0.809185	0.0957487	1.14357	0.128641	1.43614	0.187415	1.06	0.74	0.84	0.6	1.47	1.07	1.18	0.86	1.39	1.01	1.92	1.42		transcription regulators; FUNCTIONS IN: transcription regulator activity; EXPRESSED IN: 25 plant structures; EXPRESSED DURING: 15 growth stages; CONTAINS InterPro DOMAIN/s: CCR4-Not complex component, Not1 (InterPro:IPR007196).
AT1G02150.1	881	10.24	5	0.897026	0.0470926	1.01461	0.0217456	1.12737	0.0633819	0.99	0.83	0.96	0.8	1.07	1	1.03	0.96	1.06	0.99	1.27	1.19		Tetratricopeptide repeat (TPR)-like superfamily protein; FUNCTIONS IN: binding; LOCATED IN: chloroplast; EXPRESSED IN: 22 plant structures; EXPRESSED DURING: 13 growth stages; CONTAINS InterPro DOMAIN/s: Pentatricopeptide repeat (InterPro:IPR002885), Tetratricopeptide-like helical (InterPro:IPR011990); BEST Arabidopsis thaliana protein match is: Pentatricopeptide repeat (PPR) superfamily protein …
AT1G02280.2	759	12.05	5	0.979643	0.00997829	1.05002	0.0183088	1.05962	0.0161481	1	0.99	0.97	0.95	1.04	1.1	1.01	1.06	1.03	1.08	1.04	1.1	TRANSLOCON AT THE OUTER ENVELOPE MEMBRANE OF CHLOROPLASTS 33 (TOC33)	Encodes a GTP-binding GTP-ase. Component of the chloroplast protein import machinery. Required for import of POR B into plastids. Toc33 phosphorylation may not play an important role in vivo.
AT1G02500.2	583	15.16	25	1.14305	0.0792476	1.33632	0.186583	1.16139	0.167538	1.36	1.11	1.14	0.97	1.77	1.11	1.51	0.95	1.36	0.82	1.53	0.95	S-ADENOSYLMETHIONINE SYNTHETASE 1 (SAM1)	encodes a S-adenosylmethionine synthetase. SAM1 is regulated by protein S-nitrosylation. The covalent binding of nitric oxide (NO) to the Cys114 residue inhibits the enzyme activity.
AT1G02560.1	1513	5.04	7	0.916077	0.0345759	0.970754	0.0400152	1.05671	0.0578925	0.95	0.84	0.99	0.88	0.89	1.02	0.92	1.06	0.92	1.07	1.04	1.2	NUCLEAR ENCODED CLP PROTEASE 5 (CLPP5)	One of several nuclear-encoded ClpPs (caseinolytic protease). Contains a highly conserved catalytic triad of Ser-type proteases (Ser-His-Asp). The name reflects nomenclature described in Adam et. al (2001).
AT1G02780.1	823	11.09	8	1.88978	0.359065	1.76283	0.317232	0.943935	0.063296	2.23	2.73	1.17	1.43	2.31	2.31	1.19	1.24	1.01	1.09	0.81	0.87	EMBRYO DEFECTIVE 2386 (emb2386)	embryo defective 2386 (emb2386); FUNCTIONS IN: structural constituent of ribosome; INVOLVED IN: translation, ribosome biogenesis, embryo development ending in seed dormancy; LOCATED IN: in 6 components; EXPRESSED IN: 25 plant structures; EXPRESSED DURING: 14 growth stages; CONTAINS InterPro DOMAIN/s: Ribosomal protein L19/L19e (InterPro:IPR000196), Ribosomal protein L19/L19e, domain 3 (InterPro:I…
AT1G02840.3	1832	3.77	5	3.12002	2.07821	3.93015	1.75152	2.9094	1.26637	9.29	1.31	1.64	0.24	8.79	4.06	2.05	0.82	1.25	0.49	6.03	3.87	SERINE/ARGININE-RICH PROTEIN SPLICING FACTOR 34 (SR34)	SR34/SR1 is a plant homologue of the human general/alternative splicing factor SF2/ASF. Barta et al (2010) have proposed a nomenclature for Serine/Arginine-Rich Protein Splicing Factors (SR proteins): Plant Cell. 2010, 22:2926.
AT1G02910.1	1292	6.32	4	1.024	0.0219408	1.14622	0.0676826	1.10903	0.0604812	0.99	0.98	1.07	1.06	1.2	1	1.31	1.08	1.2	1	1.22	1.01	LOW PSII ACCUMULATION1 (LPA1)	Mutants defective in this gene were shown to have a reduced PSII content (overall reduction in the levels of several PSII subunits) and a disrupted grana stack structure. The N-terminal half of the protein contains two tetratricopeptide repeat (TPR) motifs that are arranged tandemly, each consisting of a 34-residue degenerate consensus sequence. The N-terminal sequence is rich in positive and hyd…
AT1G03130.1	1756	4	32	1.05805	0.0654466	0.868054	0.0541435	0.813184	0.0138435	1.19	1.15	0.96	0.93	0.98	0.94	0.79	0.76	0.82	0.78	0.85	0.81	PHOTOSYSTEM I SUBUNIT D-2 (PSAD-2)	Encodes a protein predicted by sequence similarity with spinach PsaD to be photosystem I reaction center subunit II (PsaD2)
AT1G03160.1	1232	6.76	4	1.57301	0.478499	1.22171	0.531304	0.80211	0.25189	0.73	0.79	2.17	2.61	0.3	0.95	0.89	2.75	0.39	1.28	0.34	1.19	FZO-LIKE (FZL)	A new plant-specific member of the dynamin superfamily; defines a new protein class within the dynamin superfamily of membrane remodeling GTPases that regulates organization of the thylakoid network in plants. Targeted to chloroplasts and associated with thylakoid and envelope membranes as punctate structures. Knockout mutants have abnormalities in chloroplast and thylakoid morphology, including …
AT1G03220.1	2035	2.88	4	1.08784	0.109131	0.945568	0.0800661	0.868569	0.0568905	1.11	1.37	0.84	1.04	1.03	1.13	0.78	0.85	0.92	1	0.74	0.81		Eukaryotic aspartyl protease family protein; FUNCTIONS IN: aspartic-type endopeptidase activity; INVOLVED IN: response to salt stress; LOCATED IN: cell wall, plasma membrane, membrane, plant-type cell wall; EXPRESSED IN: 6 plant structures; CONTAINS InterPro DOMAIN/s: Peptidase aspartic (InterPro:IPR021109), Peptidase aspartic, catalytic (InterPro:IPR009007), Peptidase A1 (InterPro:IPR001461); BE…
AT1G03230.1	912	9.92	5	1.02796	0.0799896	0.827613	0.0709887	0.800374	0.0356216	1.14	1.19	0.87	0.91	1	0.87	0.77	0.67	0.88	0.76	0.84	0.72		Eukaryotic aspartyl protease family protein; FUNCTIONS IN: aspartic-type endopeptidase activity; INVOLVED IN: response to salt stress; LOCATED IN: cell wall, plant-type cell wall; EXPRESSED IN: stem, root; CONTAINS InterPro DOMAIN/s: Peptidase aspartic (InterPro:IPR021109), Peptidase aspartic, catalytic (InterPro:IPR009007), Peptidase A1 (InterPro:IPR001461); BEST Arabidopsis thaliana protein mat…
AT1G03475.1	175	32.59	19	0.962375	0.0221382	0.946337	0.00795627	0.973676	0.0245488	0.99	0.92	1.01	0.93	0.95	0.93	0.96	0.94	0.95	0.92	1.03	1	LESION INITIATION 2 (LIN2)	Encodes coproporphyrinogen III oxidase, a key enzyme in the biosynthetic pathway of chlorophyll and heme, a tetrapyrrole pathway. Mutants express cytological and molecular markers associated with the defense responses, usually activated by pathogen infection.
AT1G03600.1	630	14.14	8	0.949755	0.150984	0.965416	0.154221	1.02641	0.129463	1.34	0.98	0.86	0.62	1	1.37	0.63	0.86	0.74	1	1	1.37	(PSB27)	PSB27; FUNCTIONS IN: molecular_function unknown; INVOLVED IN: photosystem II repair; LOCATED IN: thylakoid, chloroplast thylakoid membrane, chloroplast thylakoid lumen, chloroplast photosystem II, chloroplast; EXPRESSED IN: 23 plant structures; EXPRESSED DURING: 13 growth stages; Has 273 Blast hits to 273 proteins in 82 species: Archae - 0; Bacteria - 114; Metazoa - 0; Fungi - 0; Plants - 63; Vir…
AT1G03630.2	192	30.87	23	0.616048	0.0780368	0.774056	0.153512	1.30665	0.282363	0.68	0.45	0.8	0.53	0.47	0.93	0.57	1.13	0.71	1.37	1.1	2.05	PROTOCHLOROPHYLLIDE OXIDOREDUCTASE C (POR C)	Encodes for a protein with protochlorophyllide oxidoreductase activity. The enzyme is NADPH- and light-dependent.
AT1G03680.1	682	13.2	12	0.876077	0.100313	0.683718	0.0589717	0.794032	0.0683384	1.14	0.86	0.86	0.65	0.76	0.81	0.57	0.6	0.66	0.7	0.87	0.95	THIOREDOXIN M-TYPE 1 (THM1)	encodes a chloroplast thioredoxin similar to prokaryotic thioredoxins.
AT1G03870.1	1163	7.36	5	1.01338	0.128693	0.753828	0.0943988	0.74085	0.0247718	1.22	1.25	0.78	0.8	0.85	0.97	0.57	0.63	0.7	0.79	0.69	0.78	FASCICLIN-LIKE ARABINOOGALACTAN 9 (FLA9)	fasciclin-like arabinogalactan-protein 9 (Fla9)
AT1G04040.1	2216	2.21	2	1.02608	0.0436573	0.866735	0.0466252	0.836498	0.0223363	0.95	0.95	1.11	1.1	0.76	0.84	0.89	0.98	0.79	0.87	0.8	0.88		HAD superfamily, subfamily IIIB acid phosphatase ; FUNCTIONS IN: acid phosphatase activity; INVOLVED IN: biological_process unknown; LOCATED IN: cell wall, plasma membrane, vacuole, plant-type cell wall; EXPRESSED IN: 19 plant structures; EXPRESSED DURING: 9 growth stages; CONTAINS InterPro DOMAIN/s: Acid phosphatase (Class B) (InterPro:IPR005519), Vegetative storage protein/acid phosphatase (Int…
AT1G04080.3	1869	3.61	2	0.875874	0.242355	1.23528	0.0935878	1.73582	0.448312	0.53	1.45	0.42	1.11	1.36	1.43	1.05	1.11	2.49	2.54	0.94	0.98	(PRP39)	PRP39; INVOLVED IN: regulation of timing of transition from vegetative to reproductive phase; LOCATED IN: intracellular; EXPRESSED IN: 28 plant structures; EXPRESSED DURING: 13 growth stages; CONTAINS InterPro DOMAIN/s: RNA-processing protein, HAT helix (InterPro:IPR003107); BEST Arabidopsis thaliana protein match is: Tetratricopeptide repeat (TPR)-like superfamily protein (TAIR:AT5G46400.1).
AT1G04110.1	1996	3.04	4	1.137	0.0863608	1.17745	0.078954	1.02713	0.051248	0.94	1.1	1.16	1.36	1.09	1.01	1.36	1.26	1.15	1.07	0.98	0.91	STOMATAL DENSITY AND DISTRIBUTION 1 (SDD1)	Initially identified as a mutation affecting stomatal development and distribution. Encodes a protein similar to serine proteases.
AT1G04170.1	869	10.45	5	0.814206	0.0762129	0.880369	0.126156	1.07326	0.154608	0.81	0.64	1.01	0.8	0.6	0.95	0.77	1.19	0.74	1.16	0.94	1.46	EUKARYOTIC TRANSLATION INITIATION FACTOR 2 GAMMA SUBUNIT (EIF2 GAMMA)	protein synthesis initiation factor eIF2 gamma
AT1G04270.2	2490	2	6	0.991389	0.0432244	1.04972	0.0592108	1.05004	0.0736385	1.04	0.9	1.09	0.95	0.93	1.12	0.97	1.18	0.88	1.07	1.02	1.24	CYTOSOLIC RIBOSOMAL PROTEIN S15 (RPS15)	Encodes cytosolic ribosomal protein S15.
AT1G04410.1	125	39.24	27	0.681638	0.169192	0.875188	0.0975453	1.49848	0.354386	0.81	0.35	1.1	0.47	0.65	0.83	0.89	1.13	0.79	1.03	1.89	2.29	CYTOSOLIC-NAD-DEPENDENT MALATE DEHYDROGENASE 1 (c-NAD-MDH1)	predicted to encode a cytosolic malate dehydrogenase.
AT1G04420.1	755	12.07	6	0.803217	0.0754825	0.913999	0.0612724	1.15288	0.134027	0.95	0.69	0.92	0.66	0.82	1.04	0.79	1	0.86	1.08	1.18	1.5		NAD(P)-linked oxidoreductase superfamily protein; FUNCTIONS IN: oxidoreductase activity, aldo-keto reductase activity; INVOLVED IN: oxidation reduction; LOCATED IN: chloroplast, chloroplast stroma, chloroplast envelope; EXPRESSED IN: 23 plant structures; EXPRESSED DURING: 13 growth stages; CONTAINS InterPro DOMAIN/s: Aldo/keto reductase (InterPro:IPR001395); BEST Arabidopsis thaliana protein matc…
AT1G04430.2	527	16.17	11	1.85668	0.247151	1.71331	0.348782	0.889098	0.144993	2.15	2.4	1.38	1.5	2.65	1.49	1.72	0.99	1.18	0.65	1.1	0.63		S-adenosyl-L-methionine-dependent methyltransferases superfamily protein; INVOLVED IN: biological_process unknown; LOCATED IN: Golgi apparatus, plasma membrane; EXPRESSED IN: 26 plant structures; EXPRESSED DURING: 15 growth stages; CONTAINS InterPro DOMAIN/s: Protein of unknown function DUF248, methyltransferase putative (InterPro:IPR004159); BEST Arabidopsis thaliana protein match is: S-adenosyl…
AT1G04510.2	1813	3.86	2	0.986834	0.019096	0.931795	0.0837021	0.936543	0.0858088	1.03	0.96	1.01	0.95	1.09	0.79	1.07	0.78	1.05	0.77	1.12	0.82	MOS4-ASSOCIATED COMPLEX 3A (MAC3A)	Encodes MAC3A, a U-box proteins with homology to the yeast and human E3 ubiquitin ligase Prp19. Associated with the MOS4-Associated Complex (MAC). Involved in plant innate immunity.
AT1G04530.1	1189	7.12	4	0.930704	0.0491907	0.934226	0.0442027	0.996722	0.0488776	0.92	1.06	0.82	0.93	1.05	0.94	0.92	0.83	1.12	1.01	0.98	0.88	TETRATRICOPEPTIDE REPEAT 4 (TPR4)	Encodes one of the 36 carboxylate clamp (CC)-tetratricopeptide repeat (TPR) proteins (Prasad 2010, Pubmed ID: 20856808) with potential to interact with Hsp90/Hsp70 as co-chaperones.
AT1G04620.1	1835	3.77	2	1.0062	0.0326483	1.00813	0.0283608	0.990089	0.031777	0.99	1.09	0.93	1.02	1.08	1.01	1.01	0.94	1.07	1	0.98	0.91	7-HYDROXYMETHYL CHLOROPHYLL A (HMCHL) REDUCTASE (HCAR)	Encodes a 7-hydroxymethyl chlorophyll a reductase, an enzyme of the chlorophyll cycle that converts 7-hydroxymethyl chlorophyll a to chlorophyll a.
AT1G04710.1	2162	2.34	2	0.791123	0.0153089	1.23921	0.297273	1.55365	0.373908	0.76	0.81	0.77	0.82	1.74	0.72	1.77	0.73	2.27	0.94	2.13	0.88	PEROXISOMAL 3-KETOACYL-COA THIOLASE 4 (PKT4)	EC2.3.1.16 thiolase.
AT1G04850.1	1884	3.54	2	0.897315	0.0781497	0.915239	0.0673104	1.02448	0.0634534	0.86	0.72	1.1	0.91	0.86	0.77	1.08	0.96	0.98	0.88	1.18	1.06		ubiquitin-associated (UBA)/TS-N domain-containing protein; FUNCTIONS IN: zinc ion binding; INVOLVED IN: biological_process unknown; LOCATED IN: intracellular; EXPRESSED IN: 24 plant structures; EXPRESSED DURING: 13 growth stages; CONTAINS InterPro DOMAIN/s: Zinc finger, C2H2-like (InterPro:IPR015880), Ubiquitin-associated/translation elongation factor EF1B, N-terminal (InterPro:IPR000449), Ubiqui…
AT1G05010.1	855	10.66	6	0.509712	0.0570346	0.723534	0.0342377	1.43058	0.133529	0.57	0.39	0.64	0.44	0.64	0.73	0.71	0.81	1.16	1.32	1.46	1.79	ETHYLENE-FORMING ENZYME (EFE)	Encodes 1-aminocyclopropane-1-carboxylate oxidase
AT1G05140.1	1368	6	3	0.867762	0.0526085	0.861839	0.0219996	0.99609	0.0590342	0.99	0.82	0.91	0.75	0.88	0.91	0.81	0.85	0.88	0.91	1.08	1.12		Peptidase M50 family protein; FUNCTIONS IN: metalloendopeptidase activity; INVOLVED IN: proteolysis; LOCATED IN: chloroplast, plastid; EXPRESSED IN: 22 plant structures; EXPRESSED DURING: 13 growth stages; CONTAINS InterPro DOMAIN/s: Peptidase M50 (InterPro:IPR008915), PDZ/DHR/GLGF (InterPro:IPR001478), Peptidase M50, putative membrane-associated zinc metallopeptidase (InterPro:IPR004387); BEST A…
AT1G05190.1	218	28.69	19	1.16488	0.277581	1.53807	0.439734	1.41566	0.383249	1.03	0.59	1.92	1.12	0.67	1.47	1.26	2.75	0.66	1.42	1.12	2.47	EMBRYO DEFECTIVE 2394 (emb2394)	embryo defective 2394 (emb2394); FUNCTIONS IN: structural constituent of ribosome, rRNA binding; INVOLVED IN: translation, embryo development ending in seed dormancy; LOCATED IN: chloroplast stroma, chloroplast, large ribosomal subunit, membrane, chloroplast envelope; EXPRESSED IN: 24 plant structures; EXPRESSED DURING: 13 growth stages; CONTAINS InterPro DOMAIN/s: Ribosomal protein L6 (InterPro:…
AT1G05500.1	2311	2.07	2	1.00867	0.359226	0.795565	0.167321	1.19556	0.489095	0.46	1.84	0.36	1.38	1.21	0.61	0.9	0.46	2.54	1.28	0.64	0.32	(NTMC2T2.1)	Encodes a endomembrane-localized synaptotagmin. Synaptotagmin family proteins are calcium sensors that regulate exocytosis in mammalian cells.
AT1G06000.1	1585	4.66	3	1.22574	0.0302949	1.45932	0.115808	1.20593	0.108327	1.17	1.18	1.26	1.29	1.21	1.6	1.32	1.71	1.03	1.41	1.01	1.38		encodes a flavonol-7-O-rhamnosyltransferase involved in the formation of rhamnosylated flavonols
AT1G06020.1	1724	4.06	2	2.84271	0.290482	2.5619	0.312978	0.866185	0.134069	2.65	3.6	2.21	2.91	3.22	2.4	2.86	1.77	1.21	0.76	0.91	0.58		pfkB-like carbohydrate kinase family protein; FUNCTIONS IN: kinase activity, ribokinase activity; INVOLVED IN: D-ribose metabolic process, acetate fermentation, sucrose biosynthetic process, sucrose catabolic process, using beta-fructofuranosidase; EXPRESSED IN: central cell, embryo; EXPRESSED DURING: C globular stage; CONTAINS InterPro DOMAIN/s: Carbohydrate/purine kinase (InterPro:IPR011611), R…
AT1G06130.2	1771	4	2	1.16059	0.0982506	1.32241	0.0947118	1.13592	0.0515953	1.1	0.94	1.41	1.2	1.15	1.17	1.47	1.5	1.04	1.06	1.21	1.24	GLYOXALASE 2-4 (GLX2-4)	glyoxalase 2-4 (GLX2-4); FUNCTIONS IN: hydrolase activity, hydroxyacylglutathione hydrolase activity, zinc ion binding; INVOLVED IN: methylglyoxal catabolic process to D-lactate; LOCATED IN: chloroplast; EXPRESSED IN: 24 plant structures; EXPRESSED DURING: 13 growth stages; CONTAINS InterPro DOMAIN/s: Beta-lactamase-like (InterPro:IPR001279), Hydroxyacylglutathione hydrolase (InterPro:IPR017782);…
AT1G06190.1	1325	6.12	3	1.02865	0.0208243	1.07167	0.0102731	1.03334	0.019996	0.98	1.05	1.01	1.08	1.07	1.05	1.1	1.08	1.08	1.06	1.01	0.99	RHO-N 1 (RHON1)	Encodes a novel ribonucleic acid-binding protein that interacts with the endonuclease RNase E and supports its function in processing plastid ribonucleic acids.
AT1G06220.2	1282	6.35	4	0.911774	0.0788432	0.930171	0.0456601	1.03047	0.0903639	1.1	0.82	0.98	0.74	0.92	1.05	0.82	0.93	0.83	0.95	1.1	1.25	MATERNAL EFFECT EMBRYO ARREST 5 (MEE5)	Encodes a protein with similarity to splicing factor Snu114. Snu114 is thought to be involved in activation of the splicosome. Loss of GFA1 function results in reduced female fertility. Approximately 50% of ovules abort due to defects in the female gametophyte. In mutant gametophytes antipodal cells express egg cell markers suggesting a defect in specification of cell fate.GFA1 is also required t…
AT1G06290.1	1058	8.36	5	1.05567	0.0299625	1.00745	0.0186555	0.949212	0.0224287	1.13	1.05	1.07	0.98	1.03	1.05	0.96	0.99	0.9	0.92	0.97	1	ACYL-COA OXIDASE 3 (ACX3)	Encodes an acyl-CoA oxidase with specificity for medium chain fatty acids.
AT1G06410.1	1195	7.07	5	0.885396	0.0506108	0.974492	0.0919739	1.09142	0.0736979	0.98	0.96	0.8	0.79	1.21	0.95	0.97	0.77	1.21	0.96	1.22	0.96	TREHALOSE-PHOSPHATASE/SYNTHASE 7 (TPS7)	Encodes an enzyme putatively involved in trehalose biosynthesis. Though the protein has both trehalose-6-phosphate synthase (TPS)-like and trehalose-6-phosphate phosphatase (TPP)-like domains, neither activity has been detected in enzymatic assays nor has the protein been able to complement yeast TPS or TPP mutants.
AT1G06430.1	920	9.86	27	1.03684	0.207638	1.10844	0.102933	1.24207	0.241616	0.85	1.57	0.6	1.13	1.25	1.32	0.9	0.97	1.63	1.69	0.81	0.84	FTSH PROTEASE 8 (ftsh8)	encodes a FtsH protease that is localized to the chloroplast
AT1G06460.1	1110	7.96	5	1.00427	0.0362758	0.991105	0.0134345	0.979528	0.0386775	1.08	0.95	1.06	0.94	1.02	0.97	1.01	0.96	0.94	0.9	1.07	1.02	ALPHA-CRYSTALLIN DOMAIN 32.1 (ACD32.1)	ACD32.1 encodes an alpha-crystallin domain containing protein with homology to small heat shock proteins.
AT1G06530.1	972	9.31	5	0.995383	0.0672133	1.12524	0.0792392	1.12051	0.0283527	0.88	0.88	1.11	1.12	1.04	0.95	1.31	1.2	1.17	1.08	1.17	1.07	PEROXISOMAL AND MITOCHONDRIAL DIVISION FACTOR 2 (PMD2)	Encodes PEROXISOMAL AND MITOCHONDRIAL DIVISION FACTOR2. Involved in mitochondrial morphogenesis.
AT1G06550.1	1892	3.5	3	1.57885	0.487331	1.8104	0.592218	1.21753	0.259113	2.78	1.94	0.96	0.63	1.94	3.4	0.66	1.24	0.64	1.26	1.09	1.89		ATP-dependent caseinolytic (Clp) protease/crotonase family protein; FUNCTIONS IN: 3-hydroxyisobutyryl-CoA hydrolase activity, catalytic activity; INVOLVED IN: response to karrikin, fatty acid beta-oxidation; LOCATED IN: cellular_component unknown; EXPRESSED IN: 23 plant structures; EXPRESSED DURING: 13 growth stages; CONTAINS InterPro DOMAIN/s: Crotonase, core (InterPro:IPR001753); BEST Arabidops…
AT1G06680.1	67	51.27	59	0.441407	0.0775977	0.378212	0.043569	0.921492	0.186643	0.53	0.29	0.61	0.33	0.29	0.42	0.33	0.48	0.54	0.76	0.96	1.42	PHOTOSYSTEM II SUBUNIT P-1 (PSBP-1)	Encodes a 23 kD extrinsic protein that is part of photosystem II and participates in the regulation of oxygen evolution. Phosphorylation of this protein is dependent on calcium.
AT1G06690.1	1118	7.83	3	0.984329	0.262153	1.3631	0.172315	1.57911	0.366865	1.15	0.47	1.64	0.68	0.97	1.27	1.41	1.8	0.84	1.09	2.01	2.38		NAD(P)-linked oxidoreductase superfamily protein; FUNCTIONS IN: oxidoreductase activity, aldo-keto reductase activity; INVOLVED IN: oxidation reduction; LOCATED IN: chloroplast thylakoid membrane, chloroplast, plastoglobule, chloroplast envelope; EXPRESSED IN: 22 plant structures; EXPRESSED DURING: 14 growth stages; CONTAINS InterPro DOMAIN/s: Aldo/keto reductase (InterPro:IPR001395), Aldo/keto r…
AT1G06820.1	2008	3	3	0.921719	0.0279373	0.868737	0.0320739	0.937671	0.0375709	0.99	0.91	0.93	0.86	0.85	0.95	0.79	0.89	0.85	0.95	0.92	1.03	CAROTENOID ISOMERASE (CRTISO)	Encodes carotenoid isomerase. Catalyzes the isomerization of poly-cis-carotenoids to all-trans-carotenoids. Together with PDS and ZDS, CRTiso is required to complete the synthesis of lycopene from phytoene.
AT1G06900.1	2105	2.56	2	1.51179	0.248748	1.13322	0.301444	0.772731	0.223719	2.17	1.32	1.57	0.99	1.85	0.75	1.39	0.53	0.84	0.33	1.37	0.55		Insulinase (Peptidase family M16) family protein; FUNCTIONS IN: metalloendopeptidase activity, catalytic activity, zinc ion binding, metal ion binding; INVOLVED IN: proteolysis; LOCATED IN: cellular_component unknown; EXPRESSED IN: 23 plant structures; EXPRESSED DURING: 13 growth stages; CONTAINS InterPro DOMAIN/s: Peptidase M16, zinc-binding site (InterPro:IPR001431), Peptidase M16, C-terminal (…
AT1G06950.1	99	43.9	23	1.02204	0.0625826	1.32061	0.175189	1.2937	0.193571	1.11	0.89	1.15	0.95	0.99	1.58	1.05	1.66	0.88	1.42	1.11	1.77	TRANSLOCON AT THE INNER ENVELOPE MEMBRANE OF CHLOROPLASTS 110 (TIC110)	Encodes a protein thought to be a part of the translocon at the chloroplast inner envelope. Involved in protein import into the chloroplast and chloroplast biogenesis.
AT1G07110.1	716	12.62	6	1.0003	0.0896099	1.63467	0.247804	1.69458	0.289318	1.24	0.94	1.02	0.81	2.19	1.32	1.91	1.13	1.8	1.09	2.44	1.45	FRUCTOSE-2,6-BISPHOSPHATASE (F2KP)	Encodes the bifunctional enzyme fructose-6-phosphate 2-kinase/fructose-2,6-bisphosphatase.
AT1G07140.1	1202	7.03	4	0.863481	0.096502	0.77754	0.0258925	0.937113	0.10778	0.97	0.67	1.08	0.74	0.72	0.76	0.79	0.84	0.73	0.77	1.1	1.15	(SIRANBP)	Encodes a putative Ran-binding protein (siRanBP).
AT1G07250.1	1693	4.14	2	0.828071	0.102107	0.506718	0.202338	0.634026	0.272993	0.68	1.05	0.63	0.95	0.9	0.17	0.82	0.15	1.31	0.24	0.85	0.14	UDP-GLUCOSYL TRANSFERASE 71C4 (UGT71C4)	UDP-glucosyl transferase 71C4 (UGT71C4); FUNCTIONS IN: quercetin 3-O-glucosyltransferase activity, quercetin 7-O-glucosyltransferase activity, UDP-glucosyltransferase activity, transferase activity, transferring glycosyl groups; INVOLVED IN: metabolic process; LOCATED IN: cellular_component unknown; EXPRESSED IN: 22 plant structures; EXPRESSED DURING: 13 growth stages; CONTAINS InterPro DOMAIN/s:…
AT1G07320.4	237	27	16	1.39648	0.12246	1.36144	0.119098	0.997723	0.110363	1.28	1.69	1.13	1.49	1.24	1.64	1.11	1.46	1	1.28	0.74	0.96	RIBOSOMAL PROTEIN L4 (RPL4)	encodes a plastid ribosomal protein L4
AT1G07700.3	2042	2.85	2	1.03308	0.0430316	1.0187	0.00856455	0.988969	0.0420782	0.95	1.1	0.97	1.12	1	1.01	1.03	1.04	1.06	1.07	0.91	0.92		Thioredoxin superfamily protein; INVOLVED IN: cell redox homeostasis; LOCATED IN: chloroplast; EXPRESSED IN: 24 plant structures; EXPRESSED DURING: 15 growth stages; CONTAINS InterPro DOMAIN/s: Thioredoxin fold (InterPro:IPR012335), Thioredoxin, core (InterPro:IPR015467), Thioredoxin-like (InterPro:IPR017936), Thioredoxin domain (InterPro:IPR013766), Thioredoxin-like fold (InterPro:IPR012336); BE…
AT1G07750.1	1914	3.44	2	1.09232	0.049699	0.957791	0.100846	0.869369	0.0843242	1.15	1.2	0.99	1.03	1.2	0.86	1.03	0.74	1.04	0.74	0.99	0.71		RmlC-like cupins superfamily protein; FUNCTIONS IN: copper ion binding, zinc ion binding, nutrient reservoir activity; INVOLVED IN: biological_process unknown; LOCATED IN: cellular_component unknown; EXPRESSED IN: 26 plant structures; EXPRESSED DURING: 14 growth stages; CONTAINS InterPro DOMAIN/s: Cupin, RmlC-type (InterPro:IPR011051), Cupin 1 (InterPro:IPR006045), RmlC-like jelly roll fold (Inte…
AT1G07810.1	1271	6.45	4	1.08414	0.0125214	1.08342	0.0378455	0.98788	0.0324607	1.12	1.08	1.09	1.06	1.16	1.03	1.14	1.01	1.03	0.92	1.06	0.95	ER-TYPE CA2+-ATPASE 1 (ECA1)	Encodes an ER-type Ca2+-pumping ATPase.
AT1G07890.8	181	31.83	18	0.653456	0.151492	0.9891	0.199765	1.69095	0.415695	0.69	0.35	1.06	0.52	0.56	1.03	0.86	1.51	0.81	1.46	1.69	2.81	ASCORBATE PEROXIDASE 1 (APX1)	Encodes a cytosolic ascorbate peroxidase APX1. Ascorbate peroxidases are enzymes that scavenge hydrogen peroxide in plant cells. Eight types of APX have been described for Arabidopsis: three cytosolic (APX1, APX2, APX6), two chloroplastic types (stromal sAPX, thylakoid tAPX), and three microsomal (APX3, APX4, APX5) isoforms. At least part of the induction of heat shock proteins during light stres…
AT1G07990.1	1604	4.57	2	1.36744	0.105796	1.00427	0.0662542	0.737086	0.0615049	1.29	1.63	1.13	1.42	1.17	0.98	1.02	0.85	0.9	0.74	0.71	0.6		SIT4 phosphatase-associated family protein; INVOLVED IN: biological_process unknown; LOCATED IN: endomembrane system; EXPRESSED IN: 23 plant structures; EXPRESSED DURING: 13 growth stages; CONTAINS InterPro DOMAIN/s: SIT4 phosphatase-associated protein (InterPro:IPR007587); BEST Arabidopsis thaliana protein match is: SIT4 phosphatase-associated family protein (TAIR:AT2G28360.1); Has 1048 Blast hi…
AT1G08110.4	1079	8.15	5	0.599319	0.0730985	0.6823	0.0585427	1.15463	0.139811	0.63	0.44	0.79	0.54	0.54	0.64	0.74	0.81	0.89	0.97	1.26	1.5		lactoylglutathione lyase family protein / glyoxalase I family protein; FUNCTIONS IN: calmodulin binding, lactoylglutathione lyase activity; INVOLVED IN: response to cadmium ion, carbohydrate metabolic process; LOCATED IN: chloroplast; EXPRESSED IN: 25 plant structures; EXPRESSED DURING: 14 growth stages; CONTAINS InterPro DOMAIN/s: Glyoxalase I (InterPro:IPR004361), Glyoxalase I, conserved site (…
AT1G08200.1	1652	4.29	10	0.874441	0.0292387	0.890652	0.0753935	1.0116	0.0790038	0.92	0.93	0.82	0.83	0.82	1.07	0.72	0.95	0.88	1.16	0.87	1.14	UDP-D-APIOSE/UDP-D-XYLOSE SYNTHASE 2 (AXS2)	Encodes a putative UDP-D-apiose/UPD-D-xylose synthetase.
AT1G08360.1	885	10.2	5	0.880031	0.087444	1.05725	0.186621	1.22809	0.248762	0.97	0.7	1.08	0.77	0.7	1.31	0.77	1.45	0.71	1.33	1	1.87		Ribosomal protein L1p/L10e family; FUNCTIONS IN: structural constituent of ribosome, RNA binding; INVOLVED IN: translation, RNA processing; LOCATED IN: cytosolic ribosome, ribosome, cytosolic large ribosomal subunit, plasma membrane; EXPRESSED IN: 22 plant structures; EXPRESSED DURING: 13 growth stages; CONTAINS InterPro DOMAIN/s: Ribosomal protein L1 (InterPro:IPR002143), Ribosomal protein L1, 2…
AT1G08380.1	1373	6	4	0.814742	0.225373	0.601932	0.237011	0.762252	0.223158	1.38	0.96	0.53	0.38	0.44	1.28	0.18	0.5	0.34	0.92	0.47	1.32	PHOTOSYSTEM I SUBUNIT O (PSAO)	Encodes subunit O of photosystem I.
AT1G08450.1	1260	6.52	6	3.08359	0.40911	1.8984	0.666108	0.590625	0.189748	3.05	4.09	2.09	3.1	1.06	3.66	0.7	2.17	0.29	1.05	0.26	0.76	CALRETICULIN 3 (CRT3)	Encodes one of three Arabidopsis calreticulins. In CRT-deficient mouse fibroblasts, this protein restores ER Ca2+ levels. Non-receptor component required for EFR-mediated immunity. Mutants show de-repressed anthocyanin accumulation in the presence of elf18, and EFR accumulation and signalling.
AT1G08480.1	1639	4.37	2	0.809621	0.0572268	0.957928	0.0777983	1.17906	0.0337973	0.92	0.9	0.72	0.7	1.03	1.14	0.79	0.88	1.11	1.22	1.14	1.25	SUCCINATE DEHYDROGENASE 6 (SDH6)	predicted to encode subunit 6 of mitochondrial complex II and to participate in the respiratory chain
AT1G08490.1	1341	6.06	3	1.0631	0.0315898	1.01309	0.0318529	0.946267	0.0372448	1.09	0.99	1.14	1.04	0.94	1.04	0.99	1.09	0.86	0.95	0.95	1.04	CHLOROPLASTIC NIFS-LIKE CYSTEINE DESULFURASE (CPNIFS)	Chloroplastic NifS-like protein that can catalyze the conversion of cysteine into alanine and elemental sulfur (S(0)) and of selenocysteine into alanine and elemental Se (Se(0)). Overexpression enhances selenium tolerance and accumulation.
AT1G08520.1	52	54.98	27	1.0769	0.045431	1.38405	0.0210923	1.24695	0.0449736	0.96	1.11	1.06	1.18	1.36	1.34	1.43	1.41	1.33	1.32	1.18	1.16	ALBINA 1 (ALB1)	Encodes the CHLD subunit of the Mg-chelatase enzyme involved in chlorophyll biosynthesis. Lines carrying recessive mutations of this locus are white and seedling lethal.
AT1G08550.2	436	18.7	11	0.937404	0.0351203	0.860818	0.046665	0.911769	0.0488379	0.85	0.94	0.95	1.02	0.76	0.9	0.82	0.97	0.86	1.02	0.8	0.96	NON-PHOTOCHEMICAL QUENCHING 1 (NPQ1)	Violaxanthin deepoxidase involved in xanthophyll cycle.Two major consequences of the npq1 mutation are the absence of zeaxanthin formation in strong light and the partial inhibition of the quenching of singlet excited chlorophylls in the photosystem II light-harvesting complex
AT1G08830.2	1787	4	2	0.99426	0.0728746	0.963076	0.0485282	0.96792	0.0513251	0.82	0.99	0.98	1.18	0.88	0.88	1.05	1.05	1.06	1.06	0.88	0.88	COPPER/ZINC SUPEROXIDE DISMUTASE 1 (CSD1)	Encodes a cytosolic copper/zinc superoxide dismutase CSD1 that can detoxify superoxide radicals. Its expression is affected by miR398-directed mRNA cleavage. Regulated by biotic and abiotic stress. Activation of CSD1 in the cytoplasm involves both a CCS-dependent and -independent pathway.
AT1G08970.4	1353	6.02	4	0.898927	0.108699	0.742116	0.0936864	0.809676	0.0363154	0.72	0.7	1.11	1.07	0.63	0.55	0.96	0.82	0.86	0.74	0.89	0.76	NUCLEAR FACTOR Y, SUBUNIT C9 (NF-YC9)	heme activated protein (HAP5c)
AT1G08980.1	1226	6.79	5	0.987497	0.157176	0.766049	0.116448	0.775119	0.0707559	1.05	1.39	0.65	0.86	0.88	1.04	0.54	0.61	0.81	0.95	0.63	0.71	AMIDASE 1 (AMI1)	Encodes an enzyme with similarity to bacterial acylamidohydrolases and exhibits indole-3-acetamide amidohydrolase activity in vitro. This enzyme may be involved in the in vivo biosynthesis of indole-acetic acid from indole-3-acetamide, a native metabolite of A. thaliana. It appears to exist as a monomer.
AT1G09020.1	1636	4.37	3	1.05768	0.209833	0.692465	0.0909306	0.685081	0.0916024	0.97	1.63	0.62	1.01	0.9	0.79	0.56	0.52	0.9	0.78	0.55	0.51	HOMOLOG OF YEAST SUCROSE NONFERMENTING 4 (SNF4)	putative activator subunit of SNF1-related protein kinase
AT1G09070.1	1370	6	3	1.22839	0.0556015	0.899067	0.157487	0.72349	0.125593	1.21	1.1	1.37	1.24	1.1	0.6	1.24	0.67	0.9	0.49	0.98	0.52	SOYBEAN GENE REGULATED BY COLD-2 (SRC2)	SRC2 specifically binds the peptide PIEPPPHH, and moves from ER to a vacuole fraction where it gets internalized. Involved in Protein Storage Vacuole targeting.
AT1G09130.3	824	11.06	6	0.62789	0.112506	0.904723	0.114298	1.5235	0.220027	0.93	0.57	0.63	0.39	0.99	1.18	0.66	0.79	1.08	1.25	1.74	2.03		ATP-dependent caseinolytic (Clp) protease/crotonase family protein; FUNCTIONS IN: serine-type endopeptidase activity; INVOLVED IN: proteolysis; LOCATED IN: mitochondrion, chloroplast stroma; EXPRESSED IN: 24 plant structures; EXPRESSED DURING: 15 growth stages; CONTAINS InterPro DOMAIN/s: Peptidase S14, ClpP (InterPro:IPR001907); BEST Arabidopsis thaliana protein match is: CLP protease proteolyti…
AT1G09210.1	700	12.89	12	0.923555	0.0567908	0.953654	0.0233911	1.03347	0.0612496	0.86	1.06	0.8	0.97	0.97	1.01	0.9	0.93	1.12	1.16	0.91	0.95	CALRETICULIN 1B (CRT1b)	Encodes one of three Arabidopsis calreticulins.
AT1G09270.2	2032	2.9	2	1.021	0.0798515	1.01466	0.0823914	0.982831	0.0266318	0.9	0.87	1.17	1.15	0.84	0.92	1.1	1.2	0.93	1.02	0.95	1.04	IMPORTIN ALPHA ISOFORM 4 (IMPA-4)	Protein interacts with Agrobacterium proteins VirD2 and VirE2.
AT1G09310.1	790	11.64	8	0.700855	0.0803532	0.824993	0.0504556	1.21885	0.115655	0.73	0.52	0.9	0.65	0.73	0.74	0.9	0.92	1.01	1.03	1.42	1.42		Protein of unknown function, DUF538; INVOLVED IN: biological_process unknown; LOCATED IN: apoplast; EXPRESSED IN: 22 plant structures; EXPRESSED DURING: 14 growth stages; CONTAINS InterPro DOMAIN/s: Protein of unknown function DUF538 (InterPro:IPR007493); BEST Arabidopsis thaliana protein match is: Protein of unknown function, DUF538 (TAIR:AT1G56580.1); Has 409 Blast hits to 409 proteins in 33 sp…
AT1G09340.1	96	44.28	31	0.834636	0.235002	1.02075	0.349467	1.37987	0.506414	0.81	0.38	1.49	0.67	0.37	1.07	0.67	1.98	0.45	1.31	0.95	2.81	CHLOROPLAST RNA BINDING (CRB)	Encodes CHLOROPLAST RNA BINDING (CRB), a putative RNA-binding protein. CRB is important for the proper functioning of the chloroplast. Mutations in CRB also affects the circadian system, altering the expression of both oscillator and output genes.
AT1G09430.1	676	13.39	7	1.02377	0.163155	1.41251	0.29654	1.35582	0.175545	0.74	0.74	1.32	1.29	1.24	0.79	2.21	1.42	1.64	1.06	1.67	1.05	ATP-CITRATE LYASE A-3 (ACLA-3)	Encodes subunit A of the heteromeric enzyme ATP citrate lyase (ACL). In animals, ACL is encoded by a single gene; ACL in Arabidopsis is composed of two polypeptides, ACLA (encoded by 3 genes) and ACLB (encoded by 2 genes). The holoenzyme has an A(4)B(4)stoichiometry. Expression of both ACLA and ACLB but not of either of the subunits alone results in ACL activity.
AT1G09620.1	186	31.26	18	1.05782	0.120486	1.23434	0.102421	1.17426	0.119251	1.37	0.97	1.1	0.79	1.26	1.5	1.01	1.17	0.9	1.1	1.22	1.47		ATP binding;leucine-tRNA ligases;aminoacyl-tRNA ligases;nucleotide binding;ATP binding;aminoacyl-tRNA ligases; FUNCTIONS IN: nucleotide binding, aminoacyl-tRNA ligase activity, leucine-tRNA ligase activity, ATP binding; INVOLVED IN: leucyl-tRNA aminoacylation, translation, tRNA aminoacylation for protein translation; LOCATED IN: chloroplast; EXPRESSED IN: 25 plant structures; EXPRESSED DURING: 13…
AT1G09640.1	575	15.38	17	0.899339	0.104387	0.978487	0.124256	1.08516	0.051936	0.74	0.7	1.12	1.04	0.72	0.85	1.07	1.28	0.97	1.14	1.03	1.2		Translation elongation factor EF1B, gamma chain; FUNCTIONS IN: translation elongation factor activity; INVOLVED IN: translational elongation; LOCATED IN: plasma membrane; EXPRESSED IN: male gametophyte, cultured cell, pollen tube, leaf, seed; EXPRESSED DURING: L mature pollen stage, M germinated pollen stage, seed development stages; CONTAINS InterPro DOMAIN/s: Thioredoxin fold (InterPro:IPR01233…
AT1G09690.1	822	11.11	5	0.948245	0.0356486	0.968947	0.057517	1.01952	0.0617873	1.04	0.95	0.95	0.86	0.92	1.11	0.84	1.01	0.88	1.06	0.97	1.17		Translation protein SH3-like family protein; FUNCTIONS IN: structural constituent of ribosome; INVOLVED IN: translation; LOCATED IN: ribosome, cytosolic large ribosomal subunit; EXPRESSED IN: juvenile leaf, pollen tube; CONTAINS InterPro DOMAIN/s: Translation protein SH3-like (InterPro:IPR008991), Ribosomal protein L21e (InterPro:IPR001147), Ribosomal protein L21e, conserved site (InterPro:IPR018…
AT1G09750.1	558	15.65	8	0.929382	0.152522	1.02191	0.12888	1.13267	0.153624	0.86	1.34	0.61	0.9	1.34	1.1	0.9	0.74	1.51	1.22	0.99	0.8		Eukaryotic aspartyl protease family protein; FUNCTIONS IN: aspartic-type endopeptidase activity; INVOLVED IN: proteolysis; LOCATED IN: apoplast, cell wall, plant-type cell wall; EXPRESSED IN: 22 plant structures; EXPRESSED DURING: 14 growth stages; CONTAINS InterPro DOMAIN/s: Peptidase aspartic (InterPro:IPR021109), Peptidase aspartic, catalytic (InterPro:IPR009007), Peptidase A1 (InterPro:IPR001…
AT1G09760.1	2734	1.39	2	1.10042	0.146559	0.970305	0.136553	0.89461	0.124807	0.77	1.07	1.08	1.49	0.95	0.67	1.33	0.93	1.22	0.85	0.89	0.62	U2 SMALL NUCLEAR RIBONUCLEOPROTEIN A (U2A')	U2 small nuclear ribonucleoprotein A (U2A'); INVOLVED IN: nuclear mRNA splicing, via spliceosome, response to cold; LOCATED IN: in 6 components; EXPRESSED IN: 22 plant structures; EXPRESSED DURING: 13 growth stages; CONTAINS InterPro DOMAIN/s: U2A&apos;/phosphoprotein 32 family A, C-terminal (InterPro:IPR003603); Has 8109 Blast hits to 6297 proteins in 450 species: Archae - 0; Bacteria - 3635; Me…
AT1G09780.1	195	30.61	16	1.07081	0.0542433	1.31528	0.0894982	1.22002	0.0559756	1.17	1.15	1.03	0.94	1.33	1.54	1.11	1.28	1.1	1.26	1.17	1.36	2,3-BIPHOSPHOGLYCERATE-INDEPENDENT PHOSPHOGLYCERATE MUTASE 1 (iPGAM1)	Phosphoglycerate mutase, 2,3-bisphosphoglycerate-independent; FUNCTIONS IN: manganese ion binding, phosphoglycerate mutase activity, 2,3-bisphosphoglycerate-independent phosphoglycerate mutase activity, catalytic activity, metal ion binding; INVOLVED IN: response to cadmium ion, response to cold; LOCATED IN: mitochondrial envelope, cytosol, chloroplast, plasma membrane; EXPRESSED IN: 26 plant str…
AT1G09795.1	687	13.1	8	0.620009	0.0153889	0.622111	0.0955824	1.01654	0.147279	0.59	0.61	0.62	0.66	0.44	0.74	0.48	0.82	0.78	1.29	0.74	1.25	ATP PHOSPHORIBOSYL TRANSFERASE 2 (ATP-PRT2)	ATP phosphoribosyl transferase, catalyses first step of histidine biosynthesis
AT1G09830.1	1475	5.3	4	1.66389	0.343854	1.24274	0.230027	0.759033	0.0534417	2.54	1.87	1.26	0.99	1.57	1.71	0.84	0.86	0.65	0.68	0.85	0.86	PURINE BIOSYNTHESIS 2 (PUR2)	glycinamide ribonucleotide synthetase (GAR synthetase) that catalyzes the conversion of phosphoribosyl amine to phosphoribosyl glycineamide
AT1G10200.1	1309	6.23	4	0.958203	0.0792109	0.895766	0.0871647	0.942948	0.113484	1.02	0.79	1.15	0.88	0.98	0.72	1.1	0.79	0.95	0.69	1.24	0.9	WLIM1 (WLIM1)	Encodes a member of the Arabidopsis LIM proteins: a family of actin bundlers with distinct expression patterns. WLIM1, WLIM2a, and WLIM2b are widely expressed, whereas PLIM2a, PLIM2b, and PLIM2c are predominantly expressed in pollen. Regulates actin cytoskeleton organization.
AT1G10290.1	163	34.33	18	1.27319	0.226375	1.33628	0.199019	1.08956	0.0956933	1.29	1.89	0.82	1.09	1.79	1.54	1.1	0.92	1.28	1.2	1.02	0.86	DYNAMIN-LIKE PROTEIN 6 (ADL6)	involved in trafficking from the trans-Golgi Network to the central vacuole.
AT1G10370.1	1552	4.84	2	1.10423	0.0104478	1.04559	0.0246141	0.940509	0.0222231	1.08	1.11	1.11	1.13	1.08	0.99	1.1	1.02	0.99	0.91	0.96	0.9	EARLY-RESPONSIVE TO DEHYDRATION 9 (ERD9)	Encodes GSTU17 (Glutathione S-Transferase U17). Functions as a negative component of stress-mediated signal transduction pathways in drought and salt stress responses.
AT1G10510.1	1340	6.06	3	1.58109	0.30881	2.10811	0.448873	1.39291	0.229049	2.33	1.8	1.26	0.93	2.19	3.28	1.13	1.84	0.9	1.49	1.21	1.98	EMBRYO DEFECTIVE 2004 (emb2004)	embryo defective 2004 (emb2004); INVOLVED IN: embryo development ending in seed dormancy; LOCATED IN: mitochondrion, chloroplast, plastid, chloroplast envelope; EXPRESSED IN: 23 plant structures; EXPRESSED DURING: 13 growth stages; BEST Arabidopsis thaliana protein match is: RAN GTPase activating protein 1 (TAIR:AT3G63130.2); Has 21704 Blast hits to 6781 proteins in 315 species: Archae - 0; Bacte…
AT1G10630.1	668	13.55	10	1.22145	0.384988	1.55739	0.473119	1.29786	0.0244192	1.87	1.91	0.54	0.57	2.38	2.38	0.74	0.73	1.37	1.29	1.27	1.26	ADP-RIBOSYLATION FACTOR A1F (ARFA1F)	A member of ARF GTPase family. A thaliana has 21 members of this family, known to be essential for vesicle coating and uncoating and functions in GTP-binding. Gene encoding ADP-ribosylation factor and similar to other ARFs and ARF-like proteins. The gene is shown to play a role in cell division, cell expansion and cellulose production using antisense construct.
AT1G10670.4	1791	3.97	6	0.961542	0.148884	1.03225	0.0539845	1.14048	0.170822	0.77	1.31	0.66	1.11	1.16	1.08	0.98	0.91	1.49	1.38	0.88	0.82	ATP-CITRATE LYASE A-1 (ACLA-1)	One of the three genes encoding subunit A of the trimeric protein ATP Citrate Lyase. Antisense ACLA-1 plants cause a reduction in cytosolic acetyl-CoA metabolism and have upregulation of stress-related genes and down-regulation of primary metabolism and growth genes, suggesting the mutation restricts normal growth and developmental processes and puts the plant into a state of stress.
AT1G10730.1	1685	4.16	2	1.1746	0.111605	0.874716	0.0673934	0.755042	0.0722119	1.46	1.12	1.2	0.92	1.05	0.87	0.86	0.72	0.71	0.59	0.94	0.78		Clathrin adaptor complexes medium subunit family protein; INVOLVED IN: intracellular protein transport, transport, vesicle-mediated transport; LOCATED IN: clathrin vesicle coat, clathrin adaptor complex; EXPRESSED IN: 20 plant structures; EXPRESSED DURING: 12 growth stages; CONTAINS InterPro DOMAIN/s: Clathrin adaptor, mu subunit, conserved site (InterPro:IPR018240), Clathrin adaptor, mu subunit,…
AT1G10760.1	38	61.43	35	1.01309	0.0318529	0.80737	0.0327506	0.797851	0.0299476	0.94	0.99	1.04	1.09	0.82	0.73	0.89	0.79	0.87	0.79	0.8	0.72	STARCH EXCESS 1 (SEX1)	Encodes an &#945;-glucan, water dikinase required for starch degradation. Involved in cold-induced freezing tolerance. Mutations that eliminate the GWD protein or affect the dikinase domain of the enzyme dramatically reduce both the amount of phosphate in the amylopectin and the rate of starch degradation. Mature leaves of these mutants accumulate amounts of starch up to seven times greater than …
AT1G10840.1	1062	8.34	4	1.00808	0.0482469	1.1161	0.0365507	1.10856	0.0574398	0.95	1.12	0.9	1.06	1.1	1.2	1.03	1.14	1.14	1.25	0.97	1.08	TRANSLATION INITIATION FACTOR 3 SUBUNIT H1 (TIF3H1)	Encodes eukaryotic initiation factor 3H1 subunit (TIF3H1).
AT1G11430.1	1331	6.1	3	0.94088	0.0455199	0.930552	0.0788999	0.978286	0.0968786	1.03	0.88	1.01	0.85	0.81	1.08	0.78	1.06	0.76	1.04	0.9	1.21	MULTIPLE ORGANELLAR RNA EDITING FACTOR 9 (MORF9)	Encodes a protein involved in RNA editing in chloroplasts.
AT1G11650.2	669	13.55	9	1.46117	0.137084	1.38738	0.122996	0.954413	0.0323121	1.17	1.33	1.54	1.8	1.15	1.2	1.6	1.6	0.97	1.04	0.9	0.91	(RBP45B)	Encodes an RNA binding protein with three RNA recognition motifs.
AT1G11680.1	1564	4.77	3	1.28317	0.188894	1.40198	0.194292	1.09959	0.0883752	1.75	1.39	1.11	0.88	1.85	1.58	1.17	1	1.05	0.9	1.32	1.14	CYTOCHROME P450 51G1 (CYP51G1)	putative obtusifoliol 14-alpha demethylase involved in sterol biosynthesis.
AT1G11750.2	982	9.18	6	0.980078	0.127438	1.42149	0.0728068	1.49962	0.164406	1.05	0.69	1.29	0.89	1.25	1.36	1.54	1.54	1.17	1.27	1.72	1.84	CLP PROTEASE PROTEOLYTIC SUBUNIT 6 (CLPP6)	One of several nuclear-encoded ClpPs (caseinolytic protease). Contains a highly conserved catalytic triad of Ser-type proteases (Ser-His-Asp). The name reflects nomenclature described in Adam et. al (2001).
AT1G11840.6	497	17.03	11	0.790886	0.137329	0.81258	0.129911	1.06219	0.0760352	0.52	0.62	0.91	1.12	0.56	0.63	0.94	1.12	1.08	1.27	0.93	0.97	GLYOXALASE I HOMOLOG (GLX1)	Encodes a glyoxalase I homolog ATGLX1.
AT1G11860.3	74	48.87	43	0.978959	0.145942	1.07887	0.208131	1.15565	0.249857	1.36	0.91	1	0.65	0.87	1.6	0.64	1.2	0.64	1.2	0.96	1.82		Glycine cleavage T-protein family; FUNCTIONS IN: aminomethyltransferase activity; EXPRESSED IN: 23 plant structures; EXPRESSED DURING: 14 growth stages; CONTAINS InterPro DOMAIN/s: Glycine cleavage system T protein (InterPro:IPR006223), Glycine cleavage T-protein, N-terminal (InterPro:IPR006222), Glycine cleavage T-protein, C-terminal barrel (InterPro:IPR013977); BEST Arabidopsis thaliana protein…
AT1G11870.2	798	11.56	6	1.44033	0.449185	1.61298	0.474279	1.11626	0.122423	0.86	0.63	2.61	1.67	0.74	0.86	2.27	2.58	0.87	0.97	1.2	1.42	SERYL-TRNA SYNTHETASE (SRS)	Seryl-tRNA synthetase targeted to chloroplasts and mitochondria. Its inactivation causes developmental arrest of chloroplasts and mitochondria in Nicotiana benthamiana.
AT1G11890.1	2413	2.02	2	1.08245	0.0271464	1.36308	0.0846298	1.24836	0.0746588	1.07	1.02	1.15	1.1	1.45	1.18	1.56	1.27	1.34	1.1	1.41	1.15	SECRETION 22 (SEC22)	member of SEC22 Gene Family
AT1G11910.1	627	14.17	8	0.930967	0.0506144	1.11903	0.1222	1.21982	0.118991	0.84	0.85	1.02	1.02	0.85	1.19	1.02	1.42	1	1.42	1.03	1.43	ASPARTIC PROTEINASE A1 (APA1)	Encodes an aspartic proteinase that forms a heterodimer and is stable over a broad pH range (ph 3-8).
AT1G11930.2	2089	2.64	2	1.00085	0.0237953	0.976051	0.0463769	0.966611	0.0423204	0.98	0.95	1.06	1.02	1.01	0.87	1.09	0.94	1.02	0.88	1.06	0.91		Predicted pyridoxal phosphate-dependent enzyme, YBL036C type; CONTAINS InterPro DOMAIN/s: Predicted pyridoxal phosphate-dependent enzyme, YBL036C type (InterPro:IPR011078), Alanine racemase, N-terminal (InterPro:IPR001608); BEST Arabidopsis thaliana protein match is: Predicted pyridoxal phosphate-dependent enzyme, YBL036C type (TAIR:AT4G26860.1); Has 7155 Blast hits to 7155 proteins in 2359 speci…
AT1G12000.1	1972	3.13	4	1.08689	0.0182733	1.20456	0.0429444	1.0982	0.0354883	1.07	1.05	1.13	1.11	1.24	1.11	1.31	1.17	1.15	1.03	1.17	1.05		Phosphofructokinase family protein; FUNCTIONS IN: diphosphate-fructose-6-phosphate 1-phosphotransferase activity; INVOLVED IN: response to cadmium ion, glycolysis, photosynthesis; LOCATED IN: pyrophosphate-dependent phosphofructokinase complex, beta-subunit complex, cell wall, membrane; EXPRESSED IN: 24 plant structures; EXPRESSED DURING: 14 growth stages; CONTAINS InterPro DOMAIN/s: Pyrophosphat…
AT1G12050.1	1690	4.15	2	1.35485	0.194673	1.19257	0.252286	0.838976	0.132205	0.99	1.05	1.72	1.66	0.68	1.1	1.11	1.89	0.61	1.1	0.61	1.04		fumarylacetoacetase, putative; FUNCTIONS IN: fumarylacetoacetase activity, catalytic activity; INVOLVED IN: aromatic amino acid family metabolic process, metabolic process; LOCATED IN: cellular_component unknown; EXPRESSED IN: 23 plant structures; EXPRESSED DURING: 13 growth stages; CONTAINS InterPro DOMAIN/s: Fumarylacetoacetase, C-terminal-like (InterPro:IPR002529), Fumarylacetoacetase, C-termi…
AT1G12240.1	811	11.34	8	0.613742	0.0853746	0.649234	0.0394268	1.07833	0.136968	0.53	0.82	0.42	0.68	0.69	0.74	0.57	0.6	1.27	1.36	0.82	0.87	(ATBETAFRUCT4)	Encodes a vacuolar invertase betaFruct4. betaFruct4 is transported from the endoplasmic reticulum through the intermediate compartments as a membrane protein. The N-terminal cytoplasmic domain contains multiple sequence motifs that are involved at various stages in the trafficking of betaFruct4 from the ER to the central vacuole.
AT1G12250.1	1946	3.25	2	0.74426	0.148217	0.765333	0.0738228	1.1311	0.243046	0.9	0.47	1.09	0.53	0.62	0.78	0.7	0.96	0.65	0.86	1.26	1.75		Pentapeptide repeat-containing protein; FUNCTIONS IN: molecular_function unknown; INVOLVED IN: biological_process unknown; LOCATED IN: thylakoid, chloroplast thylakoid membrane, chloroplast thylakoid lumen, chloroplast; EXPRESSED IN: 22 plant structures; EXPRESSED DURING: 13 growth stages; CONTAINS InterPro DOMAIN/s: Pentapeptide repeat (InterPro:IPR001646); BEST Arabidopsis thaliana protein matc…
AT1G12270.1	513	16.54	8	1.16651	0.334968	1.33424	0.559971	1.11944	0.308819	0.55	0.62	1.72	1.77	0.98	0.33	2.94	1.09	1.75	0.64	1.54	0.54	HOP1 (Hop1)	Encodes one of the 36 carboxylate clamp (CC)-tetratricopeptide repeat (TPR) proteins (Prasad 2010, Pubmed ID: 20856808) with potential to interact with Hsp90/Hsp70 as co-chaperones.
AT1G12310.1	974	9.3	5	1.2598	0.0270482	1.1378	0.0639685	0.891073	0.0481987	1.25	1.19	1.32	1.28	1	1.2	1.07	1.28	0.79	0.95	0.82	0.99		Calcium-binding EF-hand family protein; FUNCTIONS IN: calcium ion binding; INVOLVED IN: biological_process unknown; LOCATED IN: plasma membrane, nucleus, cytoplasm; EXPRESSED IN: 26 plant structures; EXPRESSED DURING: 15 growth stages; CONTAINS InterPro DOMAIN/s: EF-Hand 1, calcium-binding site (InterPro:IPR018247), EF-HAND 2 (InterPro:IPR018249), EF-hand-like domain (InterPro:IPR011992), Calcium…
AT1G12410.1	1850	3.69	3	0.989357	0.0707094	1.03686	0.0781543	1.03843	0.0249879	1.12	1.11	0.87	0.86	1.21	1.12	0.95	0.87	1.08	0.99	1.09	1	CLP PROTEASE PROTEOLYTIC SUBUNIT 2 (CLP2)	Encodes a ClpP-related sequence. Though similar to ClpP proteins, this does not contains the highly conserved catalytic triad of Ser-type proteases (Ser-His-Asp). The name reflects nomenclature described in Adam et. al (2001).
AT1G12520.1	1881	3.56	2	1.02129	0.0428825	0.854545	0.0440875	0.825415	0.0265038	1.12	1.07	0.97	0.93	0.87	0.96	0.75	0.83	0.77	0.85	0.8	0.89	COPPER CHAPERONE FOR SOD1 (CCS)	Copper-zinc superoxide dismutase copper chaperone (delivers copper to the Cu-Zn superoxide dismutase). Localized to the chloroplast. Expressed in roots and shoots. Up-regulated in response to copper and senescence. The AtACC activates all three CuZnSOD activities located in three different subcellular compartments. Contains three domains, central, ATX-1 like and C-terminal. ATX-1 like domain esse…
AT1G12780.1	1578	4.71	2	0.660621	0.109331	0.838549	0.127109	1.28237	0.114172	0.59	0.42	0.95	0.69	0.58	0.67	1	1.11	1.06	1.17	1.32	1.58	UDP-D-GLUCOSE/UDP-D-GALACTOSE 4-EPIMERASE 1 (UGE1)	Encodes a UDP-glucose epimerase that catalyzes the interconversion of the sugar nucleotides UDP-glucose UDP-galactose via a UDP-4-keto-hexose intermediate. Responsive to stress.
AT1G12800.1	305	23.16	12	1.09709	0.047833	1.37808	0.0609489	1.25621	0.0511828	0.99	1.05	1.15	1.2	1.34	1.24	1.53	1.41	1.39	1.22	1.26	1.15		Nucleic acid-binding, OB-fold-like protein; FUNCTIONS IN: RNA binding; LOCATED IN: chloroplast; EXPRESSED IN: 22 plant structures; EXPRESSED DURING: 13 growth stages; CONTAINS InterPro DOMAIN/s: Nucleic acid-binding, OB-fold-like (InterPro:IPR016027), Nucleic acid-binding, OB-fold (InterPro:IPR012340), Ribosomal protein S1, RNA-binding domain (InterPro:IPR003029); BEST Arabidopsis thaliana protei…
AT1G12840.1	359	21.1	13	0.964667	0.0232129	0.960591	0.02762	0.988896	0.0150178	0.92	0.93	1	1.01	0.9	0.95	0.97	1.03	0.97	1.02	0.95	1.01	DE-ETIOLATED 3 (DET3)	Encodes subunit C of the vacuolar H(+)-ATPase (V-ATPase). Bound and phosphorylated by AtWNK8.
AT1G12900.1	1225	6.8	65	0.739273	0.0388108	1.01907	0.0815093	1.37821	0.135787	0.82	0.69	0.79	0.66	0.9	1.18	0.86	1.14	1.08	1.43	1.28	1.72	GLYCERALDEHYDE 3-PHOSPHATE DEHYDROGENASE A SUBUNIT 2 (GAPA-2)	glyceraldehyde 3-phosphate dehydrogenase A subunit 2 (GAPA-2); FUNCTIONS IN: NAD or NADH binding, glyceraldehyde-3-phosphate dehydrogenase activity; INVOLVED IN: oxidation reduction, glycolysis, glucose metabolic process; LOCATED IN: apoplast, chloroplast stroma, chloroplast, membrane, chloroplast envelope; EXPRESSED IN: 24 plant structures; EXPRESSED DURING: 14 growth stages; CONTAINS InterPro D…
AT1G12920.1	927	9.82	5	0.981769	0.00369156	1.02856	0.0193312	1.03808	0.0195099	0.97	0.98	0.98	0.99	1.06	0.99	1.07	1	1.08	1.01	1.07	1	EUKARYOTIC RELEASE FACTOR 1-2 (ERF1-2)	Encodes a eukaryotic release factor one homolog.
AT1G13020.1	1602	4.59	2	0.971853	0.277306	1.12004	0.0990494	1.50114	0.43961	1.27	0.44	1.6	0.58	1.08	0.88	1.36	1.17	0.82	0.67	2.4	2.11	EUKARYOTIC INITIATION FACTOR 4B2 (EIF4B2)	Encodes eIF4B2, eukaryotic initiation factor 4B2.
AT1G13060.2	2139	2.41	2	1.19436	0.0684844	0.987478	0.0724874	0.823834	0.0542427	1.04	1.16	1.21	1.37	0.82	1	0.96	1.17	0.79	0.95	0.7	0.86	20S PROTEASOME BETA SUBUNIT E1 (PBE1)	Encodes 20S proteasome beta subunit PBE1 (PBE1).
AT1G13110.1	1927	3.35	2	1.13162	0.0577361	1.15435	0.0262147	1.01849	0.0557334	1.02	1.21	1.05	1.25	1.1	1.18	1.13	1.21	1.07	1.15	0.9	0.96	CYTOCHROME P450, FAMILY 71 SUBFAMILY B, POLYPEPTIDE 7 (CYP71B7)	member of CYP71B
AT1G13270.1	1042	8.51	5	1.76548	0.215608	1.36541	0.142412	0.779642	0.0600924	1.27	1.66	1.82	2.31	1.18	1.07	1.64	1.57	0.91	0.85	0.7	0.65	METHIONINE AMINOPEPTIDASE 1B (MAP1C)	Encodes a methionine aminopeptidase formerly called MAP1B, renamed to MAP1C.
AT1G13440.1	48	57.42	58	0.864788	0.105444	1.45923	0.161592	1.71491	0.277057	1.04	0.67	1.06	0.69	1.17	1.71	1.19	1.77	1.1	1.69	1.63	2.44	GLYCERALDEHYDE-3-PHOSPHATE DEHYDROGENASE C2 (GAPC2)	glyceraldehyde-3-phosphate dehydrogenase C2 (GAPC2); FUNCTIONS IN: copper ion binding, glyceraldehyde-3-phosphate dehydrogenase activity, zinc ion binding; INVOLVED IN: response to oxidative stress, response to cadmium ion, gluconeogenesis, defense response to bacterium, glycolysis; LOCATED IN: in 8 components; EXPRESSED IN: 27 plant structures; EXPRESSED DURING: 15 growth stages; CONTAINS InterP…
AT1G13900.1	1384	5.93	3	1.02386	0.146038	0.706998	0.0581058	0.717888	0.0842672	0.94	1.41	0.7	1.05	0.77	0.84	0.59	0.64	0.82	0.9	0.56	0.59	PURPLE ACID PHOSPHATASE 2 (PAP2)	Encodes a dual-localized acid phosphatase (mitochondria and chloroplast) that modulates carbon metabolism.
AT1G13930.3	371	20.72	14	0.544632	0.0433512	0.384436	0.0704913	0.715817	0.139153	0.58	0.46	0.65	0.49	0.47	0.25	0.53	0.28	0.83	0.42	1.05	0.56		Involved in response to salt stress. Knockout mutants are hypersensitive to salt stress.
AT1G14000.1	1410	5.7	5	1.47124	0.622963	1.79339	0.19019	2.2248	0.856361	0.42	2.73	0.38	2.36	2.19	1.63	2.01	1.34	3.98	3.4	0.85	0.67	VH1-INTERACTING KINASE (VIK)	Encodes a protein with similarity to members of the C1 subgroup of MAP kinase kinase kinases. Interacts physically with the receptor kinase BRL2/VH1 and appears to be involved in auxin and brassinosteriod signaling.
AT1G14030.1	1997	3.04	2	0.859153	0.0484382	0.950375	0.0631932	1.09869	0.0729671	0.74	0.86	0.86	0.98	0.8	0.97	0.92	1.11	1.07	1.28	0.93	1.12	LYSINE METHYLTRANSFERASE (LSMT)-LIKE (LSMT-L)	Encodes a lysine methyltransferase whose main soluble physiological substrates are chloroplastic fructose 1,6-bisphosphate aldolases, FBA1, FBA2, and FBA3. Lysines near the C-terminal end of the target proteins are trimethylated.
AT1G14320.1	511	16.57	8	1.74411	0.257101	2.23989	0.305726	1.31388	0.0819135	2	2.33	1.2	1.45	2.51	2.96	1.63	1.85	1.34	1.51	1.12	1.28	SUPPRESSOR OF ACAULIS 52 (SAC52)	Encodes a ribosomal protein L10 and may be involved in translation regulation. Semi-dominant mutations in SAC552 can suppress defects in acaulis5, which encodes a thermospermine synthase, by enhancing translation of acl5 and itself.
AT1G14345.1	1714	4.08	2	0.814184	0.0766292	0.714541	0.139169	0.893643	0.177029	0.75	1.01	0.65	0.85	0.52	1.02	0.44	0.88	0.72	1.32	0.51	1.03		NAD(P)-linked oxidoreductase superfamily protein; FUNCTIONS IN: oxidoreductase activity; INVOLVED IN: oxidation reduction; LOCATED IN: chloroplast thylakoid membrane, chloroplast, membrane; EXPRESSED IN: 21 plant structures; EXPRESSED DURING: 13 growth stages; CONTAINS InterPro DOMAIN/s: Aldo/keto reductase (InterPro:IPR001395); Has 297 Blast hits to 297 proteins in 86 species: Archae - 0; Bacter…
AT1G14610.1	309	22.88	14	0.942014	0.0746872	1.1841	0.0852151	1.24425	0.0463694	0.99	1.13	0.79	0.86	1.31	1.36	1.04	1.04	1.33	1.32	1.16	1.17	TWIN 2 (TWN2)	Required for proper proliferation of basal cells.
AT1G14650.2	1111	7.89	4	1.15774	0.035444	1.19078	0.0779687	1.02956	0.0654891	1.1	1.1	1.21	1.22	1.26	1.01	1.37	1.13	1.15	0.92	1.14	0.91		SWAP (Suppressor-of-White-APricot)/surp domain-containing protein / ubiquitin family protein; FUNCTIONS IN: RNA binding; INVOLVED IN: RNA processing; EXPRESSED IN: 24 plant structures; EXPRESSED DURING: 14 growth stages; CONTAINS InterPro DOMAIN/s: SWAP/Surp (InterPro:IPR000061), Ubiquitin (InterPro:IPR000626), Pre-mRNA splicing factor PRP21 like protein (InterPro:IPR022030), Ubiquitin supergroup…
AT1G14810.1	792	11.6	6	0.774057	0.121034	1.0124	0.126142	1.33537	0.18747	0.78	0.52	1.1	0.7	0.72	0.96	1.04	1.33	0.94	1.22	1.34	1.84		encodes an aspartate semialdehyde dehydrogenase, which produces the branch point intermediate for lysine and threonine/methionine biosynthesis
AT1G14830.1	1057	8.36	5	1.33131	0.187587	1.20931	0.19248	0.909786	0.0704933	0.95	1.08	1.56	1.74	0.8	1.05	1.28	1.71	0.85	1.08	0.75	0.96	DYNAMIN-LIKE 1C (DL1C)	Encodes a dynamin-like protein that is involved in mitochondrial morphogenesis and pollen development. Protein is localized as speckles in the cytoplasm, partially co-localizes with mitochondrial markers, cell plate of dividing cells, and the tip of root hairs, root cap cells, and expanding part of trichoblasts.
AT1G14850.1	2649	1.66	3	0.920547	0.0514743	1.04897	0.079405	1.14259	0.108564	0.82	1	0.84	1.02	1.17	0.9	1.2	0.92	1.42	1.09	1.17	0.9	NUCLEOPORIN 155 (NUP155)	Encodes a protein similar to nucleoporin, a a major component of the nuclear pore complex (NPC) involved in cellular nucleo-cytoplasmic transport
AT1G14910.1	2001	3.03	2	1.59688	0.233496	1.20981	0.192864	0.75043	0.0534184	1.87	2.11	1.14	1.27	1.69	1.33	1.01	0.81	0.88	0.7	0.79	0.63		ENTH/ANTH/VHS superfamily protein; FUNCTIONS IN: phospholipid binding, clathrin binding, binding, phosphatidylinositol binding; INVOLVED IN: N-terminal protein myristoylation, clathrin coat assembly; LOCATED IN: clathrin coat, mitochondrion; EXPRESSED IN: 23 plant structures; EXPRESSED DURING: 14 growth stages; CONTAINS InterPro DOMAIN/s: Epsin-like, N-terminal (InterPro:IPR013809), ANTH (InterPr…
AT1G14980.1	776	11.84	7	0.766089	0.0907278	0.690041	0.0796987	0.890303	0.0255996	0.63	0.6	0.95	0.89	0.56	0.54	0.83	0.82	0.86	0.84	0.95	0.92	CHAPERONIN 10 (CPN10)	Encodes mitochondrial-localized chaperonin 10 that complements the E.coli groES mutant. Its mRNA is upregulated in response to heat shock treatment and is expressed uniformly in various organs.
AT1G15130.1	1139	7.64	4	0.967969	0.105459	0.967722	0.0328947	1.02414	0.115223	0.81	1.18	0.77	1.12	1.05	0.94	0.99	0.9	1.28	1.15	0.88	0.79		Endosomal targeting BRO1-like domain-containing protein; CONTAINS InterPro DOMAIN/s: BRO1 (InterPro:IPR004328); Has 26948 Blast hits to 15985 proteins in 1003 species: Archae - 32; Bacteria - 2662; Metazoa - 9770; Fungi - 4642; Plants - 6039; Viruses - 612; Other Eukaryotes - 3191 (source: NCBI BLink).
AT1G15140.1	271	25.3	14	0.897619	0.173061	0.854665	0.201787	0.950722	0.149755	0.7	0.54	1.32	1.03	0.42	0.74	0.86	1.39	0.61	1.06	0.83	1.31		FAD/NAD(P)-binding oxidoreductase; FUNCTIONS IN: oxidoreductase activity, copper ion binding; INVOLVED IN: oxidation reduction; LOCATED IN: thylakoid, chloroplast, chloroplast stroma, chloroplast envelope; EXPRESSED IN: 23 plant structures; EXPRESSED DURING: 15 growth stages; CONTAINS InterPro DOMAIN/s: Oxidoreductase FAD/NAD(P)-binding (InterPro:IPR001433), Ferredoxin reductase-type FAD-binding …
AT1G15290.1	2210	2.22	7	2.28509	0.800881	1.88084	0.750948	0.988831	0.355063	0.79	1.63	2.19	4.53	0.61	1.77	1.13	4.02	0.63	1.98	0.35	1		Tetratricopeptide repeat (TPR)-like superfamily protein; FUNCTIONS IN: binding; INVOLVED IN: biological_process unknown; LOCATED IN: cellular_component unknown; EXPRESSED IN: 24 plant structures; EXPRESSED DURING: 13 growth stages; CONTAINS InterPro DOMAIN/s: Tetratricopeptide-like helical (InterPro:IPR011990), Tetratricopeptide repeat-containing (InterPro:IPR013026), Tetratricopeptide repeat (In…
AT1G15340.1	1581	4.69	2	0.976112	0.0715443	0.999213	0.0639165	1.02206	0.0630871	0.97	1.16	0.81	0.96	1.16	1.03	0.95	0.86	1.18	1.05	0.98	0.88	METHYL-CPG-BINDING DOMAIN 10 (MBD10)	Protein containing methyl-CpG-binding domain.Has sequence similarity to human MBD proteins.
AT1G15390.1	1772	4	2	0.836188	0.0752725	0.264535	0.126684	0.305787	0.148473	0.84	0.66	1.03	0.82	0.04	0.44	0.05	0.52	0.05	0.49	0.05	0.63	PEPTIDE DEFORMYLASE 1A (PDF1A)	encodes a peptide deformylase-like protein. Removes N-formyl groups, a prerequisite for the action of methionine aminopeptidase during protein synthesis. Targeted to mitochondria. Requires Zn for catalysis.
AT1G15690.1	161	34.83	19	0.533103	0.0279922	0.35266	0.0395572	0.660744	0.0820668	0.59	0.5	0.58	0.47	0.29	0.43	0.28	0.41	0.49	0.72	0.57	0.86	(AVP1)	Encodes a H(+)-translocating (pyrophosphate-energized) inorganic pyrophosphatase (H(+)-PPase; EC 3.6.1.1) located in the vacuolar membrane. Expression is found in all tissues examined, including meristems and floral organ primordium. Expression is particularly enhanced in pollen, and is repressed by light. Over expression and loss of function phenotypes suggest AVP1 is involved in regulation of a…
AT1G15730.1	2489	2	3	1.52458	0.0232736	1.29143	0.1133	0.839934	0.0749943	1.53	1.47	1.58	1.51	1.46	1.08	1.51	1.12	0.95	0.7	0.99	0.72		Cobalamin biosynthesis CobW-like protein; CONTAINS InterPro DOMAIN/s: Cobalamin (vitamin B12) biosynthesis CobW-like (InterPro:IPR003495), Cobalamin (vitamin B12) biosynthesis CobW-like, C-terminal (InterPro:IPR011629); BEST Arabidopsis thaliana protein match is: plastid transcriptionally active 17 (TAIR:AT1G80480.1); Has 16369 Blast hits to 11834 proteins in 1861 species: Archae - 128; Bacteria …
AT1G15820.1	239	26.98	24	0.594863	0.219383	0.870181	0.343173	2.22267	1.22196	0.78	0.2	1.13	0.27	0.25	1.18	0.36	1.69	0.32	1.51	1.25	5.81	LIGHT HARVESTING COMPLEX PHOTOSYSTEM II SUBUNIT 6 (LHCB6)	Lhcb6 protein (Lhcb6), light harvesting complex of photosystem II.
AT1G15930.2	1197	7.06	4	0.88904	0.0483562	0.999313	0.0327262	1.12087	0.0547156	1.01	0.86	0.91	0.78	1.08	1.02	0.98	0.92	1.07	1	1.25	1.17		Ribosomal protein L7Ae/L30e/S12e/Gadd45 family protein; FUNCTIONS IN: structural constituent of ribosome; INVOLVED IN: response to cadmium ion, response to salt stress, translation; LOCATED IN: cytosolic small ribosomal subunit, cytosolic ribosome; EXPRESSED IN: 23 plant structures; EXPRESSED DURING: 13 growth stages; CONTAINS InterPro DOMAIN/s: Ribosomal protein S12e (InterPro:IPR000530), Riboso…
AT1G15980.1	1275	6.42	4	0.63136	0.125302	0.725517	0.106565	1.26075	0.309778	0.82	0.4	0.87	0.43	0.51	0.89	0.58	0.93	0.67	1.06	1.19	2.13	PHOTOSYNTHETIC NDH SUBCOMPLEX B 1 (PnsB1)	encodes a novel subunit of the chloroplast NAD(P)H dehydrogenase complex, involved in cyclic electron flow around photosystem I to produce ATP.
AT1G16080.1	390	20.04	12	0.994306	0.0616359	0.692349	0.0677916	0.704135	0.081904	0.92	1.13	0.86	1.07	0.58	0.82	0.57	0.79	0.65	0.92	0.53	0.72		unknown protein; LOCATED IN: apoplast, chloroplast stroma, chloroplast, chloroplast envelope; EXPRESSED IN: 23 plant structures; EXPRESSED DURING: 14 growth stages; Has 81 Blast hits to 81 proteins in 28 species: Archae - 0; Bacteria - 2; Metazoa - 0; Fungi - 0; Plants - 62; Viruses - 0; Other Eukaryotes - 17 (source: NCBI BLink).
AT1G16350.1	1184	7.17	4	0.581931	0.109712	0.844148	0.0691516	1.57641	0.247511	0.36	0.62	0.47	0.87	0.73	0.72	0.96	0.96	2.03	1.98	1.15	1.15		Aldolase-type TIM barrel family protein; FUNCTIONS IN: IMP dehydrogenase activity, oxidoreductase activity, catalytic activity; INVOLVED IN: oxidation reduction, GMP biosynthetic process, metabolic process; LOCATED IN: cellular_component unknown; EXPRESSED IN: 24 plant structures; EXPRESSED DURING: 13 growth stages; CONTAINS InterPro DOMAIN/s: IMP dehydrogenase (InterPro:IPR005990), IMP dehydroge…
AT1G16470.2	1397	5.81	4	0.745197	0.0604655	0.835428	0.0646649	1.1228	0.0503154	0.69	0.61	0.9	0.78	0.7	0.75	0.9	0.98	1.01	1.09	1.15	1.25	PROTEASOME SUBUNIT PAB1 (PAB1)	Encodes 20S proteasome subunit PAB1 (PAB1).
AT1G16720.1	242	26.82	13	1.05654	0.122751	1.32379	0.11347	1.31537	0.193164	0.86	1.32	0.84	1.21	1.57	1.17	1.46	1.1	1.82	1.36	1.19	0.9	HIGH CHLOROPHYLL FLUORESCENCE PHENOTYPE 173 (HCF173)	Encodes HCF173, a protein with weak similarities to the superfamily of the short-chain dehydrogenases/reductases. HCF173 is involved in the initiation of translation of the psbA mRNA. Mutants shows a high chlorophyll fluorescence phenotype (hcf) and are severely affected in the accumulation of PSII subunits. The protein HCF173 is localized in the chloroplast, where it is mainly associated with th…
AT1G16880.1	398	19.86	11	0.988794	0.0867358	1.16923	0.213847	1.20443	0.229959	1.2	0.96	1.01	0.78	0.9	1.64	0.73	1.41	0.72	1.39	0.95	1.75	ACT DOMAIN REPEATS 11 (ACR11)	Encodes a ACT domain-containing protein. The ACT domain, named after bacterial aspartate kinase, chorismate mutase and TyrA (prephenate dehydrogenase), is a regulatory domain that serves as an amino acid-binding site in feedback-regulated amino acid metabolic enzymes.
AT1G16890.3	2224	2.2	2	0.879768	0.0209166	1.00276	0.0174849	1.13347	0.0284256	0.9	0.83	0.93	0.86	1.01	0.96	1.05	0.99	1.12	1.07	1.2	1.15	UBIQUITIN-CONJUGATING ENZYME 36 (UBC36)	UBC36/UBC13B encodes a protein that may play a role in DNA damage responses and error-free post-replicative DNA repair. It can bind to the MMZ/UEV1 proteins in vitro.
AT1G17100.1	1324	6.13	5	0.943738	0.0341196	1.04885	0.0536348	1.10548	0.0539109	0.93	0.86	1.03	0.95	0.92	1.07	1.03	1.18	0.98	1.14	1.07	1.24		SOUL heme-binding family protein; FUNCTIONS IN: binding; INVOLVED IN: biological_process unknown; LOCATED IN: plasma membrane, vacuole; EXPRESSED IN: 24 plant structures; EXPRESSED DURING: 14 growth stages; CONTAINS InterPro DOMAIN/s: SOUL haem-binding protein (InterPro:IPR006917); BEST Arabidopsis thaliana protein match is: SOUL heme-binding family protein (TAIR:AT1G78450.1); Has 1318 Blast hits…
AT1G17220.1	245	26.64	14	1.20566	0.117635	1.63278	0.167582	1.32331	0.0423719	1.33	1.47	0.97	1.05	1.84	2	1.31	1.39	1.34	1.43	1.24	1.28	FU-GAERI1 (FUG1)	Encodes a chloroplast localized protein with similarity to translation initiation factor 2. Can complement loss of INFB in E.coli suggesting FUG1 does function as a translation initiation factor in vivo. Identified as a suppressor of the leaf variegation mutant var2-6. Suppression is only seen in hypomorphs as complete loss of function alleles are embryo lethal.
AT1G17290.1	481	17.48	9	1.20659	0.159306	1.34975	0.174917	1.09894	0.0424949	0.88	1.01	1.37	1.57	1.08	1.02	1.66	1.64	1.19	1.15	1.05	1.01	ALANINE AMINOTRANSFERAS (AlaAT1)	Encodes for alanine aminotransferase (ALAAT1), involved in alanine catabolism during plants recovery from hypoxia
AT1G17370.1	1374	5.99	3	1.02579	0.00974713	0.980607	0.0468961	0.947251	0.0448177	1.01	1.04	1.01	1.05	0.9	1.06	0.9	1.07	0.89	1.04	0.86	1.01	OLIGOURIDYLATE BINDING PROTEIN 1B (UBP1B)	oligouridylate binding protein 1B (UBP1B); FUNCTIONS IN: mRNA 3'-UTR binding; EXPRESSED IN: 23 plant structures; EXPRESSED DURING: 13 growth stages; CONTAINS InterPro DOMAIN/s: RNA recognition motif, RNP-1 (InterPro:IPR000504), Nucleotide-binding, alpha-beta plait (InterPro:IPR012677); BEST Arabidopsis thaliana protein match is: RNA-binding (RRM/RBD/RNP motifs) family protein (TAIR:AT3G14100.1); …
AT1G17470.2	1661	4.25	2	1.01846	0.0966396	1.02553	0.105577	0.998838	0.0477679	0.85	0.86	1.18	1.19	0.79	0.93	1.1	1.28	0.92	1.09	0.91	1.08	DEVELOPMENTALLY REGULATED G-PROTEIN 1 (DRG1)	Encodes a member of the DRG (developmentally regulated G-protein) family expressed throughout the plant, with highest expression in actively growing tissues. Has GTPase activity.
AT1G17650.1	891	10.12	5	0.75835	0.226169	0.448417	0.0717311	0.761493	0.241438	0.95	0.33	1.31	0.45	0.29	0.46	0.4	0.64	0.31	0.47	0.87	1.39	GLYOXYLATE REDUCTASE 2 (GLYR2)	Glyoxylate reductase located in chloroplasts.
AT1G17720.2	2386	2.03	2	2.04132	0.371552	1.3979	0.269357	0.692933	0.0966433	2.99	2.21	1.71	1.26	2.11	1.45	1.21	0.82	0.7	0.48	0.95	0.65	(ATB BETA)	type 2A protein serine/threonine phosphatase 55 kDa B
AT1G17880.1	659	13.64	10	1.61154	0.612801	2.15827	0.96614	1.38919	0.337629	2.21	3.05	0.49	0.7	4.88	2.13	1.14	0.49	2.23	1.01	1.61	0.7	BASIC TRANSCRIPTION FACTOR 3 (BTF3)	basic transcription factor 3 (BTF3); FUNCTIONS IN: sequence-specific DNA binding transcription factor activity; INVOLVED IN: response to salt stress; LOCATED IN: cellular_component unknown; EXPRESSED IN: 24 plant structures; EXPRESSED DURING: 15 growth stages; CONTAINS InterPro DOMAIN/s: Nascent polypeptide-associated complex NAC (InterPro:IPR002715); BEST Arabidopsis thaliana protein match is: N…
AT1G18060.1	1159	7.38	4	1.57158	0.316732	1.75431	0.337536	1.14414	0.0546333	2.15	2.09	1.08	0.97	2.13	2.51	1.11	1.27	1.02	1.16	1.12	1.28		unknown protein; INVOLVED IN: biological_process unknown; LOCATED IN: chloroplast; EXPRESSED IN: 22 plant structures; EXPRESSED DURING: 13 growth stages; Has 74 Blast hits to 74 proteins in 29 species: Archae - 0; Bacteria - 19; Metazoa - 0; Fungi - 0; Plants - 49; Viruses - 0; Other Eukaryotes - 6 (source: NCBI BLink).
AT1G18070.3	888	10.14	5	0.537693	0.0397295	0.861229	0.10765	1.59525	0.174263	0.48	0.46	0.63	0.58	0.9	0.63	1.14	0.77	1.8	1.33	1.98	1.27		Translation elongation factor EF1A/initiation factor IF2gamma family protein; FUNCTIONS IN: translation factor activity, nucleic acid binding, GTP binding, GTPase activity; EXPRESSED IN: 25 plant structures; EXPRESSED DURING: 15 growth stages; CONTAINS InterPro DOMAIN/s: Translation elongation factor EFTu/EF1A, C-terminal (InterPro:IPR004160), Translation elongation factor EFTu/EF1A, domain 2 (In…
AT1G18080.1	184	31.45	14	1.34278	0.193206	1.71549	0.157451	1.32152	0.157586	1.87	1.24	1.32	0.95	1.75	2.13	1.38	1.6	0.99	1.2	1.36	1.74	(ATARCA)	Encodes the Arabidopsis thaliana homolog of the tobacco WD-40 repeat ArcA gene.
AT1G18170.1	995	9.02	5	1.49652	0.252037	1.04481	0.182383	0.699401	0.0451581	1.82	2.03	1.04	1.1	1.25	1.45	0.65	0.83	0.65	0.8	0.6	0.74		FKBP-like peptidyl-prolyl cis-trans isomerase family protein; FUNCTIONS IN: FK506 binding, peptidyl-prolyl cis-trans isomerase activity; INVOLVED IN: protein folding; LOCATED IN: chloroplast thylakoid membrane, chloroplast; EXPRESSED IN: 21 plant structures; EXPRESSED DURING: 13 growth stages; CONTAINS InterPro DOMAIN/s: Peptidyl-prolyl cis-trans isomerase, FKBP-type (InterPro:IPR001179); BEST Ar…
AT1G18210.2	1425	5.62	3	1.01605	0.0677327	0.964177	0.0149468	0.952768	0.0643276	1.15	0.91	1.12	0.89	1	0.95	0.97	0.93	0.86	0.82	1.09	1.04		Calcium-binding EF-hand family protein; FUNCTIONS IN: calcium ion binding; INVOLVED IN: biological_process unknown; LOCATED IN: plasma membrane, vacuole; EXPRESSED IN: 25 plant structures; EXPRESSED DURING: 13 growth stages; CONTAINS InterPro DOMAIN/s: EF-Hand 1, calcium-binding site (InterPro:IPR018247), EF-HAND 2 (InterPro:IPR018249), EF-hand-like domain (InterPro:IPR011992), Calcium-binding EF…
AT1G18270.1	2240	2.17	4	1.54187	0.0863959	1.36153	0.0541975	0.881038	0.0488035	1.58	1.34	1.75	1.49	1.24	1.34	1.37	1.5	0.77	0.84	0.91	1		ketose-bisphosphate aldolase class-II family protein; FUNCTIONS IN: in 8 functions; INVOLVED IN: oxidation reduction, pentose-phosphate shunt, valine metabolic process, glycolysis, metabolic process; LOCATED IN: nucleus; EXPRESSED IN: 23 plant structures; EXPRESSED DURING: 13 growth stages; CONTAINS InterPro DOMAIN/s: Aldolase-type TIM barrel (InterPro:IPR013785), 6-phosphogluconate dehydrogenase…
AT1G18500.1	266	25.62	12	1.06292	0.166485	1.44075	0.22591	1.32953	0.0678746	1.42	1.27	0.82	0.74	1.92	1.72	1.13	0.99	1.34	1.17	1.5	1.31	METHYLTHIOALKYLMALATE SYNTHASE-LIKE 4 (MAML-4)	Encodes an active Arabidopsis isopropylmalate synthase IPMS1. Involved in leucine biosynthesis. Do not participate in the chain elongation of glucosinolates. Expressed constitutively throughout the plant. Loss of IPMS1 can be compensated by a second isopropylmalate synthase gene IPMS2 (At1g74040).
AT1G18540.1	779	11.78	16	0.843255	0.0566788	1.12777	0.0787427	1.33419	0.0776375	0.87	0.98	0.71	0.81	1.16	1.32	0.94	1.1	1.32	1.53	1.15	1.34		Ribosomal protein L6 family protein; FUNCTIONS IN: structural constituent of ribosome; INVOLVED IN: translation; LOCATED IN: in 8 components; EXPRESSED IN: 25 plant structures; EXPRESSED DURING: 15 growth stages; CONTAINS InterPro DOMAIN/s: Ribosomal protein L6, N-terminal (InterPro:IPR005568), Ribosomal protein L6E (InterPro:IPR000915); BEST Arabidopsis thaliana protein match is: Ribosomal prote…
AT1G19110.1	1875	3.58	2	0.89154	0.0709965	1.00808	0.0482913	1.13649	0.0838959	1.07	0.84	0.93	0.73	1.13	1.03	0.98	0.9	1.05	0.95	1.33	1.21		inter-alpha-trypsin inhibitor heavy chain-related; FUNCTIONS IN: molecular_function unknown; INVOLVED IN: biological_process unknown; LOCATED IN: plasma membrane, membrane; EXPRESSED IN: 24 plant structures; EXPRESSED DURING: 15 growth stages; CONTAINS InterPro DOMAIN/s: von Willebrand factor, type A (InterPro:IPR002035); BEST Arabidopsis thaliana protein match is: unknown protein (TAIR:AT1G72500…
AT1G19150.1	1543	4.9	3	0.998132	0.0890274	1.10175	0.181537	1.105	0.183913	0.79	1.02	0.95	1.22	0.74	1.27	0.87	1.53	0.9	1.56	0.72	1.24	PHOTOSYSTEM I LIGHT HARVESTING COMPLEX GENE 6 (LHCA6)	PSI type II chlorophyll a/b-binding protein (Lhca2*1) mRNA,
AT1G19570.2	1023	8.69	5	0.740441	0.0353553	0.742242	0.13296	0.99261	0.184558	0.68	0.68	0.8	0.8	0.48	0.88	0.56	1.05	0.68	1.32	0.67	1.31	DEHYDROASCORBATE REDUCTASE (DHAR1)	Encodes a member of the dehydroascorbate reductase gene family. Critical for a mutualistic symbiosis between the host Arabidopsis and the root colonizing fungus Piriformospora indica.
AT1G19870.1	2084	2.68	2	1.10234	0.181002	0.994768	0.0330869	0.976978	0.162787	0.74	1.33	0.86	1.49	0.94	0.94	1.06	1.05	1.26	1.26	0.69	0.7	IQ-DOMAIN 32 (iqd32)	IQ-domain 32 (iqd32); FUNCTIONS IN: calmodulin binding; INVOLVED IN: biological_process unknown; LOCATED IN: cytosol, nucleus, plasma membrane, chloroplast envelope; EXPRESSED IN: 24 plant structures; EXPRESSED DURING: 13 growth stages; CONTAINS InterPro DOMAIN/s: IQ calmodulin-binding region (InterPro:IPR000048); BEST Arabidopsis thaliana protein match is: IQ-domain 31 (TAIR:AT1G74690.1); Has 91…
AT1G19920.1	451	18.25	11	0.911187	0.12011	1.06591	0.128643	1.13703	0.0389846	0.75	0.67	1.17	1.06	0.86	0.82	1.29	1.28	1.1	1.05	1.2	1.2	(APS2)	encodes a chloroplast form of ATP sulfurylase.
AT1G20010.1	486	17.33	40	0.869373	0.015482	0.822735	0.0659216	0.941612	0.0722972	0.9	0.89	0.85	0.84	0.95	0.74	0.91	0.68	1.06	0.82	1.08	0.82	TUBULIN BETA-5 CHAIN (TUB5)	beta tubulin
AT1G20020.1	33	64.47	44	0.8521	0.0232926	0.800204	0.108079	0.917666	0.13126	0.87	0.79	0.9	0.84	0.63	0.96	0.6	1.01	0.7	1.11	0.69	1.18	FERREDOXIN-NADP(+)-OXIDOREDUCTASE 2 (FNR2)	Encodes a leaf-type ferredoxin:NADP(H) oxidoreductase. It is present in both chloroplast stroma and thylakoid membranes but is more abundant in the stroma
AT1G20200.1	1066	8.29	3	0.81476	0.100611	0.970572	0.149872	1.21779	0.154267	0.59	0.74	0.86	1.07	0.66	0.94	0.9	1.38	1.09	1.6	0.88	1.31	EMBRYO DEFECTIVE 2719 (emb2719)	EMBRYO DEFECTIVE 2719 (EMB2719); FUNCTIONS IN: enzyme regulator activity; INVOLVED IN: ubiquitin-dependent protein catabolic process, embryo development ending in seed dormancy; LOCATED IN: proteasome complex, plasma membrane, proteasome regulatory particle, lid subcomplex; EXPRESSED IN: 24 plant structures; EXPRESSED DURING: 13 growth stages; CONTAINS InterPro DOMAIN/s: Proteasome component (PCI…
AT1G20220.1	2023	2.94	3	0.973077	0.0146351	0.968452	0.0106156	0.984165	0.0100738	0.94	0.97	0.97	1.01	0.95	0.95	0.98	0.99	0.99	1.01	0.96	0.97		Alba DNA/RNA-binding protein; FUNCTIONS IN: nucleic acid binding; INVOLVED IN: biological_process unknown; LOCATED IN: plant-type cell wall; EXPRESSED IN: 25 plant structures; EXPRESSED DURING: 15 growth stages; CONTAINS InterPro DOMAIN/s: Alba, DNA/RNA-binding protein (InterPro:IPR002775); BEST Arabidopsis thaliana protein match is: Alba DNA/RNA-binding protein (TAIR:AT1G76010.1); Has 46942 Blas…
AT1G20330.1	1641	4.36	2	1.08236	0.143219	1.20647	0.129553	1.13511	0.140991	1.02	1.46	0.77	1.09	1.54	1.21	1.16	0.91	1.5	1.17	1.05	0.82	STEROL METHYLTRANSFERASE 2 (SMT2)	Encodes a sterol-C24-methyltransferases involved in sterol biosynthesis. Mutants display altered sterol composition, serrated petals and sepals and altered cotyledon vascular patterning as well as ectopic endoreduplication. This suggests that suppression of endoreduplication is important for petal morphogenesis and that normal sterol composition is required for this suppression.
AT1G20340.1	599	14.74	27	1.08996	0.228527	0.720724	0.22716	0.75673	0.296023	1.58	0.76	1.37	0.65	1.19	0.35	1.03	0.31	0.75	0.23	1.58	0.46	DNA-DAMAGE-REPAIR/TOLERATION PROTEIN 112 (DRT112)	recombination and DNA-damage resistance protein (DRT112) One of two Arabidopsis plastocyanin genes. Predominant form, expressed 10x higher than PETE1. PETE2 is thought to be post-transcriptionally regulated via copper accumulation and is involved in copper homeostasis. Mutation of this gene does not have obvious effect on photosynthesis.
AT1G20440.1	1346	6.03	5	1.2547	0.1577	0.825157	0.0943428	0.691032	0.11615	1.58	1.04	1.46	0.94	1.05	0.7	0.91	0.64	0.65	0.44	1	0.67	COLD-REGULATED 47 (COR47)	Belongs to the dehydrin protein family, which contains highly conserved stretches of 7-17 residues that are repetitively scattered in their sequences, the K-, S-, Y- and lysine rich segments. Cold regulated gene, amino acid sequence homology with Group II LEA (late embryogenesis abundant) proteins. Also responds to osmotic stress, ABA, dehydration and inhibits e.coli growth while overexpressed. C…
AT1G20450.2	1050	8.42	4	0.952296	0.149587	0.633025	0.0668468	0.675521	0.0899557	0.87	1.36	0.64	0.95	0.79	0.69	0.57	0.48	0.89	0.76	0.56	0.5	EARLY RESPONSIVE TO DEHYDRATION 10 (ERD10)	Encodes a gene induced by low temperature and dehydration. Inhibits e.coli growth while overexpressed. Belongs to the dehydrin protein family, which contains highly conserved stretches of 7-17 residues that are repetitively scattered in their sequences, the K-, S-, Y- and lysine rich segments. LTI29 and LTI30 double overexpressors confer cold tolerance. Localized to membranes and cytoplasm.
AT1G20580.1	2504	2	2	1.06142	0.0570979	0.946659	0.133186	0.886471	0.127092	1.2	1.03	1.09	0.93	0.76	1.24	0.69	1.11	0.63	1.01	0.73	1.18		Small nuclear ribonucleoprotein family protein; FUNCTIONS IN: molecular_function unknown; LOCATED IN: nucleolus, nucleus, small nucleolar ribonucleoprotein complex; EXPRESSED IN: 22 plant structures; EXPRESSED DURING: 13 growth stages; CONTAINS InterPro DOMAIN/s: Like-Sm ribonucleoprotein (LSM) domain (InterPro:IPR001163), Like-Sm ribonucleoprotein (LSM) domain, eukaryotic/archaea-type (InterPro:…
AT1G20620.1	61	52.76	33	0.70223	0.0335317	0.826961	0.0227064	1.16357	0.0605463	0.63	0.71	0.69	0.79	0.78	0.81	0.83	0.89	1.22	1.29	1.02	1.12	CATALASE 3 (CAT3)	Catalase, catalyzes the breakdown of hydrogen peroxide (H2O2) into water and oxygen.
AT1G20630.1	1329	6.1	19	1.19369	0.0792534	0.890959	0.047483	0.755371	0.0606043	1.05	1.32	1.07	1.34	0.82	0.96	0.8	0.98	0.77	0.91	0.62	0.72	CATALASE 1 (CAT1)	Catalyzes the reduction of hydrogen peroxide using heme group as cofactor. Protects cells from toxicity by H2O2.
AT1G20810.1	1218	6.88	3	0.963151	0.187497	0.712236	0.159151	0.7755	0.151669	0.58	0.81	1.01	1.46	0.64	0.37	1.14	0.7	1.18	0.64	0.81	0.47		FKBP-like peptidyl-prolyl cis-trans isomerase family protein; FUNCTIONS IN: FK506 binding, peptidyl-prolyl cis-trans isomerase activity; INVOLVED IN: protein folding; LOCATED IN: thylakoid lumen, chloroplast thylakoid lumen, chloroplast; EXPRESSED IN: 21 plant structures; EXPRESSED DURING: 13 growth stages; CONTAINS InterPro DOMAIN/s: Peptidyl-prolyl cis-trans isomerase, FKBP-type (InterPro:IPR00…
AT1G20950.1	595	14.86	7	0.765434	0.190969	1.29948	0.331599	2.08142	0.743071	1.2	0.5	0.96	0.39	0.8	2.05	0.69	1.66	0.65	1.72	1.79	4.17		Phosphofructokinase family protein; FUNCTIONS IN: diphosphate-fructose-6-phosphate 1-phosphotransferase activity; INVOLVED IN: response to fructose stimulus, response to sucrose stimulus, photosynthesis, response to glucose stimulus; LOCATED IN: pyrophosphate-dependent phosphofructokinase complex, alpha-subunit complex; EXPRESSED IN: 23 plant structures; EXPRESSED DURING: 13 growth stages; CONTAI…
AT1G20960.2	952	9.55	8	1.551	0.329714	1.68296	0.326836	1.09833	0.0827881	1.16	0.89	2.36	1.8	1.12	1.12	2.25	2.25	0.95	0.95	1.25	1.24	EMBRYO DEFECTIVE 1507 (emb1507)	embryo defective 1507 (emb1507); FUNCTIONS IN: in 6 functions; INVOLVED IN: embryo development ending in seed dormancy; EXPRESSED IN: 24 plant structures; EXPRESSED DURING: 13 growth stages; CONTAINS InterPro DOMAIN/s: ATPase, AAA+ type, core (InterPro:IPR003593), DNA/RNA helicase, DEAD/DEAH box type, N-terminal (InterPro:IPR011545), Sec63 domain (InterPro:IPR004179), Sec63 domain, subgroup (Inte…
AT1G21065.1	2575	1.97	3	1.18171	0.441958	1.55596	0.62473	1.26243	0.158664	0.47	0.42	2.23	1.6	0.66	0.45	3.13	1.98	1.31	0.92	1.67	1.15		unknown protein; INVOLVED IN: biological_process unknown; LOCATED IN: chloroplast; EXPRESSED IN: 22 plant structures; EXPRESSED DURING: 13 growth stages; CONTAINS InterPro DOMAIN/s: Uncharacterised protein family UPF0047 (InterPro:IPR001602); Has 3800 Blast hits to 3784 proteins in 1137 species: Archae - 215; Bacteria - 2154; Metazoa - 42; Fungi - 99; Plants - 99; Viruses - 0; Other Eukaryotes - …
AT1G21080.3	1745	4.02	4	0.93845	0.0436153	1.0283	0.0139388	1.09005	0.0512718	0.86	1.01	0.86	1.02	1.05	1	1.06	1.01	1.2	1.15	1.03	0.98		DNAJ heat shock N-terminal domain-containing protein; FUNCTIONS IN: unfolded protein binding, heat shock protein binding; INVOLVED IN: protein folding; LOCATED IN: cellular_component unknown; EXPRESSED IN: 23 plant structures; EXPRESSED DURING: 15 growth stages; CONTAINS InterPro DOMAIN/s: Molecular chaperone, heat shock protein, Hsp40, DnaJ (InterPro:IPR015609), Heat shock protein DnaJ, N-termin…
AT1G21350.3	1944	3.26	2	1.08919	0.0862411	0.847851	0.116056	0.778328	0.101187	1.31	1.11	1.06	0.89	0.74	1.14	0.6	0.91	0.56	0.86	0.67	1.02		Thioredoxin superfamily protein; FUNCTIONS IN: oxidoreductase activity, antioxidant activity; INVOLVED IN: cell redox homeostasis; LOCATED IN: chloroplast; EXPRESSED IN: 22 plant structures; EXPRESSED DURING: 13 growth stages; CONTAINS InterPro DOMAIN/s: Thioredoxin fold (InterPro:IPR012335), Alkyl hydroperoxide reductase/ Thiol specific antioxidant/ Mal allergen (InterPro:IPR000866), Thioredoxin…
AT1G21500.1	1099	8.03	4	0.639347	0.0486286	0.569713	0.0286119	0.885559	0.0515104	0.64	0.53	0.77	0.62	0.51	0.54	0.6	0.63	0.78	0.82	0.95	0.99		unknown protein; Has 29 Blast hits to 29 proteins in 12 species: Archae - 0; Bacteria - 0; Metazoa - 0; Fungi - 2; Plants - 27; Viruses - 0; Other Eukaryotes - 0 (source: NCBI BLink).
AT1G21600.2	2097	2.59	2	0.964095	0.0130684	0.980275	0.0445258	1.01262	0.0476298	0.98	0.94	0.99	0.95	0.9	1.05	0.91	1.07	0.91	1.07	0.95	1.12	PLASTID TRANSCRIPTIONALLY ACTIVE 6 (PTAC6)	Present in transcriptionally active plastid chromosomes. Involved in plastid gene expression.
AT1G21630.1	1447	5.46	4	1.29794	0.235727	1.5457	0.184075	1.262	0.245138	0.83	1.54	0.98	1.84	1.64	1.17	2.01	1.36	1.89	1.38	1.03	0.75		Calcium-binding EF hand family protein; FUNCTIONS IN: calcium ion binding; LOCATED IN: cytosol, plasma membrane; EXPRESSED IN: 25 plant structures; EXPRESSED DURING: 15 growth stages; CONTAINS InterPro DOMAIN/s: EF-HAND 2 (InterPro:IPR018249), EPS15 homology (EH) (InterPro:IPR000261), EF-hand-like domain (InterPro:IPR011992), Calcium-binding EF-hand (InterPro:IPR002048); BEST Arabidopsis thaliana…
AT1G21640.1	1658	4.26	2	1.05106	0.0883138	0.826552	0.143153	0.791629	0.145327	0.85	1.09	1	1.27	0.54	0.98	0.64	1.15	0.63	1.15	0.49	0.9	NAD KINASE 2 (NADK2)	Encodes a protein with NAD kinase activity. The protein was also shown to bind calmodulin.
AT1G21670.1	1849	3.71	3	0.700463	0.089013	0.593136	0.0748476	0.835388	0.124869	0.67	0.94	0.51	0.69	0.79	0.58	0.56	0.43	1.16	0.82	0.81	0.55		LOCATED IN: cell wall, plant-type cell wall; EXPRESSED IN: 23 plant structures; EXPRESSED DURING: 14 growth stages; CONTAINS InterPro DOMAIN/s: WD40-like Beta Propeller (InterPro:IPR011659), Six-bladed beta-propeller, TolB-like (InterPro:IPR011042); BEST Arabidopsis thaliana protein match is: DPP6 N-terminal domain-like protein (TAIR:AT1G21680.1); Has 8461 Blast hits to 5060 proteins in 1257 spec…
AT1G21680.1	437	18.67	9	1.11639	0.218328	0.707392	0.097124	0.672309	0.0720283	0.98	0.69	1.72	1.08	0.55	0.52	0.86	0.89	0.53	0.56	0.82	0.77		DPP6 N-terminal domain-like protein; FUNCTIONS IN: molecular_function unknown; INVOLVED IN: biological_process unknown; LOCATED IN: plasma membrane, vacuole, plant-type cell wall; EXPRESSED IN: 25 plant structures; EXPRESSED DURING: 13 growth stages; CONTAINS InterPro DOMAIN/s: WD40-like Beta Propeller (InterPro:IPR011659), Six-bladed beta-propeller, TolB-like (InterPro:IPR011042); BEST Arabidops…
AT1G21750.1	152	36.12	20	0.76403	0.0529313	0.776835	0.0551502	0.996068	0.0699955	0.79	0.65	0.9	0.72	0.79	0.64	0.91	0.77	0.96	0.82	1.16	1.04	PDI-LIKE 1-1 (PDIL1-1)	Encodes a protein disulfide isomerase-like (PDIL) protein, a member of a multigene family within the thioredoxin (TRX) superfamily; isoform contains non-consensus GA donor splice site at intron 9. Transcript levels for this gene are up-regulated in response to three different chemical inducers of ER stress (dithiothreitol, beta-mercaptoethanol, and tunicamycin). Neither AtIRE1-2 nor AtbZIP60 appe…
AT1G22300.2	1322	6.14	7	0.929775	0.182533	0.94928	0.1006	1.1065	0.189926	0.77	1.41	0.55	0.99	1.18	1.05	0.83	0.74	1.51	1.34	0.83	0.74	GENERAL REGULATORY FACTOR 10 (GRF10)	Encodes a 14-3-3 protein. This protein is reported to interact with the BZR1 transcription factor involved in brassinosteroid signaling and may affect the nucleocytoplasmic shuttling of BZR1.
AT1G22410.1	1017	8.74	12	1.46215	0.301119	1.34736	0.21639	0.962642	0.126136	1.37	2.29	0.85	1.34	1.74	1.71	0.96	0.98	1.16	1.2	0.74	0.75		Class-II DAHP synthetase family protein; FUNCTIONS IN: 3-deoxy-7-phosphoheptulonate synthase activity; INVOLVED IN: aromatic amino acid family biosynthetic process; LOCATED IN: membrane; EXPRESSED IN: 23 plant structures; EXPRESSED DURING: 15 growth stages; CONTAINS InterPro DOMAIN/s: DAHP synthetase, class II (InterPro:IPR002480); BEST Arabidopsis thaliana protein match is: 3-deoxy-D-arabino-hep…
AT1G22430.2	2078	2.71	2	0.729388	0.0811428	0.930654	0.318438	1.32597	0.462972	0.77	0.56	0.94	0.65	0.35	1.33	0.42	1.61	0.47	1.72	0.67	2.44		GroES-like zinc-binding dehydrogenase family protein; FUNCTIONS IN: oxidoreductase activity, zinc ion binding; INVOLVED IN: oxidation reduction; LOCATED IN: cellular_component unknown; EXPRESSED IN: 21 plant structures; EXPRESSED DURING: 13 growth stages; CONTAINS InterPro DOMAIN/s: GroES-like (InterPro:IPR011032), Alcohol dehydrogenase GroES-like (InterPro:IPR013154), Alcohol dehydrogenase, zinc…
AT1G22450.1	905	10.03	5	0.832289	0.170441	0.995486	0.133556	1.24907	0.196086	0.81	0.47	1.29	0.75	0.79	0.74	1.26	1.19	0.93	0.9	1.64	1.53	CYTOCHROME C OXIDASE 6B (COX6B)	subunit 6b of cytochrome c oxidase
AT1G22530.1	73	49.03	28	0.653793	0.0307448	0.504418	0.0176406	0.77843	0.0336837	0.58	0.65	0.65	0.73	0.49	0.47	0.55	0.51	0.86	0.78	0.77	0.7	PATELLIN 2 (PATL2)	PATELLIN 2 (PATL2); FUNCTIONS IN: transporter activity; INVOLVED IN: transport; LOCATED IN: plasma membrane, chloroplast; EXPRESSED IN: 25 plant structures; EXPRESSED DURING: 14 growth stages; CONTAINS InterPro DOMAIN/s: Cellular retinaldehyde-binding/triple function, C-terminal (InterPro:IPR001251), Cellular retinaldehyde-binding/triple function, N-terminal (InterPro:IPR008273), Cellular retinal…
AT1G22840.1	1380	5.96	3	0.711449	0.0805892	1.01805	0.124989	1.42201	0.180629	0.69	0.54	0.93	0.69	0.74	1.05	0.94	1.34	0.99	1.46	1.37	1.87	CYTOCHROME C-1 (CYTC-1)	Encodes cytochrome c. Contains two site II (TGGGCC/T) elements, which interact with a TCP-domain transcription factor, and a downstream internal telomeric repeat, and are required for expression of the Cytc-1 gene. Promoter directs preferential expression in root and shoot meristems and in anthers.
AT1G22920.1	1951	3.22	3	0.788428	0.323085	0.99999	0.0676522	2.32992	0.926386	0.22	1.22	0.25	1.46	0.98	0.84	1.17	1.01	4.09	3.77	0.79	0.67	COP9 SIGNALOSOME 5A (CSN5A)	AJH1 encodes a protein similar to JAB1, a specific mammalian coactivator of AP-1 transcription. Encodes a subunit of the COP9 complex that is involved in protein deneddylation. Plants with mutations in CSN5A and CSN5B have a de-etiolated phenotype.
AT1G22940.1	1723	4.06	3	1.1167	0.0608969	1.19562	0.0591014	1.06527	0.0504085	1.11	0.97	1.27	1.12	1.06	1.17	1.21	1.34	0.95	1.05	1.08	1.19	THIAMINE REQUIRING 1 (TH1)	Encodes a bifunctional enzyme required for thiamine (vitamin B1) biosynthesis. TH1 can phosphorylate HMP-P to produce HMP-PP, the pyrimidine heterocyclic subunit of thiamine. TH1 also catalyzes the condensation of HMP-PP and HET to form thiamine monophosphate (TMP). TH1 also appears capable of phosphorylating HMP based on E.coli mutant complementation assays. th1 mutants are thiamine auxotrophs t…
AT1G23130.1	1998	3.04	2	0.597666	0.0496078	0.761754	0.152269	1.29015	0.281593	0.49	0.61	0.56	0.72	0.48	0.91	0.54	1.12	0.97	1.98	0.71	1.5		Polyketide cyclase/dehydrase and lipid transport superfamily protein; FUNCTIONS IN: molecular_function unknown; INVOLVED IN: response to biotic stimulus, defense response; LOCATED IN: cellular_component unknown; EXPRESSED IN: 15 plant structures; EXPRESSED DURING: 10 growth stages; CONTAINS InterPro DOMAIN/s: Bet v I allergen (InterPro:IPR000916); BEST Arabidopsis thaliana protein match is: MLP-l…
AT1G23180.1	1405	5.75	4	0.903906	0.140386	1.11772	0.0797831	1.31411	0.20757	0.72	1.22	0.62	1.05	1.32	1.1	1.13	0.93	1.8	1.5	1.07	0.89		ARM repeat superfamily protein; FUNCTIONS IN: binding; INVOLVED IN: biological_process unknown; LOCATED IN: chloroplast; EXPRESSED IN: 22 plant structures; EXPRESSED DURING: 13 growth stages; CONTAINS InterPro DOMAIN/s: Armadillo-like helical (InterPro:IPR011989), Armadillo (InterPro:IPR000225), Armadillo-type fold (InterPro:IPR016024); BEST Arabidopsis thaliana protein match is: ARM repeat super…
AT1G23190.1	344	21.55	24	0.927981	0.067789	1.68716	0.287813	1.77433	0.274429	1.09	0.97	0.89	0.77	2.4	1.36	1.89	1.11	2.13	1.26	2.36	1.36	PHOSPHOGLUCOMUTASE 3 (PGM3)	Encodes a cytosolic phosphoglucomutase (PGM). Two Arabidopsis PGM proteins (AT1G70730/PGM2 and AT1G23190/PGM3) have high sequence similarities and redundant functions. Mature plants possessing a single cPGM allele had a major reduction in cPGM activity. Whereas pgm2 and pgm3 single mutants are undistinguishable from the wild type, loss of both PGM2 and PGM3 severely impairs male and female gameto…
AT1G23310.1	22	72.32	46	0.76066	0.145489	1.18471	0.227222	1.64593	0.340496	0.75	0.44	1.15	0.7	0.71	1.15	1.08	1.8	0.91	1.51	1.6	2.56	GLUTAMATE:GLYOXYLATE AMINOTRANSFERASE (GGT1)	Identified by cloning the gene that corresponded to a purified protein having glyoxylate aminotransferase activity. Localized to the peroxisome and thought to be involved in photorespiration/ metabolic salvage pathway.
AT1G23740.1	129	38.7	20	0.6187	0.135389	0.823907	0.144475	1.43024	0.306747	0.63	0.34	0.98	0.52	0.52	0.77	0.79	1.21	0.81	1.24	1.41	2.27	ALKENAL/ONE OXIDOREDUCTASE (AOR)	AOR is an alkenal/one oxidoreductase that acts on compounds with unsaturated alpha,beta-carbonyls. The activity of this enzyme with a number of substrates, including acrolein and 3-buten-2-one, was demonstrated in vitro using a truncated form of the protein that lacked approximately 80 of the first amino acids. This protein appears to localize to the chloroplast where it likely helps to maintain …
AT1G23820.1	1038	8.52	10	0.756601	0.125897	0.689367	0.0325512	0.960835	0.165447	0.95	0.52	1	0.56	0.62	0.72	0.65	0.77	0.64	0.74	1.11	1.36	SPERMIDINE SYNTHASE 1 (SPDS1)	Spermidine synthase.
AT1G23860.2	2287	2.1	2	1.06712	0.0621983	1.13047	0.0799357	1.0574	0.0746917	1.06	1.22	0.92	1.07	1.33	1.09	1.16	0.95	1.25	1.02	1.08	0.89	RS-CONTAINING ZINC FINGER PROTEIN 21 (RSZ21)	Encodes a 9G8-like serine-arginine rich (SR) protein that interacts in vivo with U1-70K, a U1 small nuclear ribonucleoprotein 70-kDa protein that is involved in nuclear precursor mRNA processing. Barta et al (2010) have proposed a nomenclature for Serine/Arginine-Rich Protein Splicing Factors (SR proteins): Plant Cell. 2010, 22:2926.
AT1G24020.2	596	14.8	8	0.820615	0.114807	1.03293	0.133585	1.22606	0.0345656	0.64	0.61	1.04	1	0.79	0.82	1.2	1.32	1.16	1.24	1.19	1.32	MLP-LIKE PROTEIN 423 (MLP423)	MLP-like protein 423 (MLP423); INVOLVED IN: response to biotic stimulus, defense response; EXPRESSED IN: 22 plant structures; EXPRESSED DURING: 14 growth stages; CONTAINS InterPro DOMAIN/s: Bet v I allergen (InterPro:IPR000916); BEST Arabidopsis thaliana protein match is: MLP-like protein 28 (TAIR:AT1G70830.3).
AT1G24180.1	1221	6.85	5	0.855979	0.179812	0.802902	0.10183	1.02009	0.165035	0.83	0.51	1.36	0.73	0.58	0.7	0.88	1.05	0.66	0.86	1.14	1.42	IAA-CONJUGATE-RESISTANT 4 (IAR4)	Arabidopsis thaliana pyruvate dehydrogenase E1a-like subunit. 81% identical to a previously characterized Arabidopsis mitochondrial PDH E1a-subunit, At1g59900. Serine 296 phosphorylation of IAR4 has critical function in root hair formation and root development. Changing Ser296 in IAR4 to Ala resulted in a phenotype intermediate between mutant and wild-type, while substitution to Asp was either le…
AT1G24360.1	531	16.13	8	1.21827	0.255883	1.37373	0.289045	1.13549	0.0483121	1.61	1.71	0.79	0.77	1.75	1.98	0.81	0.95	1.05	1.22	1.06	1.21		NAD(P)-binding Rossmann-fold superfamily protein; FUNCTIONS IN: 3-oxoacyl-[acyl-carrier-protein] reductase activity, copper ion binding; INVOLVED IN: oxidation reduction, metabolic process, fatty acid biosynthetic process; LOCATED IN: chloroplast stroma, chloroplast, chloroplast envelope; EXPRESSED IN: 24 plant structures; EXPRESSED DURING: 14 growth stages; CONTAINS InterPro DOMAIN/s: 3-oxoacyl-…
AT1G24510.1	1234	6.74	5	0.989011	0.0424365	0.906046	0.0380435	0.906317	0.0188454	1.03	1.09	0.9	0.95	0.99	0.95	0.86	0.82	0.95	0.9	0.9	0.86		TCP-1/cpn60 chaperonin family protein; FUNCTIONS IN: protein binding; INVOLVED IN: protein folding, cellular protein metabolic process; LOCATED IN: plasma membrane; EXPRESSED IN: 23 plant structures; EXPRESSED DURING: 14 growth stages; CONTAINS InterPro DOMAIN/s: Chaperone, tailless complex polypeptide 1 (InterPro:IPR017998), Chaperonin Cpn60/TCP-1 (InterPro:IPR002423), T-complex protein 1, epsil…
AT1G25350.2	1219	6.87	4	1.18669	0.0269489	1.13844	0.0510611	0.951722	0.0457082	1.16	1.25	1.13	1.21	1.07	1.25	1.04	1.2	0.91	1.06	0.85	0.99	OVULE ABORTION 9 (OVA9)	ovule abortion 9 (OVA9); CONTAINS InterPro DOMAIN/s: Ribosomal protein L25/Gln-tRNA synthetase, beta-barrel domain (InterPro:IPR020056), Glutamyl/glutaminyl-tRNA synthetase, class Ic, alpha-bundle domain (InterPro:IPR020061), Glutaminyl-tRNA synthetase, class Ic, non-specific RNA-binding region part 1 (InterPro:IPR007639), Ribosomal protein L25/Gln-tRNA synthetase, anti-codon-binding domain (Inte…
AT1G25490.1	1486	5.19	4	1.15908	0.225309	0.886794	0.0900833	0.865447	0.190293	0.76	1.53	0.78	1.57	0.72	1.03	0.74	1.06	0.95	1.36	0.48	0.67	ROOTS CURL IN NPA (RCN1)	One of three genes encoding phosphoprotein phosphatase 2A regulatory subunit A; Recessive ethylene-response mutant EER1 displays increased ethylene sensitivity in the hypocotyl and stem
AT1G26110.2	1194	7.08	4	1.16962	0.00983353	1.14304	0.0109574	0.972933	0.0109748	1.19	1.16	1.18	1.15	1.17	1.14	1.15	1.12	0.97	0.95	1	0.97	DECAPPING 5 (DCP5)	Encodes Decapping 5, required for mRNA decapping, P-body formation and translational repression during postembryonic development.
AT1G26630.1	602	14.7	7	0.884757	0.0465193	1.10968	0.0474913	1.24002	0.0317666	0.99	0.92	0.86	0.77	1.18	1.2	1.02	1.04	1.18	1.19	1.28	1.31	FUMONISIN B1-RESISTANT12 (FBR12)	Eukaryotic translation initiation factor 5A-2. Involved in programmed cell death triggered as a response to pseudomonas syringae infection. Loss of function mutants are more resistant to infection.
AT1G26850.2	1157	7.39	4	1.10653	0.0749479	1.29742	0.0895743	1.19226	0.0722564	1.04	0.95	1.29	1.15	1.25	1.1	1.53	1.32	1.18	1.03	1.38	1.18		S-adenosyl-L-methionine-dependent methyltransferases superfamily protein; LOCATED IN: Golgi apparatus, membrane; EXPRESSED IN: 25 plant structures; EXPRESSED DURING: 15 growth stages; CONTAINS InterPro DOMAIN/s: Protein of unknown function DUF248, methyltransferase putative (InterPro:IPR004159); BEST Arabidopsis thaliana protein match is: S-adenosyl-L-methionine-dependent methyltransferases super…
AT1G27090.1	1224	6.83	5	0.950312	0.127011	1.31524	0.168843	1.37703	0.0523564	0.69	0.79	1.09	1.24	1.01	1.04	1.58	1.63	1.45	1.49	1.27	1.31		glycine-rich protein; BEST Arabidopsis thaliana protein match is: unknown protein (TAIR:AT3G24690.1); Has 13206 Blast hits to 7104 proteins in 677 species: Archae - 0; Bacteria - 2039; Metazoa - 5686; Fungi - 1146; Plants - 2571; Viruses - 80; Other Eukaryotes - 1684 (source: NCBI BLink).
AT1G27310.1	2514	2	2	1.12923	0.0391002	1.07607	0.0386376	0.949633	0.0464054	1.06	1.19	1.07	1.2	1.14	1.01	1.15	1.01	1.07	0.95	0.95	0.84	NUCLEAR TRANSPORT FACTOR 2A (NTF2A)	Encodes an ortholog of yeast NTF2, a nuclear envelop transport protein that functions as the nuclear import receptor for RanGDP, an essential player in nucleocytoplasmic transport.
AT1G27390.1	1413	5.69	4	1.15837	0.235684	1.36645	0.0413596	1.31831	0.278067	0.71	1.51	0.79	1.61	1.37	1.27	1.47	1.36	1.87	1.72	0.88	0.8	TRANSLOCASE OUTER MEMBRANE 20-2 (TOM20-2)	Form of TOM20, which is a component of the TOM complex, involved in transport of nuclear-encoded mitochondrial proteins
AT1G27400.1	2305	2.08	9	0.859606	0.0184234	0.901836	0.0375029	1.04238	0.0412456	0.82	0.85	0.87	0.9	0.82	0.93	0.87	0.99	0.99	1.13	0.95	1.1		Ribosomal protein L22p/L17e family protein; FUNCTIONS IN: structural constituent of ribosome; INVOLVED IN: translation; LOCATED IN: ribosome, cytosolic large ribosomal subunit, plasma membrane, chloroplast, vacuole; EXPRESSED IN: 23 plant structures; EXPRESSED DURING: 13 growth stages; CONTAINS InterPro DOMAIN/s: Ribosomal protein L22/L17 (InterPro:IPR001063), Ribosomal protein L22/L17, eukaryoti…
AT1G27450.3	1176	7.22	5	1.08868	0.0404682	1.00672	0.0375172	0.91623	0.00243608	1.16	1.16	1.02	1.02	1.07	1.08	0.94	0.95	0.91	0.92	0.91	0.92	ADENINE PHOSPHORIBOSYL TRANSFERASE 1 (APT1)	Adenosine phosphoribosyl transferase(E.C:2.4.2.7), involved in the one-step salvage of adenine to AMP.
AT1G27510.1	1970	3.14	2	0.991546	0.0217311	1.27338	0.0488105	1.27257	0.0411229	1.02	1.04	0.95	0.96	1.39	1.25	1.29	1.16	1.36	1.21	1.33	1.19	EXECUTER 2 (EX2)	FUNCTIONS IN: DNA binding, nuclease activity; INVOLVED IN: response to singlet oxygen; LOCATED IN: thylakoid membrane; EXPRESSED IN: 22 plant structures; EXPRESSED DURING: 13 growth stages; CONTAINS InterPro DOMAIN/s: Protein of unknown function DUF3506 (InterPro:IPR021894), UvrB/UvrC protein (InterPro:IPR001943); BEST Arabidopsis thaliana protein match is: Protein of unknown function (DUF3506) (…
AT1G27950.1	1692	4.15	2	0.746285	0.0922538	0.591499	0.0948984	0.803425	0.154223	0.98	0.67	0.79	0.55	0.48	0.82	0.4	0.66	0.48	0.83	0.69	1.21	GLYCOSYLPHOSPHATIDYLINOSITOL-ANCHORED LIPID PROTEIN TRANSFER 1 (LTPG1)	Encodes LTPG1, a lipid transfer protein with a predicted GPI (glycosylphosphatidylinositol)-anchor domain. Localized in the plasma membrane. Disruption of the LTPG1 gene causes alterations of cuticular lipid composition, but no significant changes on total wax and cutin monomer loads are seen.
AT1G27970.1	1882	3.56	3	1.38333	0.192215	0.912955	0.150336	0.662844	0.0835962	1.19	0.96	1.84	1.54	0.86	0.59	1.32	0.88	0.71	0.48	0.87	0.59	NUCLEAR TRANSPORT FACTOR 2B (NTF2B)	Encodes an ortholog of yeast NTF2, a nuclear envelop transport protein that functions as the nuclear import receptor for RanGDP, an essential player in nucleocytoplasmic transport.
AT1G28670.1	2041	2.86	2	0.91023	0.0138951	1.09127	0.0411883	1.19095	0.0440676	0.9	0.88	0.95	0.91	1.14	1	1.18	1.05	1.25	1.1	1.28	1.14	(ARAB-1)	Arabidopsis thaliana lipase
AT1G29150.1	2039	2.86	2	1.13101	0.103045	0.94593	0.0893129	0.829321	0.0276168	0.98	0.93	1.34	1.27	0.84	0.76	1.15	1.04	0.85	0.77	0.9	0.81	NON-ATPASE SUBUNIT 9 (ATS9)	specifically interacts with FUS6/COP11 via the C-terminal domain of FUS6/COP11 and associates with an ATPase subunit of the 19S proteasome regulatory complex, AtS6A.
AT1G29250.1	956	9.52	6	1.18292	0.161134	1.15579	0.279244	1.01756	0.269449	1.6	1.04	1.25	0.85	0.72	1.77	0.64	1.49	0.47	1.16	0.73	1.71		Alba DNA/RNA-binding protein; FUNCTIONS IN: nucleic acid binding; INVOLVED IN: biological_process unknown; LOCATED IN: plasma membrane, nucleus; EXPRESSED IN: 23 plant structures; EXPRESSED DURING: 14 growth stages; CONTAINS InterPro DOMAIN/s: Alba, DNA/RNA-binding protein (InterPro:IPR002775), Uncharacterised conserved protein UCP030333, DNA/RNA-binding Alba-related (InterPro:IPR014560); BEST Ar…
AT1G29310.1	1245	6.69	4	1.54517	0.495108	0.797733	0.207036	0.574099	0.0502005	0.88	0.64	2.81	1.85	0.46	0.42	1.2	1.11	0.52	0.47	0.69	0.62		SecY protein transport family protein; FUNCTIONS IN: P-P-bond-hydrolysis-driven protein transmembrane transporter activity; INVOLVED IN: protein secretion, protein transport; LOCATED IN: mitochondrion, plasma membrane, membrane; EXPRESSED IN: 24 plant structures; EXPRESSED DURING: 15 growth stages; CONTAINS InterPro DOMAIN/s: SecY protein (InterPro:IPR002208), Translocon Sec61/SecY, plug domain (…
AT1G29470.2	572	15.42	7	1.51969	0.0514224	1.69248	0.124801	1.09998	0.066458	1.49	1.39	1.63	1.57	1.79	1.43	2	1.56	1.19	0.97	1.24	1		S-adenosyl-L-methionine-dependent methyltransferases superfamily protein; INVOLVED IN: biological_process unknown; LOCATED IN: Golgi apparatus; EXPRESSED IN: 25 plant structures; EXPRESSED DURING: 14 growth stages; CONTAINS InterPro DOMAIN/s: Protein of unknown function DUF248, methyltransferase putative (InterPro:IPR004159); BEST Arabidopsis thaliana protein match is: S-adenosyl-L-methionine-dep…
AT1G29660.1	745	12.19	10	0.806974	0.0994177	0.653439	0.127299	0.809366	0.174019	0.82	0.59	1.07	0.76	0.76	0.38	0.95	0.52	0.91	0.45	1.25	0.63		GDSL-like Lipase/Acylhydrolase superfamily protein; FUNCTIONS IN: hydrolase activity, acting on ester bonds, carboxylesterase activity; INVOLVED IN: lipid metabolic process; LOCATED IN: apoplast, nucleus; EXPRESSED IN: 19 plant structures; EXPRESSED DURING: 10 growth stages; CONTAINS InterPro DOMAIN/s: Lipase, GDSL (InterPro:IPR001087); BEST Arabidopsis thaliana protein match is: GDSL-like Lipase…
AT1G29670.1	191	31.02	26	1.15158	0.184916	0.843264	0.141242	0.74482	0.0711205	1.58	1.32	0.94	0.77	1.18	0.95	0.7	0.54	0.77	0.58	0.92	0.72		GDSL-like Lipase/Acylhydrolase superfamily protein; FUNCTIONS IN: hydrolase activity, acting on ester bonds, carboxylesterase activity; INVOLVED IN: lipid metabolic process; LOCATED IN: apoplast, cell wall, chloroplast; EXPRESSED IN: 23 plant structures; EXPRESSED DURING: 14 growth stages; CONTAINS InterPro DOMAIN/s: Lipase, GDSL (InterPro:IPR001087); BEST Arabidopsis thaliana protein match is: G…
AT1G29790.2	2273	2.12	2	1.41389	0.190698	1.88659	0.20196	1.41818	0.247667	1.85	1.26	1.57	0.97	1.79	2.38	1.41	1.98	0.86	1.29	1.47	2.05		S-adenosyl-L-methionine-dependent methyltransferases superfamily protein; FUNCTIONS IN: molecular_function unknown; INVOLVED IN: biological_process unknown; LOCATED IN: Golgi apparatus, plasma membrane; EXPRESSED IN: 23 plant structures; EXPRESSED DURING: 12 growth stages; CONTAINS InterPro DOMAIN/s: Protein of unknown function DUF248, methyltransferase putative (InterPro:IPR004159); BEST Arabido…
AT1G29880.1	115	40.28	22	0.861173	0.067812	0.99588	0.0177597	1.16525	0.0954064	0.72	0.96	0.77	0.99	0.95	1.01	0.98	1.04	1.28	1.37	0.96	1.05		glycyl-tRNA synthetase / glycine--tRNA ligase; FUNCTIONS IN: glycine-tRNA ligase activity, nucleotide binding, aminoacyl-tRNA ligase activity, ATP binding; INVOLVED IN: response to cadmium ion, glycyl-tRNA aminoacylation; LOCATED IN: mitochondrion; EXPRESSED IN: 24 plant structures; EXPRESSED DURING: 14 growth stages; CONTAINS InterPro DOMAIN/s: Aminoacyl-tRNA synthetase, class II (G/ H/ P/ S), c…
AT1G29900.1	51	55.49	29	0.742841	0.0578003	0.838	0.0586638	1.1151	0.050594	0.89	0.78	0.68	0.63	0.9	0.96	0.7	0.78	1.02	1.06	1.14	1.25	CARBAMOYL PHOSPHATE SYNTHETASE B (CARB)	Encodes carbamoyl phosphate synthetase (CPS) large subunit (CARB), also named as VEN3. Heterologous expression of the Arabidopsis VEN3 and VEN6 genes in a CPS-deficient Escherichia coli strain fully restored bacterial growth in minimal medium, demonstrating the enzymatic activity of the VEN3 and VEN6 proteins.
AT1G29920.1	26	69.68	86	0.821551	0.231492	1.08853	0.249819	1.60497	0.51874	0.94	0.37	1.42	0.56	0.58	1.14	0.89	1.75	0.61	1.2	1.56	3.05	CHLOROPHYLL A/B-BINDING PROTEIN 2 (CAB2)	Encodes lhcb1.1 a component of the LHCIIb light harvesting complex associated with photosystem II.
AT1G30230.2	646	13.83	9	0.82919	0.111618	1.08245	0.114906	1.32649	0.133562	0.79	0.59	1.13	0.81	0.85	0.94	1.2	1.34	1.04	1.18	1.46	1.63	EUKARYOTIC ELONGATION FACTOR 1B BETA 1 (EEF-1BB1)	Encodes a guanine nucleotide exchange factor that plays an important role in translation elongation. It is localized in the plasma membrane and cytosol. Mutants display ectopic lignin deposition as well as cell expansion defects
AT1G30360.1	490	17.21	8	0.854177	0.125528	0.648601	0.0250714	0.799537	0.122251	1.08	0.63	1.07	0.64	0.67	0.59	0.7	0.63	0.64	0.55	1.06	0.95	EARLY-RESPONSIVE TO DEHYDRATION 4 (ERD4)	early-responsive to dehydration 4 (ERD4); INVOLVED IN: response to water deprivation; LOCATED IN: plasma membrane, chloroplast, vacuole, membrane, chloroplast envelope; EXPRESSED IN: 26 plant structures; EXPRESSED DURING: 14 growth stages; CONTAINS InterPro DOMAIN/s: Protein of unknown function DUF221 (InterPro:IPR003864); BEST Arabidopsis thaliana protein match is: ERD (early-responsive to dehyd…
AT1G30380.1	1576	4.73	2	1.10729	0.367905	0.929899	0.401144	0.895072	0.293804	1.27	2.07	0.41	0.68	2.09	0.71	0.68	0.24	1.67	0.56	1	0.34	PHOTOSYSTEM I SUBUNIT K (PSAK)	Encodes subunit K of photosystem I reaction center.
AT1G30400.2	4274	3.49	3	1.18212	0.0376779	1.27682	0.209247	1.0702	0.171776	1.25	1.25	1.12	1.12	1.72	0.97	1.54	0.87	1.37	0.77	1.37	0.77	ATP-BINDING CASSETTE C1 (ABCC1)	glutathione S-conjugate transporting ATPase (AtMRP1) mRNA. An ABCC-type arsenite-phytochelatin transporter. The expression of this gene is upregulated by herbicide safeners such as benoxacor and fenclorim.
AT1G30470.2	2743	1.36	2	1.36414	0.167203	0.922733	0.14031	0.67512	0.0764232	1.49	1.77	1.01	1.19	1.29	0.91	0.87	0.61	0.86	0.6	0.72	0.51		SIT4 phosphatase-associated family protein; FUNCTIONS IN: molecular_function unknown; INVOLVED IN: biological_process unknown; EXPRESSED IN: guard cell; CONTAINS InterPro DOMAIN/s: SIT4 phosphatase-associated protein (InterPro:IPR007587); BEST Arabidopsis thaliana protein match is: SIT4 phosphatase-associated family protein (TAIR:AT3G45190.1).
AT1G30530.1	2691	1.51	3	0.901406	0.104616	0.795411	0.0665556	0.909058	0.126156	0.69	1.03	0.76	1.13	0.65	0.86	0.72	0.95	0.94	1.24	0.63	0.83	UDP-GLUCOSYL TRANSFERASE 78D1 (UGT78D1)	The At1g30530 gene encodes a UDP-rhamnose:flavonol-3-O-rhamnosyltransferase (UGT78D1) attaching a rhamnosyl residue to the 3-O-position of the flavonols kaempferol and quercetin
AT1G30580.1	396	19.96	9	0.684114	0.0902475	2.09	0.258023	3.02007	0.312602	0.65	0.46	0.9	0.73	1.66	1.63	2.58	2.49	2.47	2.51	3.7	3.4		GTP binding; FUNCTIONS IN: GTP binding; INVOLVED IN: response to cadmium ion; LOCATED IN: intracellular; EXPRESSED IN: 24 plant structures; EXPRESSED DURING: 15 growth stages; CONTAINS InterPro DOMAIN/s: Protein of unknown function DUF933 (InterPro:IPR013029), TGS-like (InterPro:IPR012676), GTP1/OBG (InterPro:IPR006073), Conserved hypothetical protein CHP00092 (InterPro:IPR004396), GTP-binding pr…
AT1G30630.1	2644	1.7	2	0.992618	0.0647932	0.848755	0.0554025	0.855953	0.0707447	1.04	0.85	1.15	0.94	0.89	0.72	0.98	0.8	0.85	0.69	1.04	0.85		Coatomer epsilon subunit; FUNCTIONS IN: protein transporter activity, structural molecule activity, binding; INVOLVED IN: retrograde vesicle-mediated transport, Golgi to ER; LOCATED IN: plasma membrane; EXPRESSED IN: 24 plant structures; EXPRESSED DURING: 13 growth stages; CONTAINS InterPro DOMAIN/s: Tetratricopeptide-like helical (InterPro:IPR011990), Coatomer, epsilon subunit (InterPro:IPR00682…
AT1G30690.2	348	21.38	11	0.840392	0.100571	0.667475	0.0173356	0.839566	0.103744	0.7	1.06	0.64	0.96	0.64	0.71	0.64	0.68	0.96	1.07	0.65	0.68		Sec14p-like phosphatidylinositol transfer family protein; FUNCTIONS IN: transporter activity; INVOLVED IN: transport; LOCATED IN: cytosol, nucleus, plasma membrane; EXPRESSED IN: 23 plant structures; EXPRESSED DURING: 14 growth stages; CONTAINS InterPro DOMAIN/s: Cellular retinaldehyde-binding/triple function, C-terminal (InterPro:IPR001251), Cellular retinaldehyde-binding/triple function, N-term…
AT1G31180.1	380	20.53	12	1.10223	0.322012	1.10359	0.345441	1.04913	0.225127	0.74	0.47	1.92	1.28	0.45	0.77	1.14	2.05	0.59	1.05	0.9	1.66	ISOPROPYLMALATE DEHYDROGENASE 3 (IMD3)	The AtIMD3 is one out of 3 genes encoding the enzyme 3-isopropylmalate dehydrogenase involved in leucine biosynthesis in Arabidopsis. Its subcellular location has been targeted to plastids.
AT1G31190.1	628	14.16	8	1.29492	0.167826	0.71196	0.0981894	0.546904	0.0422355	1.03	0.98	1.57	1.6	0.64	0.5	0.96	0.74	0.61	0.48	0.63	0.47	MYO-INOSITOL MONOPHOSPHATASE LIKE 1 (IMPL1)	Encodes a myo-inositol monophosphatase IMPL1 (myo-Inositol monophosphatase like 1).
AT1G31230.1	432	18.79	14	1.58763	0.134908	0.726769	0.0786923	0.48592	0.0627978	1.27	1.53	1.63	1.92	0.76	0.52	0.9	0.74	0.65	0.44	0.49	0.36	ASPARTATE KINASE-HOMOSERINE DEHYDROGENASE I (AK-HSDH I)	Encodes a bifunctional aspartate kinase/homoserine dehydrogenase. These two activities catalyze the first and the third steps toward the synthesis of the essential amino acids threonine, isoleucine and methionine.
AT1G31330.1	566	15.52	13	0.959538	0.282898	0.787136	0.168312	0.927653	0.203236	1.75	0.83	0.84	0.41	0.93	1.19	0.45	0.58	0.52	0.69	1.07	1.43	PHOTOSYSTEM I SUBUNIT F (PSAF)	Encodes subunit F of photosystem I.
AT1G31690.1	652	13.72	7	0.927214	0.132068	1.13324	0.150104	1.25236	0.135771	0.83	0.64	1.27	0.96	1.04	0.81	1.53	1.16	1.21	0.94	1.6	1.26		Copper amine oxidase family protein; FUNCTIONS IN: quinone binding, primary amine oxidase activity, copper ion binding; INVOLVED IN: oxidation reduction, amine metabolic process; LOCATED IN: endomembrane system; EXPRESSED IN: 9 plant structures; EXPRESSED DURING: 7 growth stages; CONTAINS InterPro DOMAIN/s: Copper amine oxidase, N-terminal (InterPro:IPR016182), Copper amine oxidase, N2/N3-termina…
AT1G31730.1	3378	9.13	4	0.93845	0.0436153	0.960876	0.0307328	1.02365	0.0588294	0.86	1.01	0.86	1.02	1.01	0.9	1.02	0.91	1.17	1.05	0.99	0.89		Adaptin family protein; FUNCTIONS IN: clathrin binding, binding; INVOLVED IN: intracellular protein transport, vesicle-mediated transport; LOCATED IN: membrane coat; EXPRESSED IN: 24 plant structures; EXPRESSED DURING: 13 growth stages; CONTAINS InterPro DOMAIN/s: Armadillo-like helical (InterPro:IPR011989), Adaptor protein complex AP-4, epsilon subunit (InterPro:IPR017109), Armadillo-type fold (…
AT1G31800.1	827	11.05	5	1.64575	0.283282	1.69335	0.206533	1.01922	0.0817327	1.38	1.11	2.42	1.67	1.29	1.41	1.91	2.17	0.82	0.97	1.07	1.21	CYTOCHROME P450, FAMILY 97, SUBFAMILY A, POLYPEPTIDE 3 (CYP97A3)	Encodes a protein with &#946;-ring carotenoid hydroxylase activity.
AT1G31812.1	1379	5.96	3	0.761427	0.0872978	0.874508	0.106531	1.15474	0.114659	0.98	0.79	0.7	0.56	0.89	1.15	0.63	0.83	0.89	1.17	1.12	1.45	ACYL-COA-BINDING PROTEIN 6 (ACBP6)	Acyl-CoA-binding protein. Bind acyl-CoA esters and protect acyl-CoAs from degradation by microsomal acyl-hydrolases.
AT1G31860.1	1691	4.15	2	0.799397	0.306931	0.898744	0.222398	1.80694	0.774312	0.24	1.04	0.36	1.56	0.46	0.97	0.68	1.49	1.91	3.94	0.45	0.93	(AT-IE)	encodes a bifunctional protein that has phosphoribosyl-ATP pyrophosphohydrolase (PRA-PH) and phosphoribosyl-AMP cyclohydrolase (PRA-CH) activities.
AT1G32060.1	148	36.6	44	0.663379	0.174455	0.792822	0.165721	1.55709	0.529188	0.9	0.35	1.03	0.38	0.48	1	0.54	1.15	0.54	1.13	1.54	3.02	PHOSPHORIBULOKINASE (PRK)	phosphoribulokinase (PRK); FUNCTIONS IN: protein binding, phosphoribulokinase activity, ATP binding; INVOLVED IN: response to cold, defense response to bacterium, biosynthetic process, peptidyl-cysteine S-nitrosylation; LOCATED IN: in 8 components; EXPRESSED IN: 24 plant structures; EXPRESSED DURING: 15 growth stages; CONTAINS InterPro DOMAIN/s: Phosphoribulokinase/uridine kinase (InterPro:IPR006…
AT1G32200.2	658	13.65	7	0.956432	0.10966	1.22545	0.137688	1.28059	0.0776808	0.74	0.81	1.08	1.2	0.93	1.09	1.33	1.56	1.25	1.47	1.1	1.31	(ATS1)	Encodes a chloroplast glycerol-3-phosphate acyltransferase.Involved in the biosynthesis of chloroplast phosphatidylglycerol.
AT1G32220.1	768	12	6	0.697905	0.118915	0.690304	0.00544508	1.05311	0.178065	0.9	0.48	0.91	0.5	0.69	0.68	0.7	0.69	0.75	0.74	1.36	1.37		NAD(P)-binding Rossmann-fold superfamily protein; FUNCTIONS IN: coenzyme binding, binding, catalytic activity; INVOLVED IN: response to oxidative stress; LOCATED IN: thylakoid, chloroplast, plastoglobule; EXPRESSED IN: 24 plant structures; EXPRESSED DURING: 15 growth stages; CONTAINS InterPro DOMAIN/s: NAD-dependent epimerase/dehydratase (InterPro:IPR001509), NAD(P)-binding domain (InterPro:IPR01…
AT1G32470.1	1366	6	12	0.6571	0.186219	0.730178	0.153585	1.38645	0.457849	0.79	0.3	1.12	0.42	0.41	0.79	0.59	1.13	0.52	0.99	1.38	2.65		Single hybrid motif superfamily protein; FUNCTIONS IN: glycine dehydrogenase (decarboxylating) activity; INVOLVED IN: glycine catabolic process, glycine decarboxylation via glycine cleavage system; LOCATED IN: mitochondrion, glycine cleavage complex, chloroplast; EXPRESSED IN: 23 plant structures; EXPRESSED DURING: 13 growth stages; CONTAINS InterPro DOMAIN/s: 2-oxo acid dehydrogenase, lipoyl-bin…
AT1G32500.1	662	13.6	7	1.30085	0.0244531	0.835321	0.0850644	0.641955	0.0637128	1.31	1.37	1.26	1.27	1.02	0.72	0.94	0.66	0.77	0.54	0.74	0.52	ATP-BINDING CASSETTE I7 (ABCI7)	Encodes a member of a heterogenous group of non-intrinsic ATP-binding cassette (ABC) proteins. Members of this group bear no close resemblance to each other nor to representatives of specific ABC protein subfamilies from other organisms. This grouping is arbitrary and will likely change upon acquisition of further data.
AT1G32900.1	247	26.6	14	0.865361	0.015089	1.34476	0.144418	1.51421	0.158743	0.86	0.9	0.83	0.87	1.63	1.13	1.56	1.07	1.87	1.28	1.69	1.21	GRANULE BOUND STARCH SYNTHASE 1 (GBSS1)	UDP-Glycosyltransferase superfamily protein; FUNCTIONS IN: protein binding, transferase activity, transferring glycosyl groups; INVOLVED IN: biosynthetic process, glucan biosynthetic process; LOCATED IN: chloroplast; EXPRESSED IN: 21 plant structures; EXPRESSED DURING: 13 growth stages; CONTAINS InterPro DOMAIN/s: Glycogen/starch synthases, ADP-glucose type (InterPro:IPR011835), Starch synthase, …
AT1G32990.1	357	21.15	12	1.06068	0.161896	0.965311	0.30241	0.929839	0.30932	1.16	0.7	1.46	0.92	0.42	1.26	0.51	1.67	0.33	1.07	0.58	1.74	PLASTID RIBOSOMAL PROTEIN L11 (PRPL11)	mutant has Decreased effective quantum yield of photosystem II; Pale green plants; Reduced growth rate; Plastid Ribosomal Protein L11
AT1G33040.1	1549	4.86	5	0.904646	0.0245134	0.991925	0.0268784	1.08899	0.00633102	0.95	0.94	0.87	0.86	1.05	1.03	0.95	0.94	1.09	1.08	1.11	1.09	NASCENT POLYPEPTIDE-ASSOCIATED COMPLEX SUBUNIT ALPHA-LIKE PROTEIN 5 (NACA5)	nascent polypeptide-associated complex subunit alpha-like protein 5 (NACA5); CONTAINS InterPro DOMAIN/s: Nascent polypeptide-associated complex, alpha subunit (InterPro:IPR016641), Nascent polypeptide-associated complex NAC (InterPro:IPR002715); BEST Arabidopsis thaliana protein match is: Nascent polypeptide-associated complex (NAC), alpha subunit family protein (TAIR:AT4G10480.2); Has 1445 Blast…
AT1G33140.1	366	20.88	13	1.49981	0.399197	2.16181	0.459734	1.51109	0.332023	2.61	1.28	1.41	0.7	2.29	3.37	1.21	1.77	0.85	1.21	1.58	2.4	PIGGYBACK2 (PGY2)	Encodes ribosomal protein L9. Identified in a screen for enhancers of as1. as1/pgy double mutants show defects in leaf vascular patterning and adaxial cell fate. Double mutant analysis indicates pgy genes function in the same pathway as REV, KAN1 and KAN2.
AT1G33240.1	2007	3	3	0.822983	0.020186	0.977662	0.0166434	1.18157	0.0314112	0.87	0.8	0.84	0.78	0.97	1.02	0.94	0.98	1.11	1.17	1.19	1.26	GT-2-LIKE 1 (GTL1)	Encodes a plant transcriptional activator that contains two separate, but similar, trihelix DNA-binding domains, similar to GT-2. Gene is expressed in all aerial parts of the plant, with higher level of expression in siliques. At-GTL2 was thought to be a duplicated copy of this gene but is likely to be a cloning artefact, the result of a chimeric clone. Regulates ploidy-dependent cell growth in t…
AT1G33590.1	211	29.22	16	0.730659	0.0921714	0.926374	0.0317676	1.34134	0.175801	0.61	0.91	0.54	0.86	0.99	0.95	0.93	0.84	1.66	1.63	1.08	1		Leucine-rich repeat (LRR) family protein; INVOLVED IN: signal transduction, response to karrikin, defense response; LOCATED IN: cell wall, chloroplast, plant-type cell wall; EXPRESSED IN: 22 plant structures; EXPRESSED DURING: 14 growth stages; CONTAINS InterPro DOMAIN/s: Leucine-rich repeat, typical subtype (InterPro:IPR003591), Leucine-rich repeat-containing N-terminal domain, type 2 (InterPro:…
AT1G33600.1	889	10.13	7	0.782419	0.145214	0.981102	0.0832587	1.40496	0.239515	0.67	1.15	0.46	0.85	1.09	1.16	0.82	0.86	1.72	1.91	0.95	1.04		Leucine-rich repeat (LRR) family protein; INVOLVED IN: signal transduction; LOCATED IN: cell wall, membrane, plant-type cell wall; EXPRESSED IN: 22 plant structures; EXPRESSED DURING: 13 growth stages; CONTAINS InterPro DOMAIN/s: Leucine-rich repeat-containing N-terminal domain, type 2 (InterPro:IPR013210), Leucine-rich repeat (InterPro:IPR001611); BEST Arabidopsis thaliana protein match is: Leuc…
AT1G33810.1	1141	7.58	5	1.01032	0.0268587	1.06007	0.0240379	1.04273	0.0168598	0.95	1	1.02	1.08	1.02	1.02	1.11	1.1	1.08	1.07	1.02	1.01		unknown protein; FUNCTIONS IN: molecular_function unknown; INVOLVED IN: biological_process unknown; LOCATED IN: chloroplast thylakoid membrane, chloroplast, chloroplast envelope; EXPRESSED IN: 22 plant structures; EXPRESSED DURING: 13 growth stages; Has 39 Blast hits to 39 proteins in 18 species: Archae - 0; Bacteria - 0; Metazoa - 0; Fungi - 0; Plants - 39; Viruses - 0; Other Eukaryotes - 0 (sou…
AT1G33811.1	2036	2.88	3	0.520488	0.0789057	0.959474	0.0535532	1.92269	0.280152	0.7	0.43	0.59	0.35	1.09	1	0.91	0.84	1.53	1.39	2.58	2.19		GDSL-like Lipase/Acylhydrolase superfamily protein; FUNCTIONS IN: hydrolase activity, acting on ester bonds, carboxylesterase activity; INVOLVED IN: lipid metabolic process; LOCATED IN: endomembrane system; EXPRESSED IN: 18 plant structures; EXPRESSED DURING: 13 growth stages; CONTAINS InterPro DOMAIN/s: Lipase, GDSL (InterPro:IPR001087); BEST Arabidopsis thaliana protein match is: GDSL-like Lipa…
AT1G34000.1	919	9.88	7	0.693303	0.107969	0.488728	0.0199358	0.739718	0.106997	0.78	0.48	0.95	0.56	0.45	0.46	0.5	0.54	0.55	0.56	0.91	0.94	ONE-HELIX PROTEIN 2 (OHP2)	Encodes a novel member of the Lhc family from Arabidopsis with one predicted transmembrane alpha-helix closely related to helix I of Lhc protein from PSI (Lhca4). Gene expression is triggered by light stress and both transcript and protein accumulate in a light intensity-dependent manner. Ohp2 is associated with PSI under low- or high-light conditions.
AT1G34430.1	248	26.57	14	1.00259	0.013826	0.952885	0.00751631	0.944289	0.0119984	1.04	0.99	1.01	0.97	0.95	0.97	0.94	0.95	0.92	0.93	0.95	0.97	EMBRYO DEFECTIVE 3003 (EMB3003)	embryo defective 3003 (EMB3003); FUNCTIONS IN: dihydrolipoyllysine-residue acetyltransferase activity, acyltransferase activity; INVOLVED IN: embryo development ending in seed dormancy; LOCATED IN: cytosolic ribosome, plasma membrane, chloroplast, chloroplast envelope; EXPRESSED IN: 23 plant structures; EXPRESSED DURING: 15 growth stages; CONTAINS InterPro DOMAIN/s: 2-oxo acid dehydrogenase, lipo…
AT1G35420.2	1072	8.22	4	0.968658	0.0156622	1.06956	0.0189899	1.09242	0.0267761	0.94	0.99	0.95	1	1.1	1.03	1.11	1.05	1.16	1.09	1.1	1.03		alpha/beta-Hydrolases superfamily protein; FUNCTIONS IN: hydrolase activity; INVOLVED IN: biological_process unknown; EXPRESSED IN: 22 plant structures; EXPRESSED DURING: 13 growth stages; CONTAINS InterPro DOMAIN/s: Dienelactone hydrolase (InterPro:IPR002925); BEST Arabidopsis thaliana protein match is: alpha/beta-Hydrolases superfamily protein (TAIR:AT3G23600.1).
AT1G35580.2	1740	4.02	2	0.964518	0.156821	0.66544	0.0781967	0.713768	0.0900509	0.62	0.95	0.91	1.38	0.58	0.5	0.85	0.74	0.92	0.8	0.61	0.52	CYTOSOLIC INVERTASE 1 (CINV1)	CINV1 / A/N-InvG is an alkaline/neutral invertase that breaks sucrose down into fructose and glucose (GH100). The exact localization of CINV1 remains under investigation but there is evidence that fluorescently-tagged CINV1 localizes to the cytoplasm. atinvg mutants have reduced root growth, reduced invertase activity, and increased expression of antioxidant genes under basal conditions. The leve…
AT1G35620.1	1821	3.82	2	1.00771	0.179897	1.56222	0.418584	1.50556	0.318911	1.06	1.49	0.65	0.84	2.73	1.28	1.49	0.75	2.27	1.13	1.77	0.86	PDI-LIKE 5-2 (PDIL5-2)	Encodes a protein disulfide isomerase-like (PDIL) protein, a member of a multigene family within the thioredoxin (TRX) superfamily. Unlike several other PDI family members, transcript levels for this gene are not up-regulated in response to three different chemical inducers of ER stress (dithiothreitol, beta-mercaptoethanol, and tunicamycin). However, the level of transcripts for this gene is sli…
AT1G35680.1	620	14.27	7	0.892261	0.0957655	0.728754	0.0615218	0.821982	0.0847815	0.83	1.14	0.68	0.92	0.75	0.89	0.6	0.68	0.86	1.04	0.64	0.74	CHLOROPLAST RIBOSOMAL PROTEIN L21 (RPL21C)	Encodes a chloroplast ribosomal protein L21 that is required for chloroplast development and embryogenesis.
AT1G35720.1	1729	4.04	3	1.07635	0.0589001	0.976484	0.0492727	0.900118	0.0192864	0.95	1.02	1.13	1.21	0.89	0.9	1.06	1.07	0.93	0.94	0.86	0.87	ANNEXIN 1 (ANNAT1)	Encodes a member of the annexin gene family, a diverse, multigene family of calcium-dependent, membrane-binding proteins. The protein was determined to have peroxidase activity. This activity is thought to be dependent on the presence of post-translational modifications (most likely phosphorylation). The protein was shown to be present as a mixture of monomer and homodimer. The homodimerization s…
AT1G36160.2	314	22.76	14	1.00369	0.140907	0.911491	0.166296	0.855443	0.135374	1.01	1.38	0.7	0.92	0.82	1.36	0.55	0.91	0.67	1.19	0.6	0.95	ACETYL-COA CARBOXYLASE 1 (ACC1)	Encodes acetyl-CoA carboxylase. Mutant displays uncoordinated cell divisions which are enhanced by cytokinins. Mutant also has aberrant organization of the apical region in the embryo and abnormal root and shoot development and is deficient in freezing tolerance after cold acclimation. Essential for very long chain fatty acid elongation.
AT1G36390.2	1220	6.86	4	0.751606	0.0654985	0.743425	0.0783419	0.977611	0.0875637	0.65	0.63	0.89	0.84	0.56	0.72	0.74	0.95	0.81	1.05	0.86	1.19		Co-chaperone GrpE family protein; FUNCTIONS IN: copper ion binding; INVOLVED IN: protein folding, protein import into mitochondrial matrix; LOCATED IN: chloroplast; EXPRESSED IN: 22 plant structures; EXPRESSED DURING: 13 growth stages; CONTAINS InterPro DOMAIN/s: GrpE nucleotide exchange factor (InterPro:IPR000740), GrpE nucleotide exchange factor, coiled-coil (InterPro:IPR013805), GrpE nucleotid…
AT1G36730.1	1519	5.01	3	0.95213	0.235518	1.94111	0.515431	2.10918	0.339653	1.51	1.15	0.69	0.46	3.25	2.25	1.32	0.95	1.91	1.43	3.05	2.05		Translation initiation factor IF2/IF5; FUNCTIONS IN: binding, translation initiation factor activity; INVOLVED IN: translational initiation, regulation of translational initiation; EXPRESSED IN: sperm cell, male gametophyte, pollen tube; EXPRESSED DURING: L mature pollen stage, M germinated pollen stage; CONTAINS InterPro DOMAIN/s: Translation initiation factor IF2/IF5, N-terminal (InterPro:IPR01…
AT1G37130.1	201	29.68	14	1.74886	0.0593172	1.673	0.0801434	0.921219	0.0420386	1.77	1.89	1.6	1.74	1.87	1.63	1.71	1.49	1.02	0.89	0.95	0.82	NITRATE REDUCTASE 2 (NIA2)	Identified as a mutant resistant to chlorate. Encodes nitrate reductase structural gene. Involved in nitrate assimilation. Has nitrate reductase activity. Up-regulated by the fungus P. indica. Binds transcription factor At2g35940.
AT1G41830.1	1667	4.23	10	2.38375	0.910007	2.41864	0.62771	1.29664	0.316664	0.7	1.82	2.05	4.97	1.36	1.36	3.16	3.8	1.85	1.84	0.76	0.74	SKU5-SIMILAR 6 (SKS6)	SKU5-similar 6 (SKS6); FUNCTIONS IN: pectinesterase activity; INVOLVED IN: oxidation reduction; LOCATED IN: apoplast, cell wall, membrane, plant-type cell wall; EXPRESSED IN: 23 plant structures; EXPRESSED DURING: 13 growth stages; CONTAINS InterPro DOMAIN/s: Cupredoxin (InterPro:IPR008972), Multicopper oxidase, type 2 (InterPro:IPR011706), Multicopper oxidase, type 3 (InterPro:IPR011707), Multic…
AT1G42550.1	466	17.86	11	0.776493	0.0862668	0.970343	0.236614	1.2629	0.316161	0.99	0.72	0.82	0.58	1.56	0.64	1.15	0.53	1.51	0.64	2.03	0.86	PLASTID MOVEMENT IMPAIRED1 (PMI1)	Encodes a plant-specific protein of unknown function that appears to be conserved among angiosperms.
AT1G42960.1	2052	2.82	2	1.01019	0.0914403	0.984457	0.0421783	0.987818	0.0917652	1.13	0.82	1.2	0.89	0.89	1.01	0.95	1.09	0.79	0.9	1.07	1.2		expressed protein localized to the inner membrane of the chloroplast.
AT1G42970.1	32	64.87	63	0.720003	0.0325342	1.13339	0.195769	1.59946	0.307743	0.66	0.77	0.67	0.78	0.78	1.47	0.81	1.47	1.18	2.31	1	1.91	GLYCERALDEHYDE-3-PHOSPHATE DEHYDROGENASE B SUBUNIT (GAPB)	Encodes chloroplast localized glyceraldehyde-3-phosphate dehydrogenase that can use both NADH and NADPH to reduce 1,3-diphosphate glycerate. It forms A2B2 heterotetramers with GapA forms of the GADPH enzyme. These complexes are active in the light under reducing conditions, but show reduced NADPH-dependent activity in response to oxidized thioredoxins and increased NAD(H)/NADP(H) ratios due to th…
AT1G43170.9	79	47.78	33	1.24848	0.205433	1.35907	0.231292	1.07742	0.0498077	1.54	1.66	0.86	0.94	1.57	1.91	0.9	1.06	1.05	1.2	0.96	1.1	RIBOSOMAL PROTEIN 1 (RP1)	Encodes a cytoplasmic ribosomal protein.
AT1G43560.1	1148	7.56	5	0.876739	0.0579172	1.14573	0.213666	1.31877	0.273324	0.75	0.95	0.81	1	0.73	1.49	0.82	1.54	0.99	1.98	0.77	1.54	THIOREDOXIN Y2 (ty2)	thioredoxin Y2 (ty2); FUNCTIONS IN: electron carrier activity, protein disulfide oxidoreductase activity; INVOLVED IN: glycerol ether metabolic process, cell redox homeostasis; LOCATED IN: chloroplast stroma, chloroplast; EXPRESSED IN: 22 plant structures; EXPRESSED DURING: 13 growth stages; CONTAINS InterPro DOMAIN/s: Thioredoxin fold (InterPro:IPR012335), Thioredoxin, core (InterPro:IPR015467),…
AT1G43670.1	275	25.18	14	0.713672	0.0341573	0.98879	0.132933	1.3867	0.186066	0.77	0.66	0.77	0.65	0.76	1.21	0.76	1.22	0.99	1.56	1.18	1.82	FRUCTOSE-1,6-BISPHOSPHATASE (FBP)	Encodes a fructose-1,6-bisphosphatase. This enzyme, in addition to catalyzing the formation of fructose-6-phosphate for sucrose biosynthesis, appears to play a role in fructose-mediated signaling that is independent of its enzymatic activity. atcfbp-1/fins1 mutants have reduced photosynthetic rates, elevated levels of starch and reduced levels of sucrose during the day. Although the protein is ex…
AT1G44446.1	2323	2.07	2	0.904416	0.0215026	1.05697	0.042556	1.15699	0.0522533	0.95	0.89	0.92	0.86	1.15	1.01	1.11	0.96	1.19	1.04	1.28	1.12	CHLORINA 1 (CH1)	Encodes chlorophyllide <i>a</i> oxygenase which converts chlorophyllide <i>a</i> to chlorophyllide <i>b</i> by catalyzing two successive hydroxylations at the 7-methyl group of chlorophyllide <i>a</i> . Mutants are deficient in pigments that associate with thylakoid membrane proteins, lacking chlorophyll <i>b</i> and light-harvesting proteins of photosystem II. The protein was shown through cross…
AT1G44575.1	281	24.83	14	0.6504	0.131199	0.710641	0.253173	1.16615	0.454107	0.72	0.38	0.98	0.52	0.25	0.97	0.32	1.29	0.34	1.33	0.61	2.38	NONPHOTOCHEMICAL QUENCHING 4 (NPQ4)	Encoding PSII-S (CP22), a ubiquitous pigment-binding protein associated with photosystem II (PSII) of higher plants. Involved in nonphotochemical quenching rather than in photosynthesis. Mutant has a normal violaxanthin cycle but has a limited capacity of quenching singlet excited chlorophylls and is tolerant to lipid peroxidation.
AT1G44790.1	2004	3.02	2	1.08481	0.0982055	1.09192	0.106225	1.01655	0.120307	1.13	0.86	1.33	1.02	0.86	1.15	1.01	1.36	0.74	1.01	0.98	1.33		ChaC-like family protein; CONTAINS InterPro DOMAIN/s: ChaC-like protein (InterPro:IPR006840); BEST Arabidopsis thaliana protein match is: ChaC-like family protein (TAIR:AT4G31290.1); Has 1621 Blast hits to 1621 proteins in 610 species: Archae - 0; Bacteria - 916; Metazoa - 235; Fungi - 131; Plants - 128; Viruses - 0; Other Eukaryotes - 211 (source: NCBI BLink).
AT1G44835.1	1451	5.44	3	1.1721	0.112037	1.11839	0.186865	0.957798	0.153516	1.45	1.25	1.07	0.93	1.58	0.95	1.22	0.72	1.14	0.65	1.29	0.74		YbaK/aminoacyl-tRNA synthetase-associated domain; CONTAINS InterPro DOMAIN/s: YbaK/aminoacyl-tRNA synthetase-associated domain (InterPro:IPR007214); Has 1390 Blast hits to 1389 proteins in 506 species: Archae - 0; Bacteria - 937; Metazoa - 52; Fungi - 8; Plants - 40; Viruses - 0; Other Eukaryotes - 353 (source: NCBI BLink).
AT1G44920.1	1378	5.96	3	1.92894	0.604737	2.06282	0.679212	1.0401	0.100146	3.13	2.81	0.94	0.84	2.75	3.63	0.78	1.09	0.83	1.14	0.92	1.27		unknown protein; FUNCTIONS IN: molecular_function unknown; INVOLVED IN: biological_process unknown; LOCATED IN: chloroplast; EXPRESSED IN: 22 plant structures; EXPRESSED DURING: 13 growth stages; CONTAINS InterPro DOMAIN/s: Protein of unknown function DUF3054 (InterPro:IPR021414); Has 246 Blast hits to 246 proteins in 119 species: Archae - 14; Bacteria - 181; Metazoa - 0; Fungi - 0; Plants - 45; …
AT1G45000.1	1414	5.68	5	0.578417	0.0750047	0.741786	0.118454	1.3417	0.273597	0.44	0.7	0.46	0.72	0.52	0.93	0.55	0.96	1.2	2.07	0.75	1.34		AAA-type ATPase family protein; FUNCTIONS IN: hydrolase activity, nucleoside-triphosphatase activity, ATPase activity, nucleotide binding, ATP binding; INVOLVED IN: protein catabolic process; LOCATED IN: proteasome complex, nucleolus, cell wall, plasma membrane, membrane; EXPRESSED IN: 22 plant structures; EXPRESSED DURING: 14 growth stages; CONTAINS InterPro DOMAIN/s: ATPase, AAA+ type, core (In…
AT1G45201.1	1921	3.41	3	1.94624	0.0338417	2.23407	0.0272928	1.1463	0.0247513	2.01	1.89	2	1.89	2.19	2.31	2.21	2.23	1.1	1.15	1.13	1.21	TRIACYLGLYCEROL LIPASE-LIKE 1 (TLL1)	Target of AtGRP7 regulation.
AT1G47128.1	789	11.65	6	0.967179	0.0466967	0.709017	0.101563	0.715934	0.0949229	0.98	1.09	0.86	0.94	0.59	0.95	0.5	0.8	0.6	0.91	0.52	0.84	ESPONSIVE TO DEHYDRATION 21A (RD21A)	cysteine proteinase precursor-like protein/ dehydration stress-responsive gene (RD21). Has been shown to have peptide ligase activity and protease activity in vitro. RD21 is involved in immunity to the necrotrophic fungal pathogen Botrytis cinerea.
AT1G47200.1	1454	5.42	3	0.716837	0.134984	0.713857	0.0218414	1.14823	0.228067	0.95	0.48	0.95	0.48	0.68	0.75	0.67	0.75	0.73	0.79	1.45	1.63	WPP DOMAIN PROTEIN 2 (WPP2)	WPP family members contains an NE targeting domain. This domain, called the WPP domain after a highly conserved Trp-Pro-Pro motif, is necessary for NE targeting of WPP1. RNAi suppression of WPP2 resulted in reduced mitotic activity.
AT1G47260.1	1185	7.16	4	1.03616	0.185584	1.27077	0.195343	1.26191	0.138979	0.63	0.9	1.1	1.51	0.89	0.98	1.58	1.63	1.46	1.54	1	1.05	GAMMA CARBONIC ANHYDRASE 2 (GAMMA CA2)	Encodes mitochondrial gamma carbonic anhydrase. Component of the NADH dehydrogenase complex.
AT1G47500.1	1659	4.25	4	1.27275	0.175356	1.09643	0.153455	0.872405	0.102231	0.87	1.16	1.36	1.71	1	0.75	1.49	1.15	1.15	0.83	0.86	0.65	RNA-BINDING PROTEIN 47C' (RBP47C')	RNA-binding protein 47C' (RBP47C'); CONTAINS InterPro DOMAIN/s: RNA recognition motif, RNP-1 (InterPro:IPR000504), Nucleotide-binding, alpha-beta plait (InterPro:IPR012677); BEST Arabidopsis thaliana protein match is: RNA-binding protein 47C (TAIR:AT1G47490.1); Has 31938 Blast hits to 20447 proteins in 871 species: Archae - 18; Bacteria - 2118; Metazoa - 16550; Fungi - 3781; Plants - 6384; Viruse…
AT1G47550.2	1612	4.53	3	0.670671	0.14793	0.940361	0.236078	1.43099	0.183621	0.47	0.38	1.01	0.82	0.69	0.46	1.54	1.07	1.56	1.07	1.89	1.21	EXOCYST COMPLEX COMPONENT SEC3A (SEC3A)	Encodes a member of the exocyst complex gene family. The exocyst is a protein complex involved in tethering vesicles to the plasma membrane during regulated or polarized secretion.
AT1G48030.2	88	46.56	28	0.843392	0.143705	0.800876	0.138612	0.971636	0.154273	0.78	0.53	1.22	0.84	0.5	0.73	0.8	1.17	0.63	0.93	0.95	1.38	MITOCHONDRIAL LIPOAMIDE DEHYDROGENASE 1 (mtLPD1)	Encodes a mitochondrial lipoamide dehydrogenase whose expression is induced by light.
AT1G48160.1	1982	3.09	2	1.15573	0.141659	1.02311	0.079363	0.9112	0.116076	0.86	1.26	1.01	1.5	1.04	0.84	1.22	0.99	1.2	0.97	0.81	0.66		signal recognition particle 19 kDa protein, putative / SRP19, putative; FUNCTIONS IN: 7S RNA binding; INVOLVED IN: protein targeting, SRP-dependent cotranslational protein targeting to membrane; LOCATED IN: signal recognition particle, signal recognition particle, endoplasmic reticulum targeting; EXPRESSED IN: 24 plant structures; EXPRESSED DURING: 15 growth stages; CONTAINS InterPro DOMAIN/s: Si…
AT1G48350.1	821	11.15	9	1.43109	0.164587	1.55665	0.32769	1.09615	0.215774	1.36	1.06	1.85	1.46	0.9	1.72	1.2	2.4	0.66	1.25	0.85	1.63	EMBRYO DEFECTIVE 3105 (EMB3105)	Ribosomal L18p/L5e family protein; FUNCTIONS IN: structural constituent of ribosome; INVOLVED IN: translation, ribosome biogenesis; LOCATED IN: ribosome, chloroplast, chloroplast envelope; EXPRESSED IN: 22 plant structures; EXPRESSED DURING: 13 growth stages; CONTAINS InterPro DOMAIN/s: Ribosomal protein L18/L5 (InterPro:IPR005484), Ribosomal protein L18, bacterial (InterPro:IPR004389); BEST Arab…
AT1G48410.3	802	11.46	8	1.00053	0.0188098	1.0124	0.0235061	1.01004	0.0230989	1	1.05	0.95	1	1.07	1	1.03	0.95	1.07	1	1.02	0.95	ARGONAUTE 1 (AGO1)	Encodes an RNA Slicer that selectively recruits microRNAs and siRNAs. There is currently no evidence that AGO1 Slicer is in a high molecular weight RNA-induced silencing complex (RISC). Mutants are defective in post-transcriptional gene silencing and have pleiotropic developmental and morphological defects. Through its action on the regulation of ARF17 expression, the protein regulates genes invo…
AT1G48480.1	1287	6.34	5	0.988111	0.0648031	0.905088	0.05812	0.910837	0.0428323	0.84	0.95	1.02	1.15	0.86	0.77	1.05	0.94	1.02	0.91	0.9	0.81	RECEPTOR-LIKE KINASE 1 (RKL1)	Arabidopsis thaliana receptor-like protein kinase (RKL1) gene
AT1G48520.1	240	26.88	14	1.11934	0.0612539	1.14642	0.0263719	1.02389	0.0601185	1	1.21	1.03	1.24	1.18	1.1	1.2	1.11	1.16	1.09	0.95	0.9	GLU-ADT SUBUNIT B (GATB)	Encodes Glu-tRNA(Gln) amidotransferase subunit B (from Genbank record AF239836).
AT1G48600.2	959	9.49	6	0.839549	0.00705847	0.845921	0.0504582	0.99649	0.0612346	0.82	0.85	0.83	0.86	0.76	0.93	0.76	0.94	0.9	1.12	0.88	1.09	PHOSPHOETHANOLAMINE N-METHYLTRANSFERASE (PMEAMT)	Encodes a phosphoethanolamine N-methyltransferase that catalyses the last two methylation steps of the three sequential methylations of phosphoethanolamine (PEA) that are required for the synthesis of phosphocholine (PCho) in plants.
AT1G48620.1	2061	2.78	2	1.69936	0.58473	1.32548	0.323945	0.991656	0.283096	1.5	0.58	3.34	1.38	0.94	0.66	2.09	1.61	0.63	0.45	1.69	1.2	HIGH MOBILITY GROUP A5 (HON5)	This gene is predicted to encodes a histone H1/H5 family member. A plant line expressing an RNAi construct targeted against HON5 shows a reduced level of agrobacterium-mediated root transformation.
AT1G48630.1	554	15.68	14	1.38669	0.0538607	1.32503	0.0771006	0.949853	0.0478341	1.33	1.27	1.51	1.43	1.14	1.34	1.31	1.51	0.85	1	0.9	1.06	RECEPTOR FOR ACTIVATED C KINASE 1B (RACK1B_AT)	Encodes a protein with similarity to mammalian RACKs. RACKs function to shuttle activated protein kinase C to different subcellular sites and may also function as a scaffold through physical interactions with other proteins. RACK1B has no phenotype on its own and probably acts redundantly with RACK1A and RACK1C.
AT1G48830.2	878	10.28	8	1.0151	0.12188	1.16623	0.26937	1.17632	0.292881	1.16	0.78	1.28	0.84	0.67	1.57	0.73	1.69	0.58	1.33	0.87	1.92		Ribosomal protein S7e family protein; FUNCTIONS IN: structural constituent of ribosome; INVOLVED IN: translation; LOCATED IN: cytosolic small ribosomal subunit, cytosolic ribosome, cell wall, plasma membrane, chloroplast; EXPRESSED IN: 23 plant structures; EXPRESSED DURING: 13 growth stages; CONTAINS InterPro DOMAIN/s: Ribosomal protein S7e (InterPro:IPR000554); BEST Arabidopsis thaliana protein …
AT1G48850.1	793	11.6	7	1.33674	0.169542	1.00417	0.130703	0.775441	0.0971067	1.26	0.99	1.8	1.29	0.72	0.99	0.95	1.36	0.54	0.79	0.75	1.02	EMBRYO DEFECTIVE 1144 (EMB1144)	embryo defective 1144 (EMB1144); FUNCTIONS IN: chorismate synthase activity; INVOLVED IN: aromatic amino acid family biosynthetic process, embryo development ending in seed dormancy; LOCATED IN: nucleolus, chloroplast; EXPRESSED IN: 25 plant structures; EXPRESSED DURING: 15 growth stages; CONTAINS InterPro DOMAIN/s: Chorismate synthase, conserved site (InterPro:IPR020541), Chorismate synthase (In…
AT1G48860.2	867	10.47	8	0.714959	0.0148458	0.878224	0.0435394	1.21802	0.0613389	0.71	0.75	0.68	0.72	0.97	0.82	0.93	0.79	1.36	1.15	1.28	1.09		RNA 3'-terminal phosphate cyclase/enolpyruvate transferase, alpha/beta; FUNCTIONS IN: 3-phosphoshikimate 1-carboxyvinyltransferase activity, transferase activity, transferring alkyl or aryl (other than methyl) groups, catalytic activity; INVOLVED IN: glyphosate metabolic process, aromatic amino acid family biosynthetic process; LOCATED IN: chloroplast; CONTAINS InterPro DOMAIN/s: 3-phosphoshikima…
AT1G48900.1	1975	3.12	2	1.26715	0.342654	0.808122	0.208448	0.790628	0.281204	0.86	2.13	0.59	1.49	1.33	0.58	0.94	0.38	1.58	0.69	0.63	0.26		Signal recognition particle, SRP54 subunit protein; FUNCTIONS IN: 7S RNA binding, mRNA binding, nucleoside-triphosphatase activity, GTP binding, nucleotide binding; INVOLVED IN: SRP-dependent cotranslational protein targeting to membrane, signal sequence recognition, SRP-dependent cotranslational protein targeting to membrane; LOCATED IN: signal recognition particle, signal recognition particle, …
AT1G48920.1	315	22.69	12	1.01177	0.0966448	1.52241	0.140587	1.52089	0.134842	0.78	0.97	1.05	1.25	1.2	1.5	1.5	1.89	1.51	1.87	1.21	1.49	NUCLEOLIN LIKE 1 (NUC-L1)	Encodes ATNUC-L1 (NUCLEOLIN LIKE 1), the predominant form of the two nucleolin proteins found in Arabidopsis. This protein is involved in rRNA processing, ribosome biosynthesis, and vascular pattern formation. PARL1 localizes to the nucleolus and parl1 mutants accumulate elevated levels of the unspliced 35S pre-rRNA. parl1 mutants also have defects in cotyledon, leaf, sepal, and petal vein patter…
AT1G49380.1	1606	4.56	2	0.918404	0.101826	0.866864	0.0474066	0.963706	0.0988059	0.98	0.7	1.17	0.82	0.76	0.83	0.9	0.98	0.76	0.84	1.08	1.18		cytochrome c biogenesis protein family; FUNCTIONS IN: molecular_function unknown; INVOLVED IN: cytochrome complex assembly; LOCATED IN: chloroplast; EXPRESSED IN: 22 plant structures; EXPRESSED DURING: 13 growth stages; CONTAINS InterPro DOMAIN/s: ResB-like (InterPro:IPR007816); Has 1416 Blast hits to 1414 proteins in 516 species: Archae - 0; Bacteria - 1016; Metazoa - 2; Fungi - 0; Plants - 45; …
AT1G49430.1	2281	2.11	3	1.10623	0.0587331	0.856713	0.0876073	0.767895	0.0688553	1.01	1	1.21	1.2	0.9	0.66	1.08	0.79	0.89	0.65	0.89	0.65	LONG-CHAIN ACYL-COA SYNTHETASE 2 (LACS2)	Encodes a long chain acyl-CoA synthetase that catalyzes the synthesis of omega-hydroxy fatty acyl-CoA intermediates in the pathway to cutin synthesis. Required for repression of lateral root formation.
AT1G49600.1	2265	2.13	3	1.074	0.083819	1.12278	0.110309	1.03334	0.0604905	0.92	0.94	1.21	1.22	1.08	0.87	1.41	1.14	1.15	0.94	1.13	0.92	RNA-BINDING PROTEIN 47A (RBP47A)	RNA-binding protein 47A (RBP47A); FUNCTIONS IN: RNA binding; EXPRESSED IN: 24 plant structures; EXPRESSED DURING: 14 growth stages; CONTAINS InterPro DOMAIN/s: RNA recognition motif, RNP-1 (InterPro:IPR000504), Nucleotide-binding, alpha-beta plait (InterPro:IPR012677); BEST Arabidopsis thaliana protein match is: RNA-binding protein 47B (TAIR:AT3G19130.1); Has 46260 Blast hits to 24920 proteins in…
AT1G49630.3	2384	2.03	17	1.36008	0.113302	0.925689	0.0247179	0.69368	0.0614851	1.57	1.17	1.54	1.16	0.97	0.89	0.96	0.88	0.62	0.56	0.83	0.76	PRESEQUENCE PROTEASE 2 (PREP2)	Zinc metalloprotease pitrilysin subfamily A. Signal peptide degrading enzyme targeted to mitochondria and chloroplasts. Expressed in flower, leaf and root. Not expressed in silique and shoot.
AT1G49750.1	561	15.59	8	0.728268	0.0655978	0.617058	0.0440441	0.837706	0.0939592	0.64	0.88	0.6	0.79	0.72	0.56	0.66	0.52	1.09	0.83	0.8	0.63		Leucine-rich repeat (LRR) family protein; LOCATED IN: chloroplast; EXPRESSED IN: 22 plant structures; EXPRESSED DURING: 13 growth stages; CONTAINS InterPro DOMAIN/s: Leucine-rich repeat (InterPro:IPR001611); BEST Arabidopsis thaliana protein match is: Leucine-rich repeat (LRR) family protein (TAIR:AT3G19320.1); Has 196117 Blast hits to 67164 proteins in 2660 species: Archae - 391; Bacteria - 3519…
AT1G49760.2	345	21.54	12	0.986042	0.136226	1.29276	0.0365059	1.40783	0.199954	0.71	1.19	0.79	1.25	1.24	1.22	1.34	1.37	1.74	1.77	1.06	1.07	POLY(A) BINDING PROTEIN 8 (PAB8)	polyadenylate-binding protein, putative / PABP, putative, similar to poly(A)-binding protein GB:AAF66825 GI:7673359 from (Nicotiana tabacum). Highly and ubiquitously expressed. Member of the class II PABP family.
AT1G49970.1	1512	5.05	4	1.0185	0.125358	1.1298	0.166415	1.11532	0.159102	0.73	1.01	0.99	1.34	0.77	1.15	1.03	1.57	1.04	1.53	0.76	1.14	CLP PROTEASE PROTEOLYTIC SUBUNIT 1 (CLPR1)	Encodes a ClpP-related sequence. Though similar to ClpP proteins, this does not contains the highly conserved catalytic triad of Ser-type proteases (Ser-His-Asp). The name reflects nomenclature described in Adam et. al (2001).
AT1G50010.1	721	12.58	29	0.843644	0.0881615	0.987878	0.0834892	1.17311	0.0701365	0.79	0.64	1.07	0.87	0.84	0.85	1.13	1.14	1.05	1.06	1.28	1.31	TUBULIN ALPHA-2 CHAIN (TUA2)	Encodes alpha-2,4 tubulin. TUA2 and TUA4 encode identical proteins.
AT1G50200.1	160	34.83	16	0.849335	0.0480879	1.09769	0.0528028	1.29519	0.0587012	0.85	0.74	0.97	0.84	0.99	1.05	1.12	1.24	1.16	1.28	1.29	1.45	ALANYL-TRNA SYNTHETASE (ALATS)	Alanyl-tRNA synthetase (ALATS); FUNCTIONS IN: alanine-tRNA ligase activity, ligase activity, forming aminoacyl-tRNA and related compounds, nucleotide binding, nucleic acid binding, ATP binding; INVOLVED IN: alanyl-tRNA aminoacylation, response to cadmium ion; LOCATED IN: mitochondrion, chloroplast; EXPRESSED IN: 25 plant structures; EXPRESSED DURING: 13 growth stages; CONTAINS InterPro DOMAIN/s: …
AT1G50250.1	829	11.03	36	1.40126	0.0870007	0.817448	0.0217189	0.591875	0.0345391	1.21	1.49	1.31	1.6	0.78	0.78	0.86	0.86	0.65	0.65	0.53	0.53	FTSH PROTEASE 1 (FTSH1)	encodes an FTSH protease that is localized to the chloroplast. Involved in the D1 repair cycle of Photosystem II. FtsH1 and FtsH5 are interchangeable in thylakoid membranes.
AT1G50320.1	1048	8.45	5	0.905313	0.148104	0.805254	0.138565	0.90352	0.121151	1.28	0.96	0.79	0.58	0.79	1.18	0.52	0.73	0.63	0.92	0.86	1.21	THIOREDOXIN X (THX)	encodes a prokaryotic thioredoxin
AT1G50450.1	1021	8.7	6	1.54507	0.433413	1.44682	0.359337	1.01142	0.0954096	0.73	0.95	1.89	2.61	0.77	0.91	1.85	2.25	1.08	1.24	0.79	0.95		Saccharopine dehydrogenase ; FUNCTIONS IN: binding, catalytic activity; INVOLVED IN: metabolic process; LOCATED IN: chloroplast; EXPRESSED IN: 21 plant structures; EXPRESSED DURING: 13 growth stages; CONTAINS InterPro DOMAIN/s: Saccharopine dehydrogenase / Homospermidine synthase (InterPro:IPR005097), NAD(P)-binding domain (InterPro:IPR016040); Has 1549 Blast hits to 1547 proteins in 500 species:…
AT1G50480.1	605	14.61	9	0.830097	0.0471892	1.1131	0.0315844	1.33013	0.0492175	0.93	0.78	0.89	0.72	1.18	1.12	1.13	1.03	1.27	1.22	1.39	1.43	10-FORMYLTETRAHYDROFOLATE SYNTHETASE (THFS)	10-formyltetrahydrofolate synthetase (THFS) mRNA, complete
AT1G50940.1	2017	2.95	2	0.694547	0.0354363	0.918311	0.0622096	1.3103	0.0600267	0.74	0.77	0.63	0.64	0.92	1.08	0.77	0.9	1.22	1.43	1.19	1.39	ELECTRON TRANSFER FLAVOPROTEIN ALPHA (ETFALPHA)	Encodes the electron transfer flavoprotein ETF alpha, a putative subunit of the mitochondrial electron transfer flavoprotein complex (ETF beta is At5g43430.1) in Arabidopsis. Mutations of the ETF beta gene results in accelerated senescence and early death compared to wild-type during extended darkness.
AT1G51060.1	2487	2	5	0.888146	0.106237	0.832254	0.0983004	0.931826	0.0421779	1	1.13	0.67	0.76	0.95	1.05	0.63	0.7	0.94	1.04	0.83	0.92	HISTONE H2A 10 (HTA10)	Encodes HTA10, a histone H2A protein.
AT1G51110.1	301	23.38	11	0.824386	0.193871	0.807141	0.134766	1.0363	0.166382	0.78	0.42	1.36	0.74	0.6	0.55	1.08	1	0.76	0.74	1.33	1.32		Plastid-lipid associated protein PAP / fibrillin family protein; FUNCTIONS IN: structural molecule activity; INVOLVED IN: tryptophan biosynthetic process; LOCATED IN: chloroplast thylakoid membrane, chloroplast, membrane; EXPRESSED IN: 21 plant structures; EXPRESSED DURING: 13 growth stages; CONTAINS InterPro DOMAIN/s: Plastid lipid-associated protein/fibrillin (InterPro:IPR006843); BEST Arabidop…
AT1G51500.1	2228	2.2	2	1.37141	0.0953839	1.30836	0.0844763	0.957863	0.0864208	1.17	1.47	1.26	1.58	1.39	1.13	1.5	1.21	1.18	0.95	0.94	0.76	ATP-BINDING CASSETTE G12 (ABCG12)	Encodes an ABC transporter involved in cuticular wax biosynthesis. Lines carrying recessive mutations in this locus have weakly glaucous stem surface, and relative elevated secondary alcohols and ketones.
AT1G51630.1	2711	1.46	2	1.62301	0.654988	1.2589	0.597633	0.977722	0.449004	3.5	1.36	1.18	0.46	2.99	0.79	0.99	0.27	0.84	0.22	2.27	0.58		O-fucosyltransferase family protein; CONTAINS InterPro DOMAIN/s: GDP-fucose protein O-fucosyltransferase (InterPro:IPR019378); BEST Arabidopsis thaliana protein match is: O-fucosyltransferase family protein (TAIR:AT3G21190.1); Has 751 Blast hits to 749 proteins in 27 species: Archae - 0; Bacteria - 0; Metazoa - 0; Fungi - 0; Plants - 751; Viruses - 0; Other Eukaryotes - 0 (source: NCBI BLink).
AT1G51680.1	1133	7.72	5	0.992514	0.0333537	0.956492	0.0309089	0.955195	0.011357	1.07	1.03	0.95	0.92	1.02	1	0.91	0.9	0.95	0.93	0.98	0.96	4-COUMARATE:COA LIGASE 1 (4CL1)	encodes an isoform of 4-coumarate:CoA ligase (4CL), which is involved in the last step of the general phenylpropanoid pathway. In addition to 4-coumarate, it also converts ferulate. The catalytic efficiency was in the following (descending) order: p-coumaric acid, ferulic acid, caffeic acid and 5-OH-ferulic acid. At4CL1 was unable to use sinapic acid as substrate.
AT1G51690.3	1499	5.13	2	1.53336	0.153941	1.55973	0.512787	1.06655	0.367981	1.85	1.31	1.74	1.24	2.54	0.72	2.36	0.63	1.41	0.39	1.94	0.52	PROTEIN PHOSPHATASE 2A 55 KDA REGULATORY SUBUNIT B ALPHA ISOFORM (B ALPHA)	55 kDa B regulatory subunit of phosphatase 2A mRNA,
AT1G51710.1	1149	7.56	4	1.16415	0.209541	1.07493	0.0634773	1.0149	0.196399	0.78	1.45	0.83	1.6	1.13	0.9	1.2	1.07	1.47	1.2	0.77	0.62	UBIQUITIN-SPECIFIC PROTEASE 6 (UBP6)	Ubiquitin-specific protease 6 (UBP6). Deubiquinating enzyme. Interacts with calmodulin.
AT1G51980.1	116	40.22	20	0.77298	0.0954841	1.25361	0.0198339	1.69268	0.192401	0.62	0.95	0.6	0.92	1.26	1.31	1.21	1.24	1.98	2.07	1.33	1.39		Insulinase (Peptidase family M16) protein; FUNCTIONS IN: metalloendopeptidase activity, ATP binding; INVOLVED IN: proteolysis, response to salt stress; LOCATED IN: in 6 components; EXPRESSED IN: 28 plant structures; EXPRESSED DURING: 16 growth stages; CONTAINS InterPro DOMAIN/s: Peptidase M16, zinc-binding site (InterPro:IPR001431), Peptidase M16, C-terminal (InterPro:IPR007863), Peptidase M16, N…
AT1G52000.1	1842	3.74	2	1.60294	0.575451	1.7913	0.494838	1.20619	0.243477	1.14	0.54	3.22	1.51	0.91	0.96	2.54	2.75	0.73	0.85	1.56	1.69		Mannose-binding lectin superfamily protein; FUNCTIONS IN: molecular_function unknown; INVOLVED IN: response to salt stress; LOCATED IN: cellular_component unknown; EXPRESSED IN: 22 plant structures; EXPRESSED DURING: 14 growth stages; CONTAINS InterPro DOMAIN/s: Mannose-binding lectin (InterPro:IPR001229); BEST Arabidopsis thaliana protein match is: myrosinase-binding protein 1 (TAIR:AT1G52040.1)…
AT1G52040.1	2600	1.87	2	1.23966	0.13959	1.00638	0.110082	0.82245	0.0972476	1.25	0.92	1.6	1.19	0.76	1	0.97	1.29	0.6	0.8	0.81	1.08	MYROSINASE-BINDING PROTEIN 1 (MBP1)	Encodes myrosinase-binding protein expressed in flowers.
AT1G52280.1	769	12	6	0.954289	0.0484579	0.984457	0.0421783	1.02825	0.0420933	1.08	0.95	0.95	0.84	1.09	1.01	0.95	0.89	1	0.93	1.13	1.06	RAB GTPASE HOMOLOG G3D (RABG3d)	RAB GTPase homolog G3D (RABG3d); FUNCTIONS IN: GTP binding; INVOLVED IN: protein transport, small GTPase mediated signal transduction; LOCATED IN: plasma membrane, vacuole; EXPRESSED IN: 26 plant structures; EXPRESSED DURING: 15 growth stages; CONTAINS InterPro DOMAIN/s: Ras GTPase (InterPro:IPR001806), Small GTP-binding protein (InterPro:IPR005225), Small GTPase (InterPro:IPR020851), Ras (InterP…
AT1G52340.1	1713	4.08	2	1.72639	0.478595	1.22495	0.185748	0.859075	0.225007	0.82	1.91	1.19	2.99	1.05	0.83	1.69	1.33	1.32	1.17	0.52	0.43	ABA DEFICIENT 2 (ABA2)	Encodes a cytosolic short-chain dehydrogenase/reductase involved in the conversion of xanthoxin to ABA-aldehyde during ABA biosynthesis. Mutants are insensitive to sucrose and glucose.
AT1G52360.2	858	10.55	5	0.841443	0.0467775	0.844648	0.0789559	0.990779	0.0770963	0.94	0.9	0.78	0.74	1.05	0.8	0.86	0.67	1.1	0.84	1.15	0.88		Coatomer, beta' subunit; FUNCTIONS IN: structural molecule activity; INVOLVED IN: intracellular protein transport, vesicle-mediated transport; LOCATED IN: membrane coat, COPI vesicle coat; EXPRESSED IN: 24 plant structures; EXPRESSED DURING: 13 growth stages; CONTAINS InterPro DOMAIN/s: WD40 repeat 2 (InterPro:IPR019782), Coatomer, WD associated region (InterPro:IPR006692), Cytochrome cd1-nitrite…
AT1G52400.3	1458	5.39	3	0.779797	0.0303186	0.770452	0.0790278	0.990285	0.0754444	0.86	0.79	0.76	0.71	0.69	0.97	0.61	0.81	0.84	1.06	0.9	1.17	BETA GLUCOSIDASE 18 (BGLU18)	encodes a member of glycosyl hydrolase family 1, located in inducible ER bodies which were formed after wounding, required in inducible ER body formation
AT1G52410.2	2312	2.07	3	0.97952	0.147997	0.976598	0.0734787	1.04118	0.136757	0.66	1.05	0.86	1.36	0.87	0.83	1.13	1.08	1.31	1.25	0.82	0.79	TSK-ASSOCIATING PROTEIN 1 (TSA1)	Contains a novel calcium-binding repeat sequence. Binds TSK in vitro. Localizes to small cytoplasmic vesicles in interphase cells. In cells synchronized for cell division, TSA1 and TSK relocalize to ends of spindle microtubules that are ahead of separating chromatids during metaphase and anaphase of mitosis. May be involved in mitosis together with TSK. Expressed preferentially in the flower and …
AT1G52510.1	295	23.97	15	0.704614	0.153002	0.691846	0.142197	0.962935	0.0960533	0.8	1.09	0.39	0.54	0.88	0.99	0.44	0.45	1.06	1.18	0.75	0.86		alpha/beta-Hydrolases superfamily protein; FUNCTIONS IN: hydrolase activity, catalytic activity; LOCATED IN: chloroplast, chloroplast envelope; EXPRESSED IN: 21 plant structures; EXPRESSED DURING: 13 growth stages; CONTAINS InterPro DOMAIN/s: Epoxide hydrolase-like (InterPro:IPR000639), Alpha/beta hydrolase fold-1 (InterPro:IPR000073); BEST Arabidopsis thaliana protein match is: alpha/beta-Hydrol…
AT1G52670.1	1586	4.66	2	1.00488	0.0133564	1.05901	0.0393655	1.04948	0.0405823	0.98	1.03	0.98	1.03	1.13	0.99	1.13	0.99	1.14	1	1.1	0.96		Single hybrid motif superfamily protein; FUNCTIONS IN: binding; LOCATED IN: chloroplast; EXPRESSED IN: 22 plant structures; EXPRESSED DURING: 14 growth stages; CONTAINS InterPro DOMAIN/s: Single hybrid motif (InterPro:IPR011053), Biotin/lipoyl attachment (InterPro:IPR000089); BEST Arabidopsis thaliana protein match is: Single hybrid motif superfamily protein (TAIR:AT3G15690.2); Has 3136 Blast hit…
AT1G52730.2	1931	3.34	3	1.08397	0.0428016	1.22769	0.0967597	1.12988	0.0990822	0.99	1.13	1.04	1.18	1.04	1.37	1.09	1.42	1.04	1.37	0.91	1.2		Transducin/WD40 repeat-like superfamily protein; CONTAINS InterPro DOMAIN/s: WD40 repeat 2 (InterPro:IPR019782), WD40 repeat-like-containing domain (InterPro:IPR011046), WD40 repeat, conserved site (InterPro:IPR019775), WD40-repeat-containing domain (InterPro:IPR017986), WD40/YVTN repeat-like-containing domain (InterPro:IPR015943), WD40 repeat (InterPro:IPR001680), WD40 repeat, subgroup (InterPro…
AT1G52760.1	1625	4.45	2	1.03788	0.107823	1.23515	0.0410597	1.21268	0.131477	0.85	1.22	0.86	1.22	1.31	1.16	1.31	1.17	1.51	1.34	1.06	0.94	LYSOPHOSPHOLIPASE 2 (LysoPL2)	Encodes a lysophospholipase 2 (LysoPL2). Involved in tolerance to cadmium-induced oxidative stress. Binds Acyl-CoA-binding protein 2 (ACBP2).
AT1G52780.1	2249	2.15	2	0.910374	0.0393931	1.02943	0.031185	1.11862	0.0361479	0.82	0.91	0.9	1.01	0.99	0.96	1.1	1.07	1.19	1.17	1.07	1.05		Protein of unknown function (DUF2921); FUNCTIONS IN: molecular_function unknown; INVOLVED IN: biological_process unknown; LOCATED IN: membrane; EXPRESSED IN: cultured cell, callus, leaf; CONTAINS InterPro DOMAIN/s: Protein of unknown function DUF2921 (InterPro:IPR021319); BEST Arabidopsis thaliana protein match is: Protein of unknown function (DUF2921) (TAIR:AT4G21700.1); Has 114 Blast hits to 99…
AT1G53210.1	1168	7.33	4	0.833568	0.0453943	0.690335	0.0661952	0.809447	0.0783592	0.95	0.82	0.84	0.72	0.84	0.61	0.76	0.55	0.88	0.64	0.99	0.73		sodium/calcium exchanger family protein / calcium-binding EF hand family protein; FUNCTIONS IN: calcium ion binding; INVOLVED IN: transmembrane transport; LOCATED IN: vacuolar membrane, plasma membrane, vacuole, membrane, plant-type vacuole; EXPRESSED IN: 27 plant structures; EXPRESSED DURING: 16 growth stages; CONTAINS InterPro DOMAIN/s: EF-Hand 1, calcium-binding site (InterPro:IPR018247), Sodi…
AT1G53240.1	90	45.97	34	0.976333	0.124078	1.1873	0.163692	1.24887	0.197897	1.29	0.9	1.01	0.7	1.07	1.6	0.82	1.26	0.81	1.24	1.18	1.77	MITOCHONDRIAL MALATE DEHYDROGENASE 1 (mMDH1)	mMDH1 encodes a mitochrondrial malate dehydrogenase. It is expressed at higher levels than the other mitochrondrial isoform mMDH2 (At3G15020) according to transcript and proteomic analyses.
AT1G53280.1	1743	4.02	2	0.937716	0.0743742	0.712773	0.0388864	0.7618	0.0273394	1.13	0.96	0.89	0.77	0.78	0.78	0.64	0.65	0.71	0.72	0.81	0.81	DJ-1 HOMOLOG B (DJ1B)	Encodes a homolog of animal DJ-1 superfamily protein. In the A. thaliana genome, three genes encoding close homologs of human DJ-1 were identified AT3G14990 (DJ1A), AT1G53280 (DJ1B) and AT4G34020 (DJ1C). Among the three homologs, DJ1C is essential for chloroplast development and viability.
AT1G53310.3	425	18.97	23	0.820007	0.0697281	1.1363	0.21881	1.39615	0.284372	0.65	0.87	0.77	0.98	0.7	1.39	0.84	1.61	1.06	2.09	0.82	1.61	PHOSPHOENOLPYRUVATE CARBOXYLASE 1 (PPC1)	Encodes one of four Arabidopsis phosphoenolpyruvate carboxylase proteins.
AT1G53500.1	1877	3.57	7	1.97016	0.145082	2.07819	0.261617	1.06641	0.145045	1.71	2.11	1.75	2.31	2.4	1.51	2.63	1.77	1.45	0.95	1.11	0.76	MUCILAGE-MODIFIED 4 (MUM4)	encodes a putative NDP-L-rhamnose synthase, an enzyme required for the synthesis of the pectin rhamnogalacturonan I, the major component of Arabidopsis mucilage. Gene is involved in seed coat mucilage cell development. Mutant analyses suggest that MUM4 is required for complete mucilage synthesis, cytoplasmic rearrangement and seed coat development.
AT1G53520.1	1546	4.88	3	1.2194	0.237206	1.12237	0.138408	1.01447	0.243729	1.66	0.82	1.6	0.79	1.38	0.9	1.34	0.87	0.79	0.52	1.66	1.09	FATTY-ACID-BINDING PROTEIN 3 (FAP3)	Encodes a plastid stroma localized fatty acid binding protein involved in fatty acid metabolism.
AT1G53750.1	723	12.57	9	0.876768	0.111924	1.43068	0.0414965	1.72011	0.216117	1.11	0.72	1.03	0.65	1.41	1.54	1.34	1.43	1.29	1.41	2.03	2.15	REGULATORY PARTICLE TRIPLE-A 1A (RPT1A)	26S proteasome AAA-ATPase subunit RPT1a (RPT1a) mRNA,
AT1G53840.1	1673	4.2	2	0.971221	0.117091	1.33432	0.237832	1.37984	0.258384	1.28	0.91	0.97	0.72	1.92	1.1	1.49	0.83	1.49	0.86	2.05	1.13	PECTIN METHYLESTERASE 1 (PME1)	encodes a pectin methylesterase
AT1G53850.2	991	9.05	4	0.65189	0.0631616	0.739446	0.116937	1.16378	0.215076	0.79	0.58	0.72	0.52	0.57	0.98	0.51	0.9	0.69	1.21	1.03	1.72	20S PROTEASOME ALPHA SUBUNIT E1 (PAE1)	Encodes alpha5 subunit of 20s proteosome involved in protein degradation and RNA degradation.
AT1G54010.1	1844	3.73	2	1.1249	0.16934	1.01212	0.081345	0.953139	0.153335	0.78	1.29	0.91	1.51	1.05	0.82	1.21	0.96	1.33	1.06	0.79	0.63		GDSL-like Lipase/Acylhydrolase superfamily protein; FUNCTIONS IN: hydrolase activity, acting on ester bonds, carboxylesterase activity; INVOLVED IN: lipid metabolic process; LOCATED IN: plasma membrane, vacuole, membrane; EXPRESSED IN: cultured cell, leaf; EXPRESSED DURING: seedling growth; CONTAINS InterPro DOMAIN/s: Lipase, GDSL (InterPro:IPR001087); BEST Arabidopsis thaliana protein match is: …
AT1G54080.2	2003	3.02	2	1.88758	0.163011	1.29896	0.149514	0.681776	0.0507731	1.58	1.63	2.13	2.21	1.25	0.96	1.69	1.29	0.78	0.6	0.76	0.59	OLIGOURIDYLATE-BINDING PROTEIN 1A (UBP1A)	oligouridylate-binding protein 1A (UBP1A); FUNCTIONS IN: mRNA 3'-UTR binding; LOCATED IN: plasma membrane; EXPRESSED IN: 24 plant structures; EXPRESSED DURING: 14 growth stages; CONTAINS InterPro DOMAIN/s: RNA recognition motif, RNP-1 (InterPro:IPR000504), Nucleotide-binding, alpha-beta plait (InterPro:IPR012677); BEST Arabidopsis thaliana protein match is: RNA-binding (RRM/RBD/RNP motifs) family…
AT1G54100.2	874	10.43	6	0.831995	0.235689	1.06119	0.208337	1.61513	0.476038	0.86	0.37	1.47	0.62	1.01	0.6	1.61	1.02	1.15	0.71	2.91	1.69	ALDEHYDE DEHYDROGENASE 7B4 (ALDH7B4)	Aldehyde dehydrogenase
AT1G54220.2	1390	5.88	7	0.930958	0.0351715	0.939572	0.0354969	0.999427	0.0340104	1.02	0.94	0.92	0.85	0.95	1.03	0.86	0.93	0.92	1	0.99	1.09		Dihydrolipoamide acetyltransferase, long form protein; FUNCTIONS IN: dihydrolipoyllysine-residue acetyltransferase activity, acyltransferase activity; INVOLVED IN: pyruvate metabolic process, metabolic process; LOCATED IN: mitochondrion; EXPRESSED IN: 23 plant structures; EXPRESSED DURING: 13 growth stages; CONTAINS InterPro DOMAIN/s: 2-oxo acid dehydrogenase, lipoyl-binding site (InterPro:IPR003…
AT1G54270.1	2110	2.51	14	1.08623	0.132917	0.99974	0.0864498	0.949883	0.137313	1.24	0.82	1.38	0.91	0.82	1.08	0.9	1.2	0.65	0.86	0.98	1.31	EIF4A-2 (EIF4A-2)	member of eIF4A - eukaryotic initiation factor 4A
AT1G54410.1	2095	2.61	2	1.1338	0.211298	1.48621	0.304585	1.3165	0.140145	1.38	1.6	0.73	0.82	1.61	2.27	0.85	1.21	1.15	1.64	1.03	1.45		dehydrin family protein; FUNCTIONS IN: molecular_function unknown; INVOLVED IN: response to water, response to stress; LOCATED IN: chloroplast; EXPRESSED IN: 24 plant structures; EXPRESSED DURING: 15 growth stages; Has 604 Blast hits to 498 proteins in 128 species: Archae - 0; Bacteria - 12; Metazoa - 151; Fungi - 65; Plants - 159; Viruses - 0; Other Eukaryotes - 217 (source: NCBI BLink).
AT1G54520.1	1279	6.37	4	1.26444	0.130266	1.20838	0.245685	0.984735	0.211468	0.97	1.29	1.19	1.6	1.43	0.71	1.79	0.9	1.53	0.74	1.1	0.57		unknown protein; FUNCTIONS IN: molecular_function unknown; INVOLVED IN: biological_process unknown; LOCATED IN: chloroplast; EXPRESSED IN: 24 plant structures; EXPRESSED DURING: 15 growth stages; CONTAINS InterPro DOMAIN/s: Protein of unknown function DUF1517 (InterPro:IPR010903); Has 276 Blast hits to 275 proteins in 83 species: Archae - 0; Bacteria - 108; Metazoa - 6; Fungi - 0; Plants - 113; V…
AT1G54630.1	1802	3.92	3	1.13929	0.0569991	1.00489	0.124594	0.876059	0.0993239	1.26	1.21	1.06	1.03	0.88	1.31	0.74	1.1	0.69	1.03	0.72	1.07	ACYL CARRIER PROTEIN 3 (ACP3)	encodes an acyl carrier protein expressed in leaves, roots, and dry seeds. Gene expression is not regulated by light.
AT1G54780.1	528	16.17	9	0.54987	0.0582544	0.673107	0.0950807	1.21891	0.157072	0.7	0.58	0.5	0.42	0.63	0.92	0.46	0.69	0.88	1.33	1.07	1.6	THYLAKOID LUMEN PROTEIN 18.3 (TLP18.3)	Encodes a thylakoid lumen protein regulating photosystem II repair cycle. Has acid phosphatase activity.
AT1G55210.2	1715	4.08	2	0.63589	0.148488	0.96776	0.204644	1.62622	0.350465	1.04	0.61	0.57	0.32	0.97	1.51	0.53	0.86	0.9	1.5	1.53	2.58		Disease resistance-responsive (dirigent-like protein) family protein; FUNCTIONS IN: molecular_function unknown; INVOLVED IN: lignan biosynthetic process, defense response; LOCATED IN: endomembrane system; EXPRESSED IN: 22 plant structures; EXPRESSED DURING: 13 growth stages; CONTAINS InterPro DOMAIN/s: Plant disease resistance response protein (InterPro:IPR004265); BEST Arabidopsis thaliana prote…
AT1G55480.1	187	31.26	17	0.609695	0.0975413	0.730686	0.0244718	1.27598	0.195395	0.72	0.42	0.82	0.47	0.69	0.69	0.78	0.77	0.93	0.95	1.61	1.61	PROTEIN CONTAINING PDZ DOMAIN, A K-BOX DOMAIN, AND A TPR REGION (ZKT)	Encodes a member of a novel plant protein family containing a PDZ, a K-box, and a TPR motif. mRNA but not protein levels decrease after wounding. ZKT is phosphorylated at Thr and Ser residues after wounding.
AT1G55490.2	19	74.96	48	0.779424	0.148803	0.815426	0.176163	1.09032	0.228145	0.72	0.46	1.18	0.75	0.45	0.79	0.72	1.29	0.61	1.09	0.95	1.71	CHAPERONIN 60 BETA (CPN60B)	encodes the beta subunit of the chloroplast chaperonin 60, a homologue of bacterial GroEL. Mutants in this gene develops lesions on its leaves, expresses systemic acquired resistance (SAR) and develops accelerated cell death to heat shock stress. The protein has molecular chaperone activity for suppressing protein aggregation in vitro.
AT1G55670.1	1009	8.84	6	0.846879	0.230114	0.697806	0.185512	0.817724	0.0406308	1.33	1.15	0.49	0.42	1.04	1	0.39	0.37	0.77	0.73	0.91	0.86	PHOTOSYSTEM I SUBUNIT G (PSAG)	Encodes subunit G of photosystem I, an 11-kDa membrane protein that plays an important role in electron transport between plastocyanin and PSI and is involved in the stability of the PSI complex. PSI-G subunit is bound to PSI-B and is in contact with Lhca1. The protein inserts into thylakoids by a direct or "spontaneous" pathway that does not involve the activities of any known chloroplast protei…
AT1G55860.2	478	17.52	13	1.06265	0.0260465	0.979934	0.0170215	0.918749	0.0159586	1.07	1	1.13	1.06	0.95	0.95	1.01	1.01	0.9	0.89	0.95	0.95	UBIQUITIN-PROTEIN LIGASE 1 (UPL1)	encodes a ubiquitin-protein ligase containing a HECT domain. There are six other HECT-domain UPLs in Arabidopsis.
AT1G56050.1	421	19.07	9	1.05602	0.162569	1.35333	0.0977752	1.35151	0.201302	1.45	0.86	1.19	0.72	1.6	1.38	1.31	1.13	1.09	0.95	1.8	1.57		GTP-binding protein-related; FUNCTIONS IN: GTP binding; INVOLVED IN: biological_process unknown; LOCATED IN: chloroplast, chloroplast stroma; EXPRESSED IN: 21 plant structures; EXPRESSED DURING: 13 growth stages; CONTAINS InterPro DOMAIN/s: Protein of unknown function DUF933 (InterPro:IPR013029), TGS-like (InterPro:IPR012676), GTP1/OBG (InterPro:IPR006073), Conserved hypothetical protein CHP00092…
AT1G56070.1	12	84.66	62	0.64578	0.0867275	1.2351	0.0628263	2.00131	0.280961	0.77	0.48	0.82	0.52	1.09	1.28	1.19	1.38	1.41	1.66	2.33	2.61	LOW EXPRESSION OF OSMOTICALLY RESPONSIVE GENES 1 (LOS1)	encodes a translation elongation factor 2-like protein that is involved in cold-induced translation. Mutations in this gene specifically blocks low temperature-induced transcription of cold-responsive genes but induces the expression of CBF genes and mutants carrying the recessive mutations fail to acclimate to cold and is freezing sensitive.
AT1G56110.1	1508	5.06	3	0.946819	0.237233	0.96249	0.223791	1.02951	0.124088	1.54	1.1	0.68	0.47	1.32	1.38	0.56	0.59	0.8	0.83	1.2	1.28	HOMOLOG OF NUCLEOLAR PROTEIN NOP56 (NOP56)	NOP56-like protein
AT1G56190.1	576	15.37	49	0.872669	0.107955	0.685406	0.125377	0.809651	0.162808	0.64	0.87	0.82	1.16	0.44	0.77	0.54	1	0.65	1.24	0.48	0.87		Phosphoglycerate kinase family protein; FUNCTIONS IN: phosphoglycerate kinase activity; INVOLVED IN: response to cadmium ion, glycolysis; LOCATED IN: thylakoid, mitochondrion, chloroplast stroma, chloroplast, membrane; EXPRESSED IN: 28 plant structures; EXPRESSED DURING: 15 growth stages; CONTAINS InterPro DOMAIN/s: Phosphoglycerate kinase, N-terminal (InterPro:IPR015824), Phosphoglycerate kinase…
AT1G56340.1	220	28.44	15	0.919099	0.0216363	0.793367	0.0214449	0.855429	0.0143819	0.95	0.96	0.87	0.9	0.8	0.85	0.74	0.78	0.84	0.89	0.82	0.87	CALRETICULIN 1A (CRT1a)	Encodes one of three Arabidopsis calreticulins. In CRT-deficient mouse fibroblasts, this protein restores ER Ca2+ levels.
AT1G56500.1	86	46.61	23	1.14156	0.104873	0.834047	0.0745589	0.723902	0.0367591	1.22	1.39	0.92	1.03	1.02	0.88	0.77	0.67	0.82	0.72	0.72	0.64		haloacid dehalogenase-like hydrolase family protein; FUNCTIONS IN: hydrolase activity, oxidoreductase activity, catalytic activity; INVOLVED IN: metabolic process, cell redox homeostasis; LOCATED IN: chloroplast, chloroplast stroma; EXPRESSED IN: 23 plant structures; EXPRESSED DURING: 14 growth stages; CONTAINS InterPro DOMAIN/s: Haloacid dehydrogenase/epoxide hydrolase (InterPro:IPR005833), Low-…
AT1G57720.2	126	38.99	19	0.862847	0.0948201	1.18371	0.114897	1.38132	0.204576	0.98	0.69	1.07	0.71	0.95	1.36	1.02	1.41	0.93	1.33	1.34	1.92		Translation elongation factor EF1B, gamma chain; FUNCTIONS IN: copper ion binding, translation elongation factor activity; INVOLVED IN: response to cadmium ion, response to zinc ion; LOCATED IN: cell wall, plasma membrane, vacuole, membrane; EXPRESSED IN: 6 plant structures; EXPRESSED DURING: seedling growth, seed development stages; CONTAINS InterPro DOMAIN/s: Thioredoxin fold (InterPro:IPR01233…
AT1G57770.1	1356	6.01	4	1.89857	0.328547	0.871319	0.157419	0.475378	0.0373091	1.36	1.31	2.42	2.51	0.55	0.72	0.93	1.28	0.41	0.53	0.41	0.55		FAD/NAD(P)-binding oxidoreductase family protein; FUNCTIONS IN: oxidoreductase activity; LOCATED IN: chloroplast; EXPRESSED IN: 21 plant structures; EXPRESSED DURING: 13 growth stages; CONTAINS InterPro DOMAIN/s: Amine oxidase (InterPro:IPR002937); BEST Arabidopsis thaliana protein match is: carotenoid isomerase (TAIR:AT1G06820.1); Has 6263 Blast hits to 6155 proteins in 967 species: Archae - 159…
AT1G57860.1	2737	1.38	5	0.937618	0.0372173	1.09222	0.0488509	1.15935	0.0675738	0.98	0.86	1.02	0.89	0.99	1.16	1.03	1.19	1	1.16	1.15	1.33		Translation protein SH3-like family protein; FUNCTIONS IN: structural constituent of ribosome; INVOLVED IN: translation; LOCATED IN: ribosome, cytosolic large ribosomal subunit; EXPRESSED IN: juvenile leaf; CONTAINS InterPro DOMAIN/s: Translation protein SH3-like (InterPro:IPR008991), Ribosomal protein L21e (InterPro:IPR001147), Ribosomal protein L21e, conserved site (InterPro:IPR018259); BEST Ar…
AT1G58080.1	904	10.03	8	0.810187	0.0821486	1.31721	0.20467	1.61852	0.228442	1.03	0.81	0.77	0.63	1.1	1.84	0.9	1.43	1.15	1.8	1.36	2.17	ATP PHOSPHORIBOSYL TRANSFERASE 1 (ATP-PRT1)	ATP phosphoribosyl transferase, catalyses first step of histidine biosynthesis
AT1G58270.1	1158	7.39	4	0.547247	0.0670282	0.62377	0.0868774	1.14736	0.214011	0.65	0.4	0.67	0.47	0.75	0.46	0.79	0.49	1.13	0.72	1.74	1	(ZW9)	ZW9 mRNA, complete cds
AT1G58290.1	1191	7.1	4	1.46825	0.226703	1.26752	0.139018	0.896815	0.129028	1.53	0.96	2.05	1.33	0.95	1.19	1.32	1.61	0.62	0.77	0.98	1.21	(HEMA1)	Encodes a protein with glutamyl-tRNA reductase (GluTR) activity, catalyzing the NADPH-dependent reduction of Glu-tRNA(Glu) to glutamate 1-semialdehyde (GSA) with the release of free tRNA(Glu). It is involved in the early steps of chlorophyll biosynthesis.
AT1G58380.1	1594	4.61	16	1.53058	0.545938	1.99475	0.379108	1.62728	0.435538	3.05	0.96	1.56	0.55	2.75	2.54	1.42	1.27	0.92	0.83	2.47	2.29	(XW6)	XW6; FUNCTIONS IN: structural constituent of ribosome; INVOLVED IN: translation; LOCATED IN: cytosolic small ribosomal subunit, plasma membrane, chloroplast, membrane; EXPRESSED IN: guard cell, pollen tube, leaf; CONTAINS InterPro DOMAIN/s: Ribosomal protein S5, eukaryotic/archaeal (InterPro:IPR005711), Ribosomal protein S5, N-terminal (InterPro:IPR013810), Double-stranded RNA-binding-like (Inter…
AT1G59610.1	1286	6.34	17	0.926802	0.0625746	0.917464	0.0987413	0.984263	0.0867159	1.06	1.01	0.84	0.8	1.17	0.87	0.94	0.69	1.11	0.82	1.16	0.86	DYNAMIN-LIKE 3 (DL3)	A high molecular weight GTPase whose GTP-binding domain shows a low homology to those of other plant dynamin-like proteins.Contains a pleckstrin homologous domain. DRP2B and DRP1A participate together in clathrin-coated vesicle formation during endocytosis.
AT1G59840.2	2184	2.29	2	0.85945	0.083977	1.46109	0.12369	1.70687	0.136986	0.67	0.84	0.86	1.08	1.38	1.18	1.77	1.51	2.05	1.75	1.63	1.39	COFACTOR ASSEMBLY OF COMPLEX C (CCB4)	cofactor assembly of complex C (CCB4); FUNCTIONS IN: molecular_function unknown; INVOLVED IN: cytochrome b6f complex assembly; LOCATED IN: chloroplast; EXPRESSED IN: 20 plant structures; EXPRESSED DURING: 13 growth stages; CONTAINS InterPro DOMAIN/s: Protein of unknown function DUF2930 (InterPro:IPR021325); Has 35333 Blast hits to 34131 proteins in 2444 species: Archae - 798; Bacteria - 22429; Me…
AT1G59870.1	81	47.58	23	1.00822	0.134083	0.713583	0.0648712	0.725486	0.0847441	0.93	1.36	0.71	1.04	0.75	0.87	0.56	0.67	0.77	0.95	0.56	0.63	PENETRATION 3 (PEN3)	ATP binding cassette transporter. Localized to the plasma membrane in uninfected cells. In infected leaves, the protein concentrated at infection sites. Contributes to nonhost resistance to inappropriate pathogens that enter by direct penetration in a salicylic acid?dependent manner. Required for mlo resistance. Has Cd transporter activity (Cd2+ extrusion pump) and contributes to heavy metal resi…
AT1G59900.1	667	13.55	7	0.82233	0.0720311	1.14906	0.129993	1.39965	0.0950067	0.69	0.7	0.93	0.96	1.1	0.86	1.49	1.16	1.58	1.25	1.54	1.22	PYRUVATE DEHYDROGENASE COMPLEX E1 ALPHA SUBUNIT (E1 ALPHA)	encodes the e1 alpha subunit of the pyruvate dehydrogenase complex (PDC)
AT1G60000.1	1553	4.84	3	1.65785	0.281298	2.09226	0.382583	1.2571	0.0761437	2.23	2.05	1.22	1.13	2.96	2.49	1.58	1.33	1.31	1.1	1.45	1.18		RNA-binding (RRM/RBD/RNP motifs) family protein; FUNCTIONS IN: RNA binding, nucleotide binding, nucleic acid binding; INVOLVED IN: biological_process unknown; LOCATED IN: chloroplast; EXPRESSED IN: 22 plant structures; EXPRESSED DURING: 13 growth stages; CONTAINS InterPro DOMAIN/s: RNA recognition motif, RNP-1 (InterPro:IPR000504), Nucleotide-binding, alpha-beta plait (InterPro:IPR012677); BEST A…
AT1G60070.2	2107	2.54	3	1.1711	0.156541	1.06959	0.119617	0.925762	0.105506	1.15	0.82	1.58	1.13	0.98	0.8	1.37	1.13	0.85	0.69	1.19	0.97		Adaptor protein complex AP-1, gamma subunit; FUNCTIONS IN: protein transporter activity, clathrin binding, binding; INVOLVED IN: intracellular protein transport, vesicle-mediated transport, protein transport; LOCATED IN: membrane coat, Golgi apparatus part, Golgi apparatus, clathrin adaptor complex; EXPRESSED IN: 22 plant structures; EXPRESSED DURING: 13 growth stages; CONTAINS InterPro DOMAIN/s:…
AT1G60550.1	1800	3.93	3	0.78943	0.269085	1.07628	0.172229	1.91105	0.643351	0.29	1.01	0.41	1.45	0.69	1.08	1.01	1.53	2.44	3.47	0.67	1.07	ENOYL-COA HYDRATASE/ISOMERASE D (ECHID)	enoyl-CoA hydratase/isomerase D (ECHID); FUNCTIONS IN: 1,4-dihydroxy-2-naphthoyl-CoA synthase activity, catalytic activity; INVOLVED IN: vitamin K biosynthetic process, metabolic process, menaquinone biosynthetic process; LOCATED IN: peroxisome; EXPRESSED IN: 21 plant structures; EXPRESSED DURING: 13 growth stages; CONTAINS InterPro DOMAIN/s: Enoyl-CoA hydratase/isomerase, conserved site (InterPr…
AT1G60710.1	970	9.32	5	0.816421	0.0440973	0.590809	0.0590957	0.704341	0.0659709	0.76	0.72	0.9	0.88	0.46	0.6	0.55	0.74	0.58	0.79	0.61	0.84	(ATB2)	Encodes ATB2.
AT1G61520.3	368	20.79	25	0.541432	0.238976	0.819041	0.237922	3.61737	1.93399	0.97	0.12	0.94	0.13	0.42	1.26	0.4	1.2	0.43	1.31	3.7	9.04	PHOTOSYSTEM I LIGHT HARVESTING COMPLEX GENE 3 (LHCA3)	PSI type III chlorophyll a/b-binding protein (Lhca3*1)
AT1G61580.1	2591	1.91	12	2.07111	0.379361	2.83099	0.681853	1.37834	0.274822	1.33	1.58	2.38	2.99	2.7	1.43	4.7	2.49	1.98	0.99	1.71	0.84	R-PROTEIN L3 B (RPL3B)	R-protein L3 B (RPL3B); FUNCTIONS IN: structural constituent of ribosome; INVOLVED IN: translation; LOCATED IN: ribosome, cytosolic large ribosomal subunit, membrane; EXPRESSED IN: 23 plant structures; EXPRESSED DURING: 13 growth stages; CONTAINS InterPro DOMAIN/s: Ribosomal protein L3 (InterPro:IPR000597), Ribosomal protein L3, conserved site (InterPro:IPR019926), Translation elongation/initiati…
AT1G61790.1	1896	3.49	2	1.08152	0.0603649	0.84697	0.0560044	0.781816	0.0619034	1.13	0.95	1.22	1.03	0.9	0.72	0.97	0.79	0.79	0.64	0.94	0.76		Oligosaccharyltransferase complex/magnesium transporter family protein; FUNCTIONS IN: oligosaccharide transmembrane transporter activity; INVOLVED IN: biological_process unknown; LOCATED IN: endoplasmic reticulum, plasma membrane, chloroplast; EXPRESSED IN: 26 plant structures; EXPRESSED DURING: 15 growth stages; CONTAINS InterPro DOMAIN/s: Magnesium transporter protein 1 (InterPro:IPR006844), Ol…
AT1G62020.1	1789	3.99	12	1.06725	0.0628	0.954643	0.0630675	0.888379	0.026912	0.95	0.97	1.16	1.19	0.9	0.82	1.11	1	0.95	0.86	0.92	0.83		Coatomer, alpha subunit; FUNCTIONS IN: structural molecule activity, transporter activity; INVOLVED IN: intracellular protein transport, vesicle-mediated transport, ER to Golgi vesicle-mediated transport; LOCATED IN: COPI vesicle coat, plasma membrane, CUL4 RING ubiquitin ligase complex, membrane; EXPRESSED IN: 25 plant structures; EXPRESSED DURING: 14 growth stages; CONTAINS InterPro DOMAIN/s: W…
AT1G62180.1	465	17.89	8	1.24755	0.257314	1.57736	0.317441	1.25024	0.0692549	0.9	0.74	1.84	1.51	1.08	0.99	2.23	2.01	1.19	1.1	1.42	1.29	5'ADENYLYLPHOSPHOSULFATE REDUCTASE 2 (APR2)	encodes a adenosine 5'-phosphosulfate reductase, involved in sulfate assimilation. Is a major effect locus for natural variation of shoot sulfate content in Arabidopsis.
AT1G62380.1	1339	6.06	4	0.586314	0.0525238	1.02221	0.0639484	1.71589	0.125385	0.6	0.47	0.72	0.55	0.9	0.94	1.09	1.17	1.46	1.56	1.85	2	ACC OXIDASE 2 (ACO2)	Encodes a protein similar to 1-aminocyclopropane-1-carboxylic oxidase (ACC oxidase). Expression of the AtACO2 transcripts is affected by ethylene.
AT1G62390.1	589	14.99	7	0.966901	0.0587794	1.19082	0.0778507	1.1949	0.0535351	1.12	0.99	0.92	0.84	1.25	1.37	1	1.15	1.06	1.2	1.2	1.32	PHOX2 (Phox2)	Encodes one of the 36 carboxylate clamp (CC)-tetratricopeptide repeat (TPR) proteins (Prasad 2010, Pubmed ID: 20856808) with potential to interact with Hsp90/Hsp70 as co-chaperones.
AT1G62480.1	1107	8	4	1.01253	0.10004	0.844559	0.129514	0.84863	0.140082	1.26	0.94	1.07	0.79	0.69	1.15	0.58	0.96	0.55	0.9	0.73	1.21		Vacuolar calcium-binding protein-related; INVOLVED IN: response to cadmium ion, response to salt stress; LOCATED IN: cellular_component unknown; EXPRESSED IN: 23 plant structures; EXPRESSED DURING: 13 growth stages; Has 21787 Blast hits to 9668 proteins in 1087 species: Archae - 111; Bacteria - 3941; Metazoa - 6730; Fungi - 2179; Plants - 741; Viruses - 179; Other Eukaryotes - 7906 (source: NCBI …
AT1G62560.1	2189	2.27	2	0.984228	0.0119277	0.901693	0.00856794	0.91232	0.0137213	1.01	0.96	1	0.96	0.92	0.89	0.91	0.89	0.91	0.88	0.95	0.91	FLAVIN-MONOOXYGENASE GLUCOSINOLATE S-OXYGENASE 3 (FMO GS-OX3)	belongs to the flavin-monooxygenase (FMO) family, encodes a glucosinolate S-oxygenase that catalyzes the conversion of methylthioalkyl glucosinolates to methylsulfinylalkyl glucosinolates
AT1G62640.2	978	9.27	5	0.583669	0.0653045	0.950146	0.224676	1.6446	0.356534	0.74	0.64	0.5	0.45	1.53	0.77	1.04	0.47	2.13	0.95	2.38	1.13	3-KETOACYL-ACYL CARRIER PROTEIN SYNTHASE III (KAS III)	3-ketoacyl-acyl carrier protein synthase III (KAS III)
AT1G62660.1	2686	1.52	2	1.05724	0.0936924	1.18912	0.132672	1.13944	0.158918	0.94	1.26	0.86	1.17	1.47	1	1.36	0.93	1.56	1.07	1.15	0.79		Glycosyl hydrolases family 32 protein; FUNCTIONS IN: hydrolase activity, hydrolyzing O-glycosyl compounds; INVOLVED IN: sucrose catabolic process, using beta-fructofuranosidase, carbohydrate metabolic process; LOCATED IN: vacuole; EXPRESSED IN: 23 plant structures; EXPRESSED DURING: 12 growth stages; CONTAINS InterPro DOMAIN/s: Protein of unknown function DUF3357 (InterPro:IPR021792), Glycoside h…
AT1G62740.1	1750	4.01	5	0.965158	0.0292379	1.0437	0.0310132	1.07685	0.0166936	1	1.03	0.9	0.93	1.12	1.07	1.02	0.97	1.12	1.07	1.09	1.04	HOP2 (Hop2)	Encodes one of the 36 carboxylate clamp (CC)-tetratricopeptide repeat (TPR) proteins (Prasad 2010, Pubmed ID: 20856808) with potential to interact with Hsp90/Hsp70 as co-chaperones.
AT1G62750.1	24	71.7	42	1.25902	0.140432	1.67222	0.149889	1.34638	0.118796	1.63	1.24	1.22	0.95	1.77	2.03	1.33	1.56	1.07	1.27	1.42	1.63	SNOWY COTYLEDON 1 (SCO1)	Nuclear encoded protein consists of the five domains conserved in EF-G proteins, with two GTP-binding sites in the first domain, and an additional transit peptide at the N-terminus. Localized in chloroplasts. Point mutation results in a delay in the onset of germination. At early developmental stage embryos still contain undifferentiated proplastids. The greening of cotyledons is severely impaire…
AT1G62780.1	624	14.21	8	0.988161	0.171025	0.776726	0.127867	0.786316	0.0492175	1.12	1.41	0.64	0.79	0.95	1.04	0.55	0.56	0.85	0.89	0.67	0.74		unknown protein; FUNCTIONS IN: molecular_function unknown; INVOLVED IN: biological_process unknown; LOCATED IN: chloroplast, chloroplast stroma; EXPRESSED IN: 22 plant structures; EXPRESSED DURING: 14 growth stages; Has 94 Blast hits to 94 proteins in 35 species: Archae - 6; Bacteria - 10; Metazoa - 21; Fungi - 2; Plants - 48; Viruses - 0; Other Eukaryotes - 7 (source: NCBI BLink).
AT1G63000.1	1315	6.19	6	0.998288	0.0893315	0.921971	0.0780372	0.917435	0.0272504	0.9	0.81	1.2	1.09	0.79	0.78	1.07	1.05	0.88	0.86	0.97	0.95	NUCLEOTIDE-RHAMNOSE SYNTHASE/EPIMERASE-REDUCTASE (NRS/ER)	nucleotide-rhamnose synthase/epimerase-reductase (NRS/ER); FUNCTIONS IN: UDP-4-keto-rhamnose-4-keto-reductase activity, dTDP-4-dehydrorhamnose reductase activity, UDP-4-keto-6-deoxy-glucose-3,5-epimerase activity, dTDP-4-dehydrorhamnose 3,5-epimerase activity; INVOLVED IN: dTDP-rhamnose biosynthetic process, UDP-rhamnose biosynthetic process; LOCATED IN: soluble fraction, plasma membrane; EXPRESS…
AT1G63500.1	2099	2.59	2	0.918364	0.101949	0.999883	0.110335	1.09216	0.0981522	0.86	0.69	1.18	0.95	0.75	0.94	1.03	1.28	0.86	1.09	1.08	1.34		Protein kinase protein with tetratricopeptide repeat domain; FUNCTIONS IN: protein serine/threonine kinase activity, binding, protein kinase activity, ATP binding; INVOLVED IN: protein amino acid phosphorylation; LOCATED IN: plasma membrane; EXPRESSED IN: 24 plant structures; EXPRESSED DURING: 14 growth stages; CONTAINS InterPro DOMAIN/s: Protein kinase, catalytic domain (InterPro:IPR000719), Tet…
AT1G63660.1	703	12.84	8	1.05778	0.0638707	1.56096	0.213204	1.43239	0.184136	1	0.91	1.2	1.12	1.67	1.09	2.09	1.39	1.69	1.07	1.8	1.17		GMP synthase (glutamine-hydrolyzing), putative / glutamine amidotransferase, putative; FUNCTIONS IN: asparagine synthase (glutamine-hydrolyzing) activity, catalytic activity, GMP synthase (glutamine-hydrolyzing) activity, ATP binding; INVOLVED IN: in 7 processes; EXPRESSED IN: 22 plant structures; EXPRESSED DURING: 13 growth stages; CONTAINS InterPro DOMAIN/s: Glutamine amidotransferase class-I, …
AT1G63770.5	31	64.9	32	0.808098	0.0495701	0.92082	0.0391774	1.13644	0.0710749	0.93	0.78	0.83	0.69	0.94	1.02	0.83	0.9	0.98	1.07	1.19	1.31		Peptidase M1 family protein; FUNCTIONS IN: metallopeptidase activity, zinc ion binding; INVOLVED IN: proteolysis; EXPRESSED IN: 24 plant structures; EXPRESSED DURING: 15 growth stages; CONTAINS InterPro DOMAIN/s: Peptidase M1, membrane alanine aminopeptidase (InterPro:IPR001930), Peptidase M1, membrane alanine aminopeptidase, N-terminal (InterPro:IPR014782), Peptidase M1, alanyl aminopeptidase (I…
AT1G63940.4	170	33.34	18	0.879797	0.121744	1.17623	0.12737	1.35849	0.151839	0.88	0.61	1.2	0.82	0.9	1.1	1.19	1.51	1.03	1.26	1.39	1.75	MONODEHYDROASCORBATE REDUCTASE 6 (MDAR6)	monodehydroascorbate reductase 6 (MDAR6); FUNCTIONS IN: ATP binding; INVOLVED IN: response to cadmium ion, response to cold; LOCATED IN: mitochondrion, stromule, chloroplast; EXPRESSED IN: 25 plant structures; EXPRESSED DURING: 15 growth stages; CONTAINS InterPro DOMAIN/s: FAD-dependent pyridine nucleotide-disulphide oxidoreductase (InterPro:IPR013027), Pyridine nucleotide-disulphide oxidoreducta…
AT1G63970.2	1089	8.08	4	0.9661	0.00561655	0.972768	0.00365771	0.995458	0.00591818	0.96	0.95	0.98	0.96	0.96	0.97	0.97	0.98	0.98	0.99	1	1.01	ISOPRENOID F (ISPF)	Encodes a protein with 2C-methyl-D-erythritol 2,4-cyclodiphosphate synthase activity. The protein's activity was confirmed by heterologous expression of phenotypic complementation of the E. coli ispF mutant. Plants defective in this gene display an albino lethal phenotype.
AT1G64090.1	1272	6.44	4	1.1563	0.0466531	1.30961	0.0192926	1.14002	0.0425518	1.05	1.2	1.12	1.26	1.28	1.27	1.34	1.34	1.21	1.21	1.08	1.06	RETICULAN LIKE PROTEIN B3 (RTNLB3)	Reticulan like protein B3 (RTNLB3); INVOLVED IN: biological_process unknown; LOCATED IN: endoplasmic reticulum, endoplasmic reticulum membrane; EXPRESSED IN: 26 plant structures; EXPRESSED DURING: 15 growth stages; CONTAINS InterPro DOMAIN/s: Reticulon (InterPro:IPR003388); BEST Arabidopsis thaliana protein match is: VIRB2-interacting protein 3 (TAIR:AT5G41600.1); Has 1238 Blast hits to 1236 prot…
AT1G64190.1	2121	2.46	7	0.893191	0.260904	0.901873	0.162406	1.32642	0.455521	1.39	0.45	1.29	0.43	0.64	1.22	0.6	1.14	0.46	0.87	1.42	2.56		6-phosphogluconate dehydrogenase family protein; FUNCTIONS IN: in 6 functions; INVOLVED IN: response to salt stress; LOCATED IN: chloroplast, membrane; EXPRESSED IN: 24 plant structures; EXPRESSED DURING: 14 growth stages; CONTAINS InterPro DOMAIN/s: 6-phosphogluconate dehydrogenase, NAD-binding (InterPro:IPR006115), 6-phosphogluconate dehydrogenase, C-terminal-like (InterPro:IPR008927), Dehydrog…
AT1G64230.5	2313	2.07	3	1.02866	0.181455	1.16343	0.20276	1.13016	0.016649	1.33	1.36	0.71	0.72	1.54	1.49	0.83	0.79	1.16	1.11	1.16	1.1	UBIQUITIN-CONJUGATING ENZYME 28 (UBC28)	ubiquitin-conjugating enzyme 28 (UBC28); CONTAINS InterPro DOMAIN/s: Ubiquitin-conjugating enzyme/RWD-like (InterPro:IPR016135), Ubiquitin-conjugating enzyme, E2 (InterPro:IPR000608); BEST Arabidopsis thaliana protein match is: ubiquitin conjugating enzyme 8 (TAIR:AT5G41700.5).
AT1G64330.1	1526	4.97	3	1.3605	0.0685199	1.22927	0.214167	0.896929	0.156748	1.18	1.38	1.37	1.51	1.51	0.82	1.67	0.91	1.24	0.68	1.09	0.59		myosin heavy chain-related; FUNCTIONS IN: molecular_function unknown; INVOLVED IN: biological_process unknown; LOCATED IN: plasma membrane, vacuole; EXPRESSED IN: 23 plant structures; EXPRESSED DURING: 13 growth stages; BEST Arabidopsis thaliana protein match is: COP1-interactive protein 1 (TAIR:AT5G41790.1); Has 217439 Blast hits to 106017 proteins in 3642 species: Archae - 3189; Bacteria - 4576…
AT1G64500.1	1624	4.45	3	0.974605	0.0347463	0.898008	0.0186726	0.913752	0.0325767	1.06	0.95	1	0.9	0.95	0.9	0.9	0.86	0.89	0.84	0.99	0.94		A member of a protein family found in plants and animals that contain conserved C-terminal glutaredoxin-like and putative zinc-binding cysteine-rich domains. It is involved in light stimulated actin bundling and chloroplast movement.
AT1G64510.1	975	9.28	5	0.979934	0.0170215	1.04336	0.0636278	1.05566	0.0656803	0.95	1.01	0.95	1.01	0.94	1.16	0.93	1.15	0.97	1.2	0.92	1.13		Translation elongation factor EF1B/ribosomal protein S6 family protein; FUNCTIONS IN: structural constituent of ribosome, rRNA binding; INVOLVED IN: translation, ribosome biogenesis; LOCATED IN: thylakoid, chloroplast thylakoid membrane, ribosome, chloroplast; EXPRESSED IN: 22 plant structures; EXPRESSED DURING: 13 growth stages; CONTAINS InterPro DOMAIN/s: Translation elongation factor EF1B/ribo…
AT1G64520.1	1381	5.94	4	1.06841	0.0359043	0.986628	0.0567017	0.917636	0.0464453	1.15	1.11	1.03	0.99	0.95	1.13	0.86	1.01	0.82	0.97	0.86	1.02	REGULATORY PARTICLE NON-ATPASE 12A (RPN12a)	regulatory particle non-ATPase 12A (RPN12a); FUNCTIONS IN: peptidase activity; INVOLVED IN: in 14 processes; LOCATED IN: proteasome complex, nucleus, proteasome regulatory particle, lid subcomplex, chloroplast envelope; EXPRESSED IN: 23 plant structures; EXPRESSED DURING: 15 growth stages; CONTAINS InterPro DOMAIN/s: 26S proteasome non-ATPase regulatory subunit Rpn12 (InterPro:IPR006746), SAC3/GA…
AT1G64550.1	1328	6.11	4	1.12269	0.0791674	1.15816	0.0398829	1.03537	0.0712093	1.31	1.05	1.19	0.95	1.26	1.17	1.14	1.07	0.95	0.89	1.19	1.12	ATP-BINDING CASSETTE F3 (ABCF3)	Encodes a member of GCN subfamily. Predicted to be involved in stress-associated protein translation control. The mutant is affected in MAMP ((microbe-associated molecular patterns)-induced stomatal closure, but not other MAMP-induced responses in the leaves.
AT1G64740.1	1539	4.92	20	1.15791	0.0866216	1.08183	0.086203	0.930247	0.0281803	1.03	0.99	1.33	1.28	0.99	0.9	1.28	1.16	0.96	0.87	0.99	0.9	ALPHA-1 TUBULIN (TUA1)	alpha-tubulin expressed primarily in stamens and mature pollen
AT1G64770.1	650	13.74	8	1.08632	0.141584	1.06809	0.116676	1.01556	0.122451	1	1.46	0.78	1.11	1.38	1.06	1.02	0.82	1.32	1.07	0.95	0.73	PHOTOSYNTHETIC NDH SUBCOMPLEX B 2 (PnsB2)	encodes a novel subunit of the chloroplast NAD(P)H dehydrogenase complex, involved in cyclic electron flow around photosystem I to produce ATP.
AT1G64790.1	1084	8.09	12	0.715394	0.121984	0.79317	0.0484677	1.25567	0.190734	1.01	0.59	0.81	0.46	0.92	0.82	0.72	0.71	1.02	0.85	1.63	1.53	ILITYHIA (ILA)	ILITYHIA (ILA) is a HEAT repeat protein involved in plant immunity. The gene is also involved in systemic acquired resistance induced by P. syringae expressing avrRps4. Loss-of-function mutants of ILA caused pleiotropic defects in the mutant plants. The mutant plants are smaller in size and the leaves are serrated and yellow to light green in color. Required for bacterium-triggered stomatal closu…
AT1G64980.1	1296	6.3	4	1.16474	0.0816795	1.04768	0.061138	0.904777	0.0832481	1.03	1.31	1.02	1.31	0.95	1.16	0.94	1.15	0.91	1.12	0.71	0.88	CADMIUM 2+ INDUCED (CDI)	Encodes a putative nucleotide-diphospho-sugar transferase required for pollen germination and tube growth.
AT1G65010.1	683	13.18	7	0.953238	0.0409016	0.803668	0.0326396	0.836002	0.0149086	0.86	0.91	0.99	1.05	0.74	0.76	0.85	0.87	0.85	0.87	0.8	0.82		Putative role in flower development. Comparison of SALK_061426C to Columbia wild type in normal lighting and under low light of 33 micromoles per meter-squared per second resulted in a trend toward earlier bolting in the mutant under low light (P=0.055) (Ann Stapleton and Patrick Pridgen, 2009, personal communication).
AT1G65230.1	1864	3.62	3	1.16993	0.14497	1.0012	0.119701	0.851185	0.0336804	0.99	0.87	1.5	1.32	0.81	0.78	1.22	1.19	0.81	0.78	0.92	0.9		Uncharacterized conserved protein (DUF2358); FUNCTIONS IN: molecular_function unknown; INVOLVED IN: biological_process unknown; LOCATED IN: chloroplast; EXPRESSED IN: 21 plant structures; EXPRESSED DURING: 13 growth stages; CONTAINS InterPro DOMAIN/s: Protein of unknown function DUF2358 (InterPro:IPR018790); Has 45 Blast hits to 45 proteins in 18 species: Archae - 0; Bacteria - 4; Metazoa - 0; Fu…
AT1G65260.1	632	14.13	8	0.613026	0.149727	0.917427	0.136648	1.78428	0.513159	0.79	0.32	0.94	0.4	0.64	1.03	0.75	1.25	0.79	1.28	1.91	3.16	PLASTID TRANSCRIPTIONALLY ACTIVE 4 (PTAC4)	Encodes a protein required for thylakoid membrane formation.
AT1G65270.3	1782	4	2	1.11514	0.0665168	1.03721	0.0795506	0.933884	0.0917511	1.24	1	1.22	1	0.9	1.18	0.9	1.17	0.72	0.95	0.9	1.17		unknown protein; FUNCTIONS IN: molecular_function unknown; INVOLVED IN: biological_process unknown; LOCATED IN: endoplasmic reticulum, plasma membrane; EXPRESSED IN: 24 plant structures; EXPRESSED DURING: 13 growth stages; Has 35333 Blast hits to 34131 proteins in 2444 species: Archae - 798; Bacteria - 22429; Metazoa - 974; Fungi - 991; Plants - 531; Viruses - 0; Other Eukaryotes - 9610 (source: …
AT1G65590.1	834	10.98	5	0.562391	0.0493121	0.862313	0.123628	1.51331	0.240969	0.69	0.53	0.58	0.45	0.71	1.15	0.61	0.98	0.99	1.66	1.29	2.11	BETA-HEXOSAMINIDASE 3 (HEXO3)	Encodes a protein with beta-hexosaminidase activity. Located on the plasma membrane.
AT1G65650.1	2090	2.63	2	1.01865	0.040434	0.934296	0.0771438	0.913128	0.0840647	1.07	0.94	1.11	0.96	1.05	0.79	1.09	0.82	0.97	0.73	1.12	0.83	(UCH2)	UCH2; CONTAINS InterPro DOMAIN/s: Peptidase C12, ubiquitin carboxyl-terminal hydrolase 1 (InterPro:IPR001578), Ubiquitinyl hydrolase, UCH37 type (InterPro:IPR017390); BEST Arabidopsis thaliana protein match is: Peptidase C12, ubiquitin carboxyl-terminal hydrolase 1 (TAIR:AT5G16310.1); Has 1283 Blast hits to 1275 proteins in 236 species: Archae - 0; Bacteria - 0; Metazoa - 633; Fungi - 351; Plants…
AT1G65930.1	94	44.66	29	1.00863	0.154888	1.17371	0.0978368	1.23051	0.20286	1.36	0.79	1.18	0.7	1.09	1.41	0.95	1.25	0.79	1.05	1.34	1.74	CYTOSOLIC NADP+-DEPENDENT ISOCITRATE DEHYDROGENASE (cICDH)	Encodes a NADP+-isocitrate dehydrogenase that is believed to function in the cytosol. It appears to contribute to NADPH production under oxidative stress, and thereby to participate in redox signalling linked to defense responses.
AT1G65960.2	379	20.53	11	0.585553	0.0540334	0.724543	0.0846552	1.25851	0.181676	0.7	0.51	0.65	0.48	0.61	0.9	0.55	0.83	0.85	1.31	1.16	1.72	GLUTAMATE DECARBOXYLASE 2 (GAD2)	glutamate decarboxylase (GAD2)
AT1G65980.1	1433	5.55	4	0.560388	0.134927	0.762601	0.12908	1.61303	0.457921	0.86	0.36	0.71	0.31	0.6	1.06	0.5	0.9	0.69	1.21	1.72	2.83	THIOREDOXIN-DEPENDENT PEROXIDASE 1 (TPX1)	thioredoxin-dependent peroxidase
AT1G66070.2	2617	1.8	2	1.03472	0.0977163	0.778788	0.0829046	0.759329	0.101172	0.82	1.11	0.94	1.27	0.61	0.86	0.68	0.97	0.71	1.03	0.54	0.76		Translation initiation factor eIF3 subunit; FUNCTIONS IN: molecular_function unknown; INVOLVED IN: biological_process unknown; EXPRESSED IN: 23 plant structures; EXPRESSED DURING: 13 growth stages; CONTAINS InterPro DOMAIN/s: Translation initiation factor eIF3 subunit (InterPro:IPR013906); BEST Arabidopsis thaliana protein match is: Translation initiation factor eIF3 subunit (TAIR:AT5G37475.1).
AT1G66200.3	443	18.5	13	0.617319	0.136162	0.92769	0.0670238	1.70583	0.364694	0.76	0.35	0.93	0.43	0.9	0.77	1.1	0.95	1.17	1	2.47	2.19	GLUTAMINE SYNTHASE CLONE F11 (GSR2)	encodes a cytosolic glutamate synthetase, this enzyme has low affinity with substrate ammonium
AT1G66240.2	1156	7.4	4	1.0601	0.233346	0.765846	0.185927	0.710579	0.0949199	1.58	1.32	0.72	0.62	0.82	1.26	0.39	0.6	0.53	0.79	0.58	0.94	HOMOLOG OF ANTI-OXIDANT 1 (ATX1)	homolog of anti-oxidant 1 (ATX1); FUNCTIONS IN: metal ion binding; INVOLVED IN: metal ion transport; EXPRESSED IN: 22 plant structures; EXPRESSED DURING: 13 growth stages; CONTAINS InterPro DOMAIN/s: Heavy metal transport/detoxification protein (InterPro:IPR006121); BEST Arabidopsis thaliana protein match is: copper chaperone (TAIR:AT3G56240.1); Has 1418 Blast hits to 1416 proteins in 230 species…
AT1G66430.1	859	10.54	6	0.661302	0.084524	1.20643	0.0578292	1.90429	0.218593	0.46	0.75	0.6	0.84	1.11	1.11	1.32	1.29	2.33	2.23	1.54	1.51		pfkB-like carbohydrate kinase family protein; FUNCTIONS IN: kinase activity, ribokinase activity; INVOLVED IN: D-ribose metabolic process, acetate fermentation, sucrose biosynthetic process, sucrose catabolic process, using beta-fructofuranosidase; LOCATED IN: chloroplast, chloroplast stroma; EXPRESSED IN: 22 plant structures; EXPRESSED DURING: 14 growth stages; CONTAINS InterPro DOMAIN/s: Carboh…
AT1G66530.1	2729	1.4	4	1.16376	0.213512	1.47947	0.326971	1.39258	0.402855	1.42	0.75	1.63	0.86	1.91	0.86	2.17	0.98	1.32	0.6	2.51	1.14		Arginyl-tRNA synthetase, class Ic; FUNCTIONS IN: aminoacyl-tRNA ligase activity, nucleotide binding, arginine-tRNA ligase activity, ATP binding; INVOLVED IN: arginyl-tRNA aminoacylation, translation, tRNA aminoacylation for protein translation; LOCATED IN: cytoplasm; EXPRESSED IN: 23 plant structures; EXPRESSED DURING: 13 growth stages; CONTAINS InterPro DOMAIN/s: Aminoacyl-tRNA synthetase, class…
AT1G66670.1	1067	8.29	5	0.783064	0.0964184	0.770511	0.0785665	0.999883	0.110335	0.78	0.57	1.04	0.74	0.59	0.74	0.78	0.97	0.75	0.94	1.03	1.28	CLP PROTEASE PROTEOLYTIC SUBUNIT 3 (CLPP3)	One of several nuclear-encoded ClpPs (caseinolytic protease). Contains a highly conserved catalytic triad of Ser-type proteases (Ser-His-Asp). The name reflects nomenclature described in Adam et. al (2001).
AT1G66970.1	188	31.16	16	1.00921	0.0878613	0.801024	0.120776	0.794506	0.102463	1.21	1.09	0.92	0.82	1.12	0.7	0.84	0.55	0.9	0.58	1.03	0.68	SHV3-LIKE 2 (SVL2)	Encodes a member of the glycerophosphodiester phosphodiesterase like (GDPD-like) family.
AT1G67090.1	202	29.66	65	0.672966	0.274415	0.984274	0.168887	3.03024	1.33702	1.14	0.19	1.16	0.2	0.67	1.27	0.71	1.28	0.59	1.13	4.09	6.31	RIBULOSE BISPHOSPHATE CARBOXYLASE SMALL CHAIN 1A (RBCS1A)	Encodes a member of the Rubisco small subunit (RBCS) multigene family: RBCS1A (At1g67090), RBCS1B (At5g38430), RBCS2B (At5g38420), and RBCS3B (At5g38410). Functions to yield sufficient Rubisco content for leaf photosynthetic capacity.
AT1G67230.1	2660	1.62	2	1.54652	0.372594	1.65656	0.484898	1.08552	0.193083	0.89	0.92	2.11	2.27	0.67	1.28	1.71	2.96	0.77	1.45	0.74	1.39	LITTLE NUCLEI1 (LINC1)	Encodes a nuclear coiled-coil protein related to the carrot peripheral nuclear protein NMCP1 that is involved in the determination of plant nuclear structure.
AT1G67280.1	794	11.59	7	0.545699	0.109995	0.736062	0.0570846	1.54265	0.333884	0.78	0.38	0.69	0.34	0.65	0.86	0.63	0.8	0.86	1.14	1.84	2.33		Glyoxalase/Bleomycin resistance protein/Dioxygenase superfamily protein; FUNCTIONS IN: lactoylglutathione lyase activity, metal ion binding; INVOLVED IN: response to cold, carbohydrate metabolic process; LOCATED IN: thylakoid, thylakoid lumen, stromule, chloroplast, chloroplast stroma; EXPRESSED IN: 24 plant structures; EXPRESSED DURING: 15 growth stages; CONTAINS InterPro DOMAIN/s: Glyoxalase I …
AT1G67430.1	625	14.2	9	1.0735	0.0563505	1.06265	0.0643863	0.985229	0.0613391	1.07	1.21	0.94	1.08	1.04	1.22	0.91	1.08	0.96	1.14	0.84	1		Ribosomal protein L22p/L17e family protein; FUNCTIONS IN: structural constituent of ribosome; INVOLVED IN: translation; LOCATED IN: in 6 components; EXPRESSED IN: 23 plant structures; EXPRESSED DURING: 13 growth stages; CONTAINS InterPro DOMAIN/s: Ribosomal protein L22/L17 (InterPro:IPR001063), Ribosomal protein L22/L17, eukaryotic/archaeal (InterPro:IPR005721), Ribosomal protein L22/L17, conserv…
AT1G67680.1	610	14.41	7	1.24386	0.20855	1.20383	0.176595	1.07745	0.247325	1.49	0.86	1.71	0.92	0.86	1.47	0.95	1.54	0.56	1.01	0.98	1.75		SRP72 RNA-binding domain; FUNCTIONS IN: 7S RNA binding; INVOLVED IN: SRP-dependent cotranslational protein targeting to membrane; LOCATED IN: signal recognition particle; EXPRESSED IN: male gametophyte, pollen tube; EXPRESSED DURING: L mature pollen stage, M germinated pollen stage; CONTAINS InterPro DOMAIN/s: Signal recognition particle, SRP72 subunit, RNA-binding (InterPro:IPR013699); BEST Arab…
AT1G67700.2	540	15.95	9	1.014	0.0405558	1.33808	0.0363369	1.29133	0.0514847	0.95	1.11	0.94	1.06	1.29	1.41	1.26	1.39	1.31	1.42	1.17	1.27		unknown protein; FUNCTIONS IN: molecular_function unknown; INVOLVED IN: biological_process unknown; LOCATED IN: chloroplast, chloroplast envelope; EXPRESSED IN: 22 plant structures; EXPRESSED DURING: 13 growth stages; Has 49 Blast hits to 49 proteins in 20 species: Archae - 0; Bacteria - 0; Metazoa - 0; Fungi - 0; Plants - 44; Viruses - 0; Other Eukaryotes - 5 (source: NCBI BLink).
AT1G67730.1	1726	4.06	2	0.923463	0.150202	0.666987	0.0781335	0.711972	0.0585384	1.32	0.93	0.86	0.59	0.82	0.79	0.54	0.52	0.63	0.6	0.81	0.82	BETA-KETOACYL REDUCTASE 1 (KCR1)	Encodes one of the two Arabidopsis homologues to YBR159w encoding a S. cerevisiae beta-ketoacyl reductase (KCR), which catalyzes the first reduction during VLCFA (very long chain fatty acids, >18 carbon) elongation: KCR1 (At1g67730), KCR2 (At1g24470). Complementation of the yeast ybr159Delta mutant demonstrated that the two KCR proteins are divergent and that only AtKCR1 can restore heterologous …
AT1G68010.2	71	50.15	34	0.730915	0.210368	1.18275	0.451085	1.83428	0.656182	0.62	0.32	1.32	0.67	0.37	1.17	0.75	2.44	0.61	1.92	1.17	3.63	HYDROXYPYRUVATE REDUCTASE (HPR)	Encodes hydroxypyruvate reductase.
AT1G68060.1	1706	4.1	2	0.919343	0.157326	0.885991	0.121671	1.03062	0.201799	0.59	1.03	0.75	1.31	0.62	0.95	0.79	1.19	1.04	1.57	0.6	0.91	MICROTUBULE-ASSOCIATED PROTEINS 70-1 (MAP70-1)	Encodes a microtubule associated protein (MAP70-1). Expressed in all tissues.
AT1G68560.1	124	39.31	21	0.603534	0.0198523	0.622505	0.0356326	1.02218	0.0745669	0.57	0.65	0.57	0.63	0.58	0.7	0.55	0.67	0.96	1.19	0.85	1.09	ALPHA-XYLOSIDASE 1 (XYL1)	Encodes a bifunctional alpha-l-arabinofuranosidase/beta-d-xylosidase that belongs to family 3 of glycoside hydrolases.
AT1G68590.1	706	12.79	8	0.746714	0.174386	0.805181	0.242557	1.27205	0.495228	1.17	0.55	0.88	0.38	0.47	1.38	0.35	1.03	0.39	1.16	0.86	2.68	PLASTID-SPECI&#64257;C RIBOSOMAL PROTEIN 3/1 (PSRP3/1)	Ribosomal protein PSRP-3/Ycf65; FUNCTIONS IN: structural constituent of ribosome; INVOLVED IN: translation; LOCATED IN: thylakoid, chloroplast thylakoid membrane, chloroplast; EXPRESSED IN: 22 plant structures; EXPRESSED DURING: 13 growth stages; CONTAINS InterPro DOMAIN/s: Ribosomal protein PSRP-3/Ycf65 (InterPro:IPR006924); BEST Arabidopsis thaliana protein match is: Ribosomal protein PSRP-3/Yc…
AT1G68830.1	1857	3.65	2	1.9817	0.631885	1.35346	0.45576	0.674168	0.0859864	0.9	0.87	3.08	3.08	0.48	0.74	1.75	2.44	0.52	0.79	0.53	0.86	STT7 HOMOLOG STN7 (STN7)	STN7 protein kinase; required for state transitions, phosphorylation of the major antenna complex (LHCII) between PSII and PSI, and light adaptation
AT1G69200.1	2202	2.24	2	0.988425	0.0376006	1.03575	0.0610446	1.04149	0.0524489	1.02	1.08	0.9	0.95	1.19	1.01	1.05	0.9	1.16	0.98	1.1	0.93	FRUCTOKINASE-LIKE 2 (FLN2)	Encodes a fructokinase-like protein (AT3G54090/FLN1, AT1G69200/FLN2), a member of the pfkB-carbohydrate kinase family. FLN1 and FLN2 are potential plastidial thioredoxin z (TRX z) targets.
AT1G69410.1	2022	2.94	4	0.851616	0.0164795	0.818835	0.0350439	0.955792	0.0436164	0.82	0.87	0.83	0.89	0.75	0.87	0.77	0.89	0.92	1.06	0.86	0.99	EUKARYOTIC ELONGATION FACTOR 5A-3 (ELF5A-3)	Encodes eIF5A-2, a putative eukaryotic translation initiation factor. There are three eIF5A coding genes in Arabidopsis: eIF5A-1/At1g13950, eIF5A-2/At1g26630 and eIF5A-3/At1g69410.
AT1G69510.3	1577	4.72	4	0.884663	0.0305413	0.884213	0.0258383	0.993945	0.0454461	0.83	0.94	0.83	0.94	0.93	0.84	0.93	0.84	1.11	1.01	0.97	0.89		cAMP-regulated phosphoprotein 19-related protein; CONTAINS InterPro DOMAIN/s: cAMP-regulated phosphoprotein/endosulphine conserved region (InterPro:IPR006760); BEST Arabidopsis thaliana protein match is: cAMP-regulated phosphoprotein 19-related protein (TAIR:AT5G64130.1); Has 35333 Blast hits to 34131 proteins in 2444 species: Archae - 798; Bacteria - 22429; Metazoa - 974; Fungi - 991; Plants - 5…
AT1G69620.1	1377	5.97	5	0.969165	0.0887741	1.23382	0.0867478	1.28235	0.10044	0.77	0.97	0.93	1.2	1.19	1.03	1.45	1.27	1.53	1.34	1.2	1.06	RIBOSOMAL PROTEIN L34 (RPL34)	putative 60S ribosomal protein L34
AT1G69740.2	409	19.42	12	0.950708	0.154746	1.13734	0.171358	1.22304	0.17628	0.9	0.62	1.37	0.91	0.76	1.05	1.16	1.58	0.84	1.14	1.22	1.69	(HEMB1)	Encodes a putative 5-aminolevulinate dehydratase involved in chlorophyll biosynthesis.
AT1G69830.1	141	37.46	20	1.44775	0.191377	1.09172	0.152659	0.78703	0.148724	1.1	1.75	1.14	1.8	0.82	1.33	0.84	1.38	0.74	1.19	0.47	0.74	ALPHA-AMYLASE-LIKE 3 (AMY3)	Encodes a plastid-localized &#945;-amylase. Expression is reduced in the SEX4 mutant. Loss of function mutations show normal diurnal pattern of starch accumulation/degradation. Expression follows circadian rhythms.
AT1G70070.1	1906	3.46	2	0.990763	0.0381765	0.942899	0.0251774	0.94921	0.0434007	1.06	0.93	1.06	0.92	0.9	0.99	0.9	0.98	0.85	0.93	0.96	1.06	EMBRYO DEFECTIVE 25 (EMB25)	Allelic to ISE2(increased size exclusion limit of plasmodesmata 2). Mutants maintain dilated plasmodesmata at the embryonic torpedo stage.
AT1G70200.1	2623	1.76	2	0.904819	0.0265499	0.944138	0.0376424	1.03118	0.0233826	0.95	0.95	0.86	0.86	0.95	1.04	0.86	0.93	0.99	1.08	0.99	1.07		RNA-binding (RRM/RBD/RNP motifs) family protein; FUNCTIONS IN: nucleic acid binding; LOCATED IN: chloroplast; EXPRESSED IN: 23 plant structures; EXPRESSED DURING: 13 growth stages; CONTAINS InterPro DOMAIN/s: RNA recognition motif, RNP-1 (InterPro:IPR000504); Has 4744 Blast hits to 3664 proteins in 382 species: Archae - 19; Bacteria - 294; Metazoa - 1723; Fungi - 497; Plants - 212; Viruses - 61; …
AT1G70310.1	452	18.24	9	0.904007	0.0801271	1.0196	0.083622	1.13595	0.135538	1.03	0.77	1.06	0.77	0.86	1.16	0.89	1.17	0.82	1.12	1.12	1.49	SPERMIDINE SYNTHASE 2 (SPDS2)	Spermidine synthase.
AT1G70410.2	477	17.53	10	0.781215	0.0835896	0.66712	0.0687268	0.86163	0.0854063	0.98	0.76	0.81	0.58	0.69	0.83	0.5	0.65	0.67	0.82	0.86	1.09	BETA CARBONIC ANHYDRASE 4 (BCA4)	Encodes a putative beta-carbonic anhydrase betaCA4. Together with betaCA1 (At3g01500) regulates CO2-controlled stomatal movements in guard cells.
AT1G70570.2	2741	1.37	3	2.3965	0.612549	2.44581	0.436513	1.23043	0.359378	1.25	2.63	1.69	4.02	2.36	1.53	3.63	2.27	2.23	1.24	0.89	0.57		anthranilate phosphoribosyltransferase, putative; FUNCTIONS IN: anthranilate phosphoribosyltransferase activity, transferase activity, transferring glycosyl groups; INVOLVED IN: tryptophan biosynthetic process, metabolic process; EXPRESSED IN: 22 plant structures; EXPRESSED DURING: 13 growth stages; CONTAINS InterPro DOMAIN/s: Glycosyl transferase, family 3, N-terminal (InterPro:IPR017459), Glyco…
AT1G70600.1	1686	4.16	3	1.93136	0.394956	1.9032	0.520995	0.983851	0.177195	2.42	2.78	1.17	1.36	1.79	3.34	0.86	1.63	0.74	1.38	0.64	1.18		Ribosomal protein L18e/L15 superfamily protein; FUNCTIONS IN: structural constituent of ribosome; INVOLVED IN: translation; LOCATED IN: cytosolic ribosome, ribosome, cytosolic large ribosomal subunit, membrane; EXPRESSED IN: guard cell, leaf; CONTAINS InterPro DOMAIN/s: Ribosomal protein L18e/L15 (InterPro:IPR021131), Ribosomal protein L15, conserved site (InterPro:IPR001196); BEST Arabidopsis th…
AT1G70730.3	55	54.31	28	0.942223	0.0543348	1.31918	0.0586884	1.4196	0.0991829	1	0.85	1.07	0.86	1.38	1.18	1.45	1.27	1.39	1.19	1.67	1.42	PHOSPHOGLUCOMUTASE 2 (PGM2)	Encodes a cytosolic phosphoglucomutase (PGM). Two Arabidopsis PGM proteins (AT1G70730/PGM2 and AT1G23190/PGM3) have high sequence similarities and redundant functions. Mature plants possessing a single cPGM allele had a major reduction in cPGM activity. Whereas pgm2 and pgm3 single mutants are undistinguishable from the wild type, loss of both PGM2 and PGM3 severely impairs male and female gameto…
AT1G70770.2	312	22.84	11	1.24476	0.137607	1.70217	0.25857	1.30025	0.101836	1.43	1.53	0.98	1.04	2.38	1.77	1.51	1.15	1.51	1.16	1.43	1.1		Protein of unknown function DUF2359, transmembrane; FUNCTIONS IN: molecular_function unknown; LOCATED IN: endoplasmic reticulum, nucleus; EXPRESSED IN: 25 plant structures; EXPRESSED DURING: 15 growth stages; CONTAINS InterPro DOMAIN/s: Protein of unknown function DUF2359, transmembrane (InterPro:IPR019308); BEST Arabidopsis thaliana protein match is: Protein of unknown function DUF2359, transmem…
AT1G70820.1	494	17.12	8	0.841285	0.0979607	0.889639	0.125945	1.05668	0.0921914	0.7	0.65	1.06	0.95	0.61	0.82	0.92	1.21	0.88	1.15	0.93	1.27		phosphoglucomutase, putative / glucose phosphomutase, putative; FUNCTIONS IN: intramolecular transferase activity, phosphotransferases; INVOLVED IN: carbohydrate metabolic process; LOCATED IN: chloroplast; EXPRESSED IN: 20 plant structures; EXPRESSED DURING: 13 growth stages; CONTAINS InterPro DOMAIN/s: Alpha-D-phosphohexomutase, alpha/beta/alpha domain III (InterPro:IPR005846), Alpha-D-phosphohe…
AT1G70830.4	2286	2.1	2	0.613325	0.0517541	0.933609	0.110955	1.5045	0.10804	0.51	0.54	0.69	0.72	0.9	0.69	1.22	0.93	1.71	1.34	1.67	1.29	MLP-LIKE PROTEIN 28 (MLP28)	MLP-like protein 28 (MLP28); FUNCTIONS IN: molecular_function unknown; INVOLVED IN: response to biotic stimulus, defense response; LOCATED IN: cellular_component unknown; EXPRESSED IN: 22 plant structures; EXPRESSED DURING: 14 growth stages; CONTAINS InterPro DOMAIN/s: Bet v I allergen (InterPro:IPR000916); BEST Arabidopsis thaliana protein match is: MLP-like protein 34 (TAIR:AT1G70850.3); Has 73…
AT1G70890.1	992	9.04	5	0.691726	0.163709	0.792272	0.101893	1.32881	0.310354	1.09	0.5	0.82	0.36	0.77	1.06	0.56	0.78	0.73	0.99	1.45	2.15	MLP-LIKE PROTEIN 43 (MLP43)	MLP-like protein 43 (MLP43); FUNCTIONS IN: molecular_function unknown; INVOLVED IN: response to biotic stimulus, defense response; LOCATED IN: chloroplast; EXPRESSED IN: 17 plant structures; EXPRESSED DURING: 10 growth stages; CONTAINS InterPro DOMAIN/s: Bet v I allergen (InterPro:IPR000916); BEST Arabidopsis thaliana protein match is: MLP-like protein 28 (TAIR:AT1G70830.5); Has 440 Blast hits to…
AT1G71220.2	1122	7.81	5	0.84638	0.0413511	1.30283	0.328114	1.53462	0.389687	0.9	0.76	0.93	0.79	1.85	0.71	1.89	0.76	2.01	0.8	2.38	0.95	EMS-MUTAGENIZED BRI1 SUPPRESSOR 1 (EBS1)	Encodes UDP-glucose:glycoprotein glucosyltransferase. Non-receptor component required for EFR-mediated immunity. Mutants show de-repressed anthocyanin accumulation in the presence of elf18, and EFR accumulation and signalling.
AT1G71500.1	260	25.93	17	1.20885	0.0287617	1.18636	0.0951139	0.962661	0.0699205	1.14	1.27	1.19	1.24	1.38	1.04	1.32	1.01	1.12	0.89	1.04	0.81		Rieske (2Fe-2S) domain-containing protein; FUNCTIONS IN: oxidoreductase activity, 2 iron, 2 sulfur cluster binding; INVOLVED IN: oxidation reduction; LOCATED IN: chloroplast thylakoid membrane, chloroplast, chloroplast envelope; EXPRESSED IN: 23 plant structures; EXPRESSED DURING: 14 growth stages; CONTAINS InterPro DOMAIN/s: Rieske [2Fe-2S] iron-sulphur domain (InterPro:IPR017941); Has 295 Blast…
AT1G71695.1	542	15.85	8	1.21468	0.297677	1.153	0.246854	1.09272	0.295784	0.95	2.01	0.62	1.27	1.82	0.99	1.16	0.64	1.91	1.06	0.91	0.5		Peroxidase superfamily protein; FUNCTIONS IN: peroxidase activity, heme binding; INVOLVED IN: response to oxidative stress, oxidation reduction; LOCATED IN: cell wall, vacuole, membrane, plant-type cell wall; EXPRESSED IN: 23 plant structures; EXPRESSED DURING: 13 growth stages; CONTAINS InterPro DOMAIN/s: Haem peroxidase (InterPro:IPR010255), Plant peroxidase (InterPro:IPR000823), Peroxidases he…
AT1G71860.3	2247	2.16	2	1.12751	0.0642811	1.11187	0.097449	0.98256	0.0969139	1.08	1.28	0.98	1.17	1.33	1	1.21	0.9	1.22	0.91	1.03	0.77	PROTEIN TYROSINE PHOSPHATASE 1 (PTP1)	Encodes a protein with tyrosine phosphatase activity that is downregulated in response to cold and upregulated in response to salt stress.
AT1G71880.1	2012	2.98	2	0.864866	0.0893204	1.06501	0.0761161	1.23803	0.0933189	0.85	1.1	0.66	0.86	1.2	1.19	0.94	0.93	1.41	1.39	1.08	1.08	SUCROSE-PROTON SYMPORTER 1 (SUC1)	Sucrose transporter gene induced in response to nematodes; member of Sucrose-proton symporter family.
AT1G72150.1	43	59.11	30	0.476851	0.0115617	0.377833	0.00812975	0.792825	0.0130238	0.5	0.49	0.46	0.46	0.4	0.38	0.36	0.37	0.79	0.76	0.81	0.82	PATELLIN 1 (PATL1)	novel cell-plate-associated protein that is related in sequence to proteins involved in membrane trafficking in other eukaryotes
AT1G72160.1	1014	8.76	5	1.16121	0.0635213	1.0158	0.386799	0.850574	0.329546	1.12	1.03	1.33	1.17	1.51	0.31	1.84	0.41	1.37	0.26	1.47	0.3		Sec14p-like phosphatidylinositol transfer family protein; FUNCTIONS IN: transporter activity; INVOLVED IN: transport; LOCATED IN: plasma membrane; EXPRESSED IN: 24 plant structures; EXPRESSED DURING: 13 growth stages; CONTAINS InterPro DOMAIN/s: Cellular retinaldehyde-binding/triple function, C-terminal (InterPro:IPR001251), Cellular retinaldehyde-binding/triple function, N-terminal (InterPro:IPR…
AT1G72370.2	251	26.5	18	1.38021	0.178306	1.85079	0.270497	1.32108	0.0499106	1.57	1.79	1.05	1.12	2.23	2.4	1.33	1.45	1.33	1.45	1.2	1.31	40S RIBOSOMAL PROTEIN SA (P40)	acidic protein associated to 40S ribosomal subunit of ribosomes. Involved in polysome formation during active protein synthesis. Expressed in actively growing tissue.
AT1G72550.2	842	10.86	6	0.721808	0.0825158	1.15425	0.0685166	1.63945	0.174893	0.93	0.63	0.77	0.55	1.2	1.32	1	1.1	1.25	1.45	1.89	1.98		tRNA synthetase beta subunit family protein; FUNCTIONS IN: RNA binding, phenylalanine-tRNA ligase activity, magnesium ion binding, nucleotide binding, ATP binding; INVOLVED IN: phenylalanyl-tRNA aminoacylation, translation; LOCATED IN: phenylalanine-tRNA ligase complex, cytoplasm; EXPRESSED IN: 23 plant structures; EXPRESSED DURING: 14 growth stages; CONTAINS InterPro DOMAIN/s: Putative DNA bindi…
AT1G72610.1	448	18.31	12	0.55048	0.056244	0.296077	0.017881	0.536598	0.0396112	0.53	0.7	0.42	0.54	0.33	0.33	0.26	0.27	0.6	0.61	0.44	0.5	GERMIN-LIKE PROTEIN 1 (GER1)	germin-like protein (GLP1)
AT1G72970.1	2702	1.48	3	1.10573	0.0349632	1.12834	0.165205	1.01305	0.149555	1.08	1.19	1.03	1.13	0.87	1.45	0.82	1.38	0.8	1.33	0.72	1.2	HOTHEAD (HTH)	Originally identified as a mutation that causes floral organs to fuse together. About 10-20% of mutants also have defects in ovules. Mutants have reduced fertility most likely as because of fusions that pistil emergence. The protein has similarity to the mandelonitrile lyase family of FAD containing oxidoreductases and is predicted to be secreted (SignalP).It is expressed in all tissue layers of …
AT1G73060.1	444	18.49	9	0.916502	0.013121	0.989461	0.0244195	1.06229	0.0205564	0.9	0.89	0.95	0.93	1	0.93	1.05	0.98	1.09	1.02	1.11	1.04	LOW PSII ACCUMULATION 3 (LPA3)	Low PSII Accumulation 3 (LPA3); FUNCTIONS IN: molecular_function unknown; INVOLVED IN: biological_process unknown; LOCATED IN: chloroplast stroma, chloroplast; EXPRESSED IN: 22 plant structures; EXPRESSED DURING: 13 growth stages; CONTAINS InterPro DOMAIN/s: Domain of unknown function DUF1995 (InterPro:IPR018962); BEST Arabidopsis thaliana protein match is: Domain of unknown function (DUF1995) (T…
AT1G73110.1	801	11.48	14	0.783337	0.281785	0.821616	0.285614	1.26325	0.407817	0.64	0.26	1.58	0.65	0.33	0.63	0.69	1.64	0.52	0.96	1.15	2.42		P-loop containing nucleoside triphosphate hydrolases superfamily protein; FUNCTIONS IN: ATPase activity, ATP binding; LOCATED IN: chloroplast thylakoid membrane, chloroplast; EXPRESSED IN: 21 plant structures; EXPRESSED DURING: 13 growth stages; CONTAINS InterPro DOMAIN/s: ATPase, AAA-type, core (InterPro:IPR003959); BEST Arabidopsis thaliana protein match is: rubisco activase (TAIR:AT2G39730.1);…
AT1G73230.1	1591	4.63	8	0.877704	0.0398667	1.03949	0.054833	1.17335	0.0300587	0.8	0.82	0.94	0.95	1	0.91	1.17	1.08	1.24	1.13	1.21	1.12		Nascent polypeptide-associated complex NAC; FUNCTIONS IN: molecular_function unknown; INVOLVED IN: response to salt stress; LOCATED IN: cellular_component unknown; EXPRESSED IN: 24 plant structures; EXPRESSED DURING: 15 growth stages; CONTAINS InterPro DOMAIN/s: Nascent polypeptide-associated complex NAC (InterPro:IPR002715); BEST Arabidopsis thaliana protein match is: basic transcription factor …
AT1G73600.2	1143	7.57	5	3.2816	1.27372	4.73325	1.8153	1.45664	0.0665082	1.02	1.18	5.01	5.92	1.64	1.54	8.09	7.66	1.61	1.51	1.38	1.32		S-adenosyl-L-methionine-dependent methyltransferases superfamily protein; FUNCTIONS IN: methyltransferase activity, phosphoethanolamine N-methyltransferase activity; INVOLVED IN: metabolic process; EXPRESSED IN: guard cell; CONTAINS InterPro DOMAIN/s: Methyltransferase type 11 (InterPro:IPR013216); BEST Arabidopsis thaliana protein match is: S-adenosyl-L-methionine-dependent methyltransferases su…
AT1G73990.1	2009	2.99	2	1.09662	0.105057	0.998769	0.0612364	0.929322	0.103844	1.25	0.9	1.31	0.94	0.87	1.08	0.92	1.13	0.7	0.86	0.97	1.19	SIGNAL PEPTIDE PEPTIDASE (SPPA)	Encodes a putative protease SppA (SppA).
AT1G74030.1	2593	1.9	2	1.35071	0.185065	0.794211	0.123528	0.583212	0.0445431	1.61	1.72	1	1.07	1.11	0.86	0.69	0.53	0.68	0.52	0.64	0.49	ENOLASE 1 (ENO1)	Encodes the plastid-localized phosphoenolpyruvate enolase. Mutant plants have abnormal trichomes.
AT1G74040.1	1518	5.01	10	0.994968	0.239086	1.38392	0.196861	1.52451	0.373375	1.56	0.7	1.21	0.51	1.31	1.85	0.9	1.47	0.77	1.19	1.63	2.51	2-ISOPROPYLMALATE SYNTHASE 1 (IMS1)	Encodes an active Arabidopsis isopropylmalate synthase IPMS2. Involved in leucine biosynthesis. Do not participate in the chain elongation of glucosinolates. Expressed constitutively throughout the plant. Loss of IPMS2 can be compensated by a second isopropylmalate synthase gene IPMS1 (At1g18500).
AT1G74050.1	165	33.84	15	0.775965	0.10414	1.36026	0.125551	1.76927	0.179282	0.75	1.05	0.54	0.77	1.57	1.58	1.15	1.14	2.09	2.07	1.46	1.46		Ribosomal protein L6 family protein; FUNCTIONS IN: structural constituent of ribosome; INVOLVED IN: translation; LOCATED IN: ribosome, cytosolic large ribosomal subunit, intracellular, plasma membrane, membrane; EXPRESSED IN: leaf; CONTAINS InterPro DOMAIN/s: Ribosomal protein L6, N-terminal (InterPro:IPR005568), Ribosomal protein L6E (InterPro:IPR000915); BEST Arabidopsis thaliana protein match …
AT1G74070.1	1020	8.71	4	0.630068	0.0929858	0.766237	0.0548279	1.29497	0.189679	0.86	0.55	0.68	0.43	0.88	0.84	0.69	0.65	1	0.95	1.71	1.53		Cyclophilin-like peptidyl-prolyl cis-trans isomerase family protein; FUNCTIONS IN: peptidyl-prolyl cis-trans isomerase activity; INVOLVED IN: protein folding; LOCATED IN: chloroplast thylakoid lumen, chloroplast; EXPRESSED IN: 20 plant structures; EXPRESSED DURING: 13 growth stages; CONTAINS InterPro DOMAIN/s: Cyclophilin-like (InterPro:IPR015891), Peptidyl-prolyl cis-trans isomerase, cyclophilin…
AT1G74090.1	1409	5.72	3	2.00396	0.692325	2.47107	0.941467	1.25956	0.254727	0.81	1.03	2.38	3.8	1.56	0.78	5.11	2.44	1.89	0.95	1.45	0.76	DESULFO-GLUCOSINOLATE SULFOTRANSFERASE 18 (SOT18)	encodes a desulfoglucosinolate sulfotransferase, involved in the final step of glucosinolate core structure biosynthesis. Has a broad-substrate specificity with preference with methionine-derived desulfoglucosinolates.
AT1G74230.1	1735	4.03	2	1.14695	0.309823	1.22978	0.321537	1.07713	0.063381	0.56	0.69	1.5	1.84	0.67	0.68	1.77	1.8	1.17	1.2	0.95	0.98	GLYCINE-RICH RNA-BINDING PROTEIN 5 (GR-RBP5)	encodes a glycine-rich RNA binding protein.
AT1G74260.1	332	21.95	11	1.19072	0.0634595	1.18085	0.0683964	0.971417	0.0708434	1.08	1.22	1.11	1.36	1.26	1.04	1.33	1.1	1.16	0.94	0.97	0.82	PURINE BIOSYNTHESIS 4 (PUR4)	Encodes formylglycinamidine ribonucleotide synthase an enzyme involved in de novo purine biosynthesis. PUR4 is localizes to the chloroplast and mitochondria. Loss of PUR4 function affects male but not female gametophyte development.
AT1G74380.1	2387	2.03	2	1.58509	0.274089	1.06239	0.229966	0.729134	0.197725	1.03	1.84	1.25	2.23	0.61	1.31	0.74	1.58	0.6	1.27	0.33	0.72	XYLOGLUCAN XYLOSYLTRANSFERASE 5 (XXT5)	xyloglucan xylosyltransferase 5 (XXT5); FUNCTIONS IN: xyloglucan 6-xylosyltransferase activity, transferase activity, transferring glycosyl groups, transferase activity; INVOLVED IN: N-terminal protein myristoylation, root hair elongation; LOCATED IN: Golgi apparatus, Golgi membrane; EXPRESSED IN: 26 plant structures; EXPRESSED DURING: 14 growth stages; CONTAINS InterPro DOMAIN/s: Galactosyl tran…
AT1G74470.1	178	31.98	22	0.869272	0.187717	1.49499	0.383903	1.81068	0.442402	0.76	0.48	1.38	0.86	0.69	1.46	1.29	2.54	0.9	1.89	1.46	2.99		Encodes for a multifunctional protein with geranylgeranyl reductase activity shown to catalyze the reduction of prenylated geranylgeranyl-chlorophyll a to phytyl-chlorophyll a (chlorophyll a) and free geranylgeranyl pyrophosphate to phytyl pyrophosphate.
AT1G74560.3	999	8.97	6	1.36144	0.212315	1.3439	0.219992	0.984733	0.103848	0.92	1.14	1.5	1.89	0.88	1.18	1.39	1.92	0.94	1.25	0.74	1.01	NAP1-RELATED PROTEIN 1 (NRP1)	Double nrp1-1 nrp2-1 mutants show arrest of cell cycle progression at G2/M and disordered cellular organization occurred in root tips. Localize in the nucleus and can form homomeric and heteromeric protein complexes with NRP2. Bind histones Histone2A and Histone2B and associate with chromatin in vivo.
AT1G74640.1	1725	4.06	2	0.880244	0.0435659	1.1016	0.00654908	1.24593	0.0595848	0.96	0.82	0.95	0.79	1.11	1.12	1.09	1.1	1.14	1.15	1.34	1.36		alpha/beta-Hydrolases superfamily protein; INVOLVED IN: biological_process unknown; LOCATED IN: chloroplast thylakoid membrane, chloroplast, chloroplast envelope; EXPRESSED IN: 24 plant structures; EXPRESSED DURING: 15 growth stages; Has 202 Blast hits to 202 proteins in 71 species: Archae - 28; Bacteria - 92; Metazoa - 0; Fungi - 0; Plants - 70; Viruses - 0; Other Eukaryotes - 12 (source: NCBI B…
AT1G74850.1	968	9.32	5	0.810591	0.0284561	1.08522	0.0306454	1.32788	0.0206157	0.77	0.76	0.87	0.85	1.04	1.03	1.13	1.15	1.27	1.37	1.33	1.34	PLASTID TRANSCRIPTIONALLY ACTIVE 2 (PTAC2)	Present in transcriptionally active plastid chromosomes. Involved in plastid gene expression.
AT1G74880.1	1343	6.05	3	1.10622	0.0397202	0.787491	0.03466	0.703914	0.0198775	1.04	1.04	1.17	1.18	0.71	0.77	0.79	0.88	0.67	0.73	0.67	0.74	NADH DEHYDROGENASE-LIKE COMPLEX ) (NdhO)	Encodes subunit NDH-O of NAD(P)H:plastoquinone dehydrogenase complex (Ndh complex) present in the thylakoid membrane of chloroplasts. This subunit is thought to be required for Ndh complex assembly.
AT1G74910.2	1040	8.51	6	0.957566	0.0153923	1.05794	0.0281247	1.08965	0.0228956	0.97	0.99	0.92	0.95	1.13	1.05	1.07	0.99	1.14	1.07	1.12	1.04		ADP-glucose pyrophosphorylase family protein; FUNCTIONS IN: transferase activity, nucleotidyltransferase activity; INVOLVED IN: response to cadmium ion, biosynthetic process; LOCATED IN: peroxisome; EXPRESSED IN: 24 plant structures; EXPRESSED DURING: 13 growth stages; CONTAINS InterPro DOMAIN/s: Trimeric LpxA-like (InterPro:IPR011004), Nucleotidyl transferase (InterPro:IPR005835); BEST Arabidops…
AT1G74920.2	1699	4.12	2	0.528868	0.0379542	0.691897	0.0278484	1.23529	0.0648804	0.45	0.56	0.49	0.62	0.68	0.63	0.77	0.69	1.41	1.25	1.19	1.1	ALDEHYDE DEHYDROGENASE 10A8 (ALDH10A8)	ALDH10A8 encodes a protein that has not been functionally characterized, but it is similar to an Arabidopsis protein that has betaine aldehyde dehydrogenase and aminoaldehyde dehydrogenase activity. ALDH10A8 localizes to leucoplasts. aldh10a8 mutant plants are more susceptible to NaCl and dehydration stress.
AT1G74960.3	1204	7.01	4	0.908408	0.0188626	1.04793	0.0236405	1.14099	0.0237247	0.9	0.86	0.95	0.91	1.05	0.99	1.11	1.05	1.14	1.09	1.2	1.14	FATTY ACID BIOSYNTHESIS 1 (FAB1)	Encodes a plastidic beta-ketoacyl-ACP synthase II, involved in fatty acid elongation from 16:0-ACP to 18:0-ACP. Homozygous knock-out mutants are embryo lethal, indicating early embryo development is sensitive to elevated 16:0.
AT1G74970.1	476	17.54	11	1.47049	0.0388457	1.70433	0.0829177	1.14491	0.0597322	1.56	1.49	1.47	1.37	1.63	1.89	1.51	1.79	1.02	1.2	1.08	1.28	RIBOSOMAL PROTEIN S9 (RPS9)	ribosomal protein S9, nuclear encoded component of the chloroplast ribosome
AT1G75270.1	2064	2.76	2	0.823299	0.162209	1.15823	0.271551	1.47215	0.376243	0.79	0.46	1.25	0.8	0.59	1.16	1	1.89	0.73	1.43	1.21	2.51	DEHYDROASCORBATE REDUCTASE 2 (DHAR2)	dehydroascorbate reductase 2 (DHAR2); FUNCTIONS IN: glutathione binding, glutathione dehydrogenase (ascorbate) activity; INVOLVED IN: protein amino acid glutathionylation; LOCATED IN: plasma membrane; EXPRESSED IN: 25 plant structures; EXPRESSED DURING: 16 growth stages; CONTAINS InterPro DOMAIN/s: Thioredoxin fold (InterPro:IPR012335), Glutathione S-transferase, C-terminal-like (InterPro:IPR0109…
AT1G75280.1	841	10.92	6	0.822633	0.0355214	0.791425	0.0198477	0.954342	0.0314134	0.84	0.74	0.91	0.79	0.74	0.78	0.8	0.84	0.89	0.92	0.98	1.03		isoflavone reductase, putative, identical to SP:P52577 Isoflavone reductase homolog P3 (EC 1.3.1.-) {Arabidopsis thaliana}; contains Pfam profile PF02716: isoflavone reductase. Involved in response to oxidative stress.
AT1G75350.1	1052	8.4	8	1.14412	0.363841	1.64192	0.290829	1.75768	0.447932	2.15	0.83	1.15	0.45	2	2.27	1.07	1.24	0.92	1.06	2.4	2.65	EMBRYO DEFECTIVE 2184 (emb2184)	embryo defective 2184 (emb2184); FUNCTIONS IN: structural constituent of ribosome; INVOLVED IN: translation, ribosome biogenesis, embryo development ending in seed dormancy; LOCATED IN: ribosome, chloroplast, chloroplast stroma, chloroplast envelope; EXPRESSED IN: 23 plant structures; EXPRESSED DURING: 14 growth stages; CONTAINS InterPro DOMAIN/s: Ribosomal protein L31 (InterPro:IPR002150); Has 1…
AT1G75460.1	1955	3.21	2	0.466502	0.031616	1.18838	0.295968	2.459	0.600091	0.55	0.47	0.42	0.42	1.85	0.77	1.51	0.61	3.13	1.33	3.8	1.57		ATP-dependent protease La (LON) domain protein; FUNCTIONS IN: ATP-dependent peptidase activity; INVOLVED IN: proteolysis; LOCATED IN: chloroplast; EXPRESSED IN: 19 plant structures; EXPRESSED DURING: 11 growth stages; CONTAINS InterPro DOMAIN/s: Peptidase S16, lon N-terminal (InterPro:IPR003111); BEST Arabidopsis thaliana protein match is: ATP-dependent protease La (LON) domain protein (TAIR:AT1G…
AT1G75680.1	1024	8.68	5	1.21908	0.34798	1.12455	0.213084	1.06542	0.243839	0.94	2.19	0.56	1.19	1.66	1.25	0.91	0.68	1.66	1.26	0.75	0.59	GLYCOSYL HYDROLASE 9B7 (GH9B7)	glycosyl hydrolase 9B7 (GH9B7); FUNCTIONS IN: hydrolase activity, hydrolyzing O-glycosyl compounds, catalytic activity; INVOLVED IN: carbohydrate metabolic process; LOCATED IN: plasma membrane; EXPRESSED IN: 23 plant structures; EXPRESSED DURING: 13 growth stages; CONTAINS InterPro DOMAIN/s: Six-hairpin glycosidase (InterPro:IPR012341), Glycoside hydrolase, family 9, active site (InterPro:IPR0182…
AT1G76010.1	1648	4.32	3	1.21629	0.164832	1.05489	0.179497	0.892255	0.165304	1.14	1.64	0.85	1.24	1.51	0.91	1.13	0.67	1.33	0.79	0.91	0.54		Alba DNA/RNA-binding protein; FUNCTIONS IN: nucleic acid binding; INVOLVED IN: biological_process unknown; LOCATED IN: cellular_component unknown; EXPRESSED IN: 25 plant structures; EXPRESSED DURING: 15 growth stages; CONTAINS InterPro DOMAIN/s: Alba, DNA/RNA-binding protein (InterPro:IPR002775); BEST Arabidopsis thaliana protein match is: Alba DNA/RNA-binding protein (TAIR:AT1G20220.1); Has 8292…
AT1G76030.1	151	36.24	26	0.84399	0.135126	0.789634	0.140336	0.928502	0.0869667	0.6	0.63	1.05	1.11	0.5	0.67	0.83	1.16	0.8	1.11	0.76	1.05	V-ATPASE B SUBUNIT 1 (VAB1)	One of three genes encoding the vacuolar ATP synthase subunit B1. This subunit was shown to interact with the gene product of hexokinase1 (ATHXK1). This interaction, however, is solely restricted to the nucleus. The protein binds to and co-localizes with F-actin, bundles F-actin to form higher-order structure, and stabilizes actin filaments in vitro.
AT1G76080.1	3254	20.29	12	0.623623	0.0985717	0.8305	0.0376227	1.42239	0.221153	0.79	0.45	0.79	0.46	0.77	0.89	0.77	0.9	0.98	1.14	1.63	1.94	CHLOROPLASTIC DROUGHT-INDUCED STRESS PROTEIN OF 32 KD (CDSP32)	Encodes a thioredoxin localized in chloroplast stroma. Known as CDSP32 (CHLOROPLASTIC DROUGHT-INDUCED STRESS PROTEIN OF 32 KD).
AT1G76100.1	1367	6	7	0.491546	0.0409215	0.443143	0.0557036	0.886287	0.130947	0.42	0.56	0.42	0.56	0.35	0.54	0.34	0.53	0.76	1.2	0.6	0.98	PLASTOCYANIN 1 (PETE1)	One of two Arabidopsis plastocyanin genes. Expressed at 1/10th level of PETE2. Does not respond to increased copper levels and is thought to be the isoform that participates in electron transport under copper-limiting conditions. Mutation of this gene does not have obvious effect on photosynthesis.
AT1G76140.2	1412	5.69	5	1.02614	0.0182738	1.06265	0.0260465	1.02387	0.0198128	0.99	1	1.05	1.07	1.07	1	1.13	1.06	1.07	1	1.05	0.98		Prolyl oligopeptidase family protein; FUNCTIONS IN: serine-type peptidase activity, serine-type endopeptidase activity; INVOLVED IN: proteolysis; LOCATED IN: chloroplast; EXPRESSED IN: 24 plant structures; EXPRESSED DURING: 15 growth stages; CONTAINS InterPro DOMAIN/s: Peptidase S9, prolyl oligopeptidase, catalytic domain (InterPro:IPR001375), Peptidase S9A, oligopeptidase, N-terminal beta-propel…
AT1G76160.1	246	26.62	15	1.32756	0.0533332	1.32568	0.0621458	0.997859	0.0561113	1.41	1.22	1.43	1.25	1.2	1.42	1.24	1.45	0.86	1	0.99	1.14	SKU5 SIMILAR 5 (sks5)	SKU5 similar 5 (sks5); FUNCTIONS IN: oxidoreductase activity, copper ion binding; INVOLVED IN: oxidation reduction; LOCATED IN: apoplast, cell wall, plant-type cell wall; EXPRESSED IN: 24 plant structures; EXPRESSED DURING: 13 growth stages; CONTAINS InterPro DOMAIN/s: Multicopper oxidase, type 3 (InterPro:IPR011707), Cupredoxin (InterPro:IPR008972), Multicopper oxidase, type 2 (InterPro:IPR01170…
AT1G76180.2	837	10.94	5	0.913656	0.0316625	0.824995	0.0217126	0.895091	0.0325814	0.99	0.9	0.93	0.84	0.82	0.88	0.77	0.82	0.82	0.88	0.91	0.97	EARLY RESPONSE TO DEHYDRATION 14 (ERD14)	Encodes a dehydrin protein whose expression is induced early on in response to dehydration stress. This gene's expression to cold occurs in two waves, with early induction occurring within 1 h and secondary induction occurring 5 h after the beginning of cold stress. Expression is also induced in response to ABA but not in response to 2,4-D, BA, and GA3. ERD14 protein is capable of binding Ca2+, e…
AT1G76300.1	1794	3.96	2	1.7712	0.36759	1.91598	0.341787	1.12229	0.152216	1.53	1	2.75	1.8	1.21	1.51	2.21	2.73	0.79	0.98	1.21	1.5	SNRNP CORE PROTEIN SMD3 (SmD3)	snRNP core protein SMD3 (SmD3); FUNCTIONS IN: molecular_function unknown; LOCATED IN: nuclear body, nucleolus, nucleus, small nucleolar ribonucleoprotein complex; EXPRESSED IN: 22 plant structures; EXPRESSED DURING: 13 growth stages; CONTAINS InterPro DOMAIN/s: Like-Sm ribonucleoprotein (LSM) domain (InterPro:IPR001163), Like-Sm ribonucleoprotein (LSM) domain, eukaryotic/archaea-type (InterPro:IP…
AT1G76400.1	2190	2.27	2	1.53478	0.330211	1.0063	0.12907	0.73635	0.183703	0.87	1.87	1.11	2.29	0.73	1.08	0.89	1.33	0.82	1.2	0.34	0.58		Ribophorin I; FUNCTIONS IN: oligosaccharyl transferase activity, dolichyl-diphosphooligosaccharide-protein glycotransferase activity; INVOLVED IN: protein amino acid glycosylation; LOCATED IN: endoplasmic reticulum, membrane; EXPRESSED IN: 24 plant structures; EXPRESSED DURING: 13 growth stages; CONTAINS InterPro DOMAIN/s: Ribophorin I (InterPro:IPR007676); BEST Arabidopsis thaliana protein match…
AT1G76450.1	1064	8.31	5	0.952181	0.0717343	0.942196	0.0750305	0.997698	0.0959508	0.99	0.79	1.13	0.9	0.77	0.98	0.89	1.13	0.78	0.99	0.97	1.25		Photosystem II reaction center PsbP family protein; FUNCTIONS IN: calcium ion binding; INVOLVED IN: photosynthesis; LOCATED IN: thylakoid, thylakoid lumen, chloroplast thylakoid membrane, chloroplast thylakoid lumen, chloroplast; EXPRESSED IN: 23 plant structures; EXPRESSED DURING: 14 growth stages; CONTAINS InterPro DOMAIN/s: Photosystem II oxygen evolving complex protein PsbP (InterPro:IPR00268…
AT1G76550.1	1338	6.06	5	0.40909	0.150354	0.687964	0.32004	2.46809	1.49638	0.47	0.14	0.81	0.22	0.13	0.87	0.24	1.51	0.29	1.84	0.89	6.85		Phosphofructokinase family protein; CONTAINS InterPro DOMAIN/s: Pyrophosphate-dependent phosphofructokinase PfpB (InterPro:IPR011183), Phosphofructokinase (InterPro:IPR000023); BEST Arabidopsis thaliana protein match is: Phosphofructokinase family protein (TAIR:AT1G20950.1); Has 4956 Blast hits to 4876 proteins in 1678 species: Archae - 20; Bacteria - 3823; Metazoa - 10; Fungi - 6; Plants - 430; …
AT1G76680.2	1477	5.29	3	0.98654	0.0407183	0.887241	0.0604289	0.896366	0.065594	0.99	0.89	1.09	0.98	0.75	0.94	0.83	1.03	0.75	0.94	0.84	1.06	12-OXOPHYTODIENOATE REDUCTASE 1 (OPR1)	Encodes a member of an alpha/beta barrel fold family of FMN-containing oxidoreductases. One of the closely related 12-oxophytodienoic acid reductases. This enzyme is not expected to participate in jasmonic acid biosynthesis because during in vitro assays, it shows very little activity with the naturally occurring OPDA isomer. Shows activity towards 2,4,6-trinitrotoluene. Expressed predominately i…
AT1G76810.1	1855	3.66	3	1.01517	0.0839428	1.0893	0.0624619	1.09356	0.111996	0.84	1.16	0.9	1.16	0.98	1.18	0.98	1.21	1.12	1.38	0.84	1.04		eukaryotic translation initiation factor 2 (eIF-2) family protein; FUNCTIONS IN: translation factor activity, nucleic acid binding, GTP binding, GTPase activity; LOCATED IN: plasma membrane; EXPRESSED IN: 25 plant structures; EXPRESSED DURING: 15 growth stages; CONTAINS InterPro DOMAIN/s: Small GTP-binding protein (InterPro:IPR005225), Translation elongation factor EFTu/EF1A, domain 2 (InterPro:I…
AT1G76850.1	2128	2.43	2	1.1536	0.0465196	1.1345	0.0743087	0.977833	0.0692733	1.27	1.13	1.17	1.05	1.31	1.06	1.2	0.97	1.02	0.82	1.15	0.92	EXOCYST COMPLEX COMPONENT SEC5 (SEC5A)	Encodes a member of the exocyst complex gene family. The exocyst is a protein complex involved in tethering vesicles to the plasma membrane during regulated or polarized secretion.
AT1G76860.1	2736	1.39	2	1.10799	0.0317133	1.01461	0.0217456	0.909256	0.0295026	1.08	1.18	1.04	1.14	1.07	1	1.03	0.96	0.98	0.92	0.9	0.84		Small nuclear ribonucleoprotein family protein; CONTAINS InterPro DOMAIN/s: Like-Sm ribonucleoprotein (LSM) domain (InterPro:IPR001163), Like-Sm ribonucleoprotein (LSM) domain, eukaryotic/archaea-type (InterPro:IPR006649), Like-Sm ribonucleoprotein (LSM)-related domain (InterPro:IPR010920); BEST Arabidopsis thaliana protein match is: Small nuclear ribonucleoprotein family protein (TAIR:AT1G21190.…
AT1G77060.1	1571	4.75	3	0.669399	0.0956654	0.958048	0.226453	1.48751	0.29022	0.54	0.47	0.88	0.78	0.49	1.02	0.77	1.56	0.9	1.87	1.09	2.09		Phosphoenolpyruvate carboxylase family protein; FUNCTIONS IN: catalytic activity; INVOLVED IN: metabolic process; LOCATED IN: chloroplast, chloroplast stroma; EXPRESSED IN: 22 plant structures; EXPRESSED DURING: 13 growth stages; CONTAINS InterPro DOMAIN/s: Pyruvate/Phosphoenolpyruvate kinase, catalytic core (InterPro:IPR015813), Isocitrate lyase/phosphorylmutase, conserved site (InterPro:IPR0185…
AT1G77090.1	840	10.93	5	0.632075	0.0995785	0.845728	0.13628	1.43652	0.205251	0.64	0.4	0.89	0.6	0.54	0.8	0.84	1.2	0.98	1.36	1.43	1.98		Mog1/PsbP/DUF1795-like photosystem II reaction center PsbP family protein; FUNCTIONS IN: calcium ion binding; INVOLVED IN: photosynthesis; LOCATED IN: thylakoid, thylakoid lumen, chloroplast thylakoid lumen, chloroplast stroma, chloroplast; EXPRESSED IN: 21 plant structures; EXPRESSED DURING: 13 growth stages; CONTAINS InterPro DOMAIN/s: Photosystem II oxygen evolving complex protein PsbP (InterP…
AT1G77490.1	389	20.09	11	0.941467	0.168436	1.15209	0.18824	1.26967	0.183941	0.86	0.58	1.39	0.93	0.74	1.03	1.19	1.64	0.86	1.19	1.27	1.75	THYLAKOIDAL ASCORBATE PEROXIDASE (TAPX)	Encodes a chloroplastic thylakoid ascorbate peroxidase tAPX. Ascorbate peroxidases are enzymes that scavenge hydrogen peroxide in plant cells. Eight types of APX have been described for Arabidopsis: three cytosolic (APX1, APX2, APX6), two chloroplastic types (stromal sAPX, thylakoid tAPX), and three microsomal (APX3, APX4, APX5) isoforms.
AT1G77510.1	415	19.24	14	0.919843	0.240017	1.11554	0.19373	1.35811	0.271895	1.58	0.76	0.89	0.45	1.38	1.51	0.75	0.82	0.85	0.93	1.82	1.84	PDI-LIKE 1-2 (PDIL1-2)	Encodes a protein disulfide isomerase-like (PDIL) protein, a member of a multigene family within the thioredoxin (TRX) superfamily. Transcript levels for this gene are up-regulated in response to three different chemical inducers of ER stress (dithiothreitol, beta-mercaptoethanol, and tunicamycin). AtIRE1-2 does not appear to be required for this response, but the atbzip60 mutant has a diminished…
AT1G77590.1	729	12.5	6	1.51369	0.0843924	1.07031	0.0896557	0.678913	0.0444608	1.38	1.36	1.66	1.66	0.87	1.07	1.04	1.31	0.61	0.74	0.59	0.77	LONG CHAIN ACYL-COA SYNTHETASE 9 (LACS9)	Encodes major plastidic long chain acyl-CoA synthetase with a slight substrate preference of oleic acid over any of the other fatty acids.
AT1G77710.1	1617	4.5	3	0.899389	0.135905	0.844508	0.145704	0.938461	0.111027	0.95	1.25	0.61	0.79	1.22	0.88	0.74	0.53	1.21	0.9	0.96	0.67	CONSERVED IN CILIATED SPECIES AND IN THE LAND PLANTS 2 (CCP2)	CONTAINS InterPro DOMAIN/s: Ubiquitin-like, Ufm1 (InterPro:IPR005375); Has 244 Blast hits to 244 proteins in 106 species: Archae - 0; Bacteria - 0; Metazoa - 149; Fungi - 0; Plants - 47; Viruses - 0; Other Eukaryotes - 48 (source: NCBI BLink).
AT1G78010.1	2137	2.41	2	0.898524	0.128352	0.709155	0.106003	0.788011	0.0657027	1.01	1.2	0.63	0.75	0.77	0.97	0.48	0.61	0.76	0.95	0.64	0.8		tRNA modification GTPase, putative; FUNCTIONS IN: GTP binding, GTPase activity; INVOLVED IN: small GTPase mediated signal transduction, tRNA modification; LOCATED IN: intracellular; EXPRESSED IN: 23 plant structures; EXPRESSED DURING: 13 growth stages; CONTAINS InterPro DOMAIN/s: Small GTP-binding protein (InterPro:IPR005225), Ras GTPase (InterPro:IPR001806), tRNA modification GTPase TrmE (InterP…
AT1G78060.1	1175	7.25	4	1.01249	0.024714	0.958137	0.0245974	0.940049	0.0142554	1.04	1.07	0.95	0.99	0.97	1.02	0.9	0.94	0.94	0.97	0.9	0.95		Glycosyl hydrolase family protein; FUNCTIONS IN: hydrolase activity, hydrolyzing O-glycosyl compounds; INVOLVED IN: carbohydrate metabolic process; LOCATED IN: apoplast, cell wall, chloroplast, plant-type cell wall; EXPRESSED IN: 22 plant structures; EXPRESSED DURING: 13 growth stages; CONTAINS InterPro DOMAIN/s: Glycoside hydrolase, family 3, N-terminal (InterPro:IPR001764), Glycoside hydrolase,…
AT1G78150.3	1443	5.5	4	1.55924	0.404297	1.04038	0.0599951	0.783922	0.197286	0.86	2.25	0.86	2.27	0.9	1.11	0.98	1.17	0.99	1.24	0.42	0.49		unknown protein; FUNCTIONS IN: molecular_function unknown; INVOLVED IN: biological_process unknown; EXPRESSED IN: 23 plant structures; EXPRESSED DURING: 13 growth stages; BEST Arabidopsis thaliana protein match is: unknown protein (TAIR:AT1G35780.1).
AT1G78260.1	1922	3.4	2	0.667062	0.115919	0.94162	0.24371	1.496	0.426726	0.74	0.42	0.95	0.55	1.15	0.47	1.53	0.63	1.56	0.67	2.65	1.11		RNA-binding (RRM/RBD/RNP motifs) family protein; FUNCTIONS IN: RNA binding, nucleotide binding, nucleic acid binding; INVOLVED IN: biological_process unknown; LOCATED IN: cellular_component unknown; EXPRESSED IN: 21 plant structures; EXPRESSED DURING: 11 growth stages; CONTAINS InterPro DOMAIN/s: RNA recognition motif, RNP-1 (InterPro:IPR000504), Nucleotide-binding, alpha-beta plait (InterPro:IPR…
AT1G78300.1	1703	4.1	12	0.937661	0.0524312	1.06965	0.232635	1.14595	0.257504	0.86	1.04	0.84	1.02	1.49	0.68	1.46	0.65	1.72	0.79	1.43	0.64	GENERAL REGULATORY FACTOR 2 (GRF2)	G-box binding factor GF14 omega encoding a 14-3-3 protein
AT1G78370.1	1100	8.02	5	1.39475	0.067237	1.57661	0.190194	1.13446	0.137613	1.36	1.25	1.57	1.41	1.17	1.79	1.36	2	0.86	1.32	0.94	1.42	GLUTATHIONE S-TRANSFERASE TAU 20 (GSTU20)	Encodes glutathione transferase belonging to the tau class of GSTs. Naming convention according to Wagner et al. (2002).
AT1G78380.1	460	18.05	10	0.732573	0.101407	0.884452	0.163495	1.20478	0.139559	0.92	0.9	0.56	0.55	0.86	1.32	0.52	0.83	0.95	1.42	0.97	1.47	GLUTATHIONE S-TRANSFERASE TAU 19 (GSTU19)	Encodes a glutathione transferase that is a member of Tau GST gene family. Expression is induced by drought stress, oxidative stress, and high doses of auxin and cytokinin. naming convention according to Wagner et al. (2002) The expression of this gene is upregulated by herbicide safeners such as benoxacor and fenclorim.
AT1G78570.1	265	25.66	11	1.72111	0.229367	2.29645	0.335014	1.3648	0.076718	1.28	1.38	2.01	2.21	1.6	1.92	2.56	3.1	1.27	1.53	1.2	1.46	RHAMNOSE BIOSYNTHESIS 1 (RHM1)	Encodes a UDP-L-Rhamnose synthase involved in the biosynthesis of rhamnose, a major monosaccharide component of pectin. Catalyzes the conversion of UDP-D-Glc to UDP-L-Rha. The dehydrogenase domain of RHM1 was shown to catalyze the conversion of UDP-D-Glc to the reaction intermediate UDP-4-keto-6-deoxy-D-Glc using recombinant protein assay but the activity of the full-length protein was not determ…
AT1G78630.1	964	9.36	7	2.1422	0.183848	2.55693	0.256414	1.17362	0.133354	1.77	2.4	1.89	2.51	2.01	2.94	2.23	3.05	1.14	1.51	0.86	1.18	EMBRYO DEFECTIVE 1473 (emb1473)	embryo defective 1473 (emb1473); FUNCTIONS IN: structural constituent of ribosome; INVOLVED IN: translation, embryo development ending in seed dormancy; LOCATED IN: thylakoid, ribosome, chloroplast, chloroplast stroma; EXPRESSED IN: 23 plant structures; EXPRESSED DURING: 13 growth stages; CONTAINS InterPro DOMAIN/s: Ribosomal protein L13, bacterial-type (InterPro:IPR005823), Ribosomal protein L13…
AT1G78680.2	1689	4.15	2	1.12619	0.161838	0.439908	0.0988985	0.414415	0.0997575	0.78	1.22	0.97	1.53	0.28	0.54	0.27	0.67	0.33	0.68	0.21	0.44	GAMMA-GLUTAMYL HYDROLASE 2 (GGH2)	The Arabidopsis protein AtGGH2 is a gamma-glutamyl hydrolase acting specifically on monoglutamates. The enzyme is involved in the tetrahydrofolate metabolism and located to the vacuole.
AT1G78820.1	1643	4.34	10	0.905409	0.0481508	0.850001	0.0516331	0.937702	0.0740645	0.96	0.81	1.01	0.84	0.74	0.92	0.78	0.95	0.77	0.94	0.92	1.13		D-mannose binding lectin protein with Apple-like carbohydrate-binding domain; FUNCTIONS IN: sugar binding; LOCATED IN: apoplast; CONTAINS InterPro DOMAIN/s: Curculin-like (mannose-binding) lectin (InterPro:IPR001480), PAN-2 domain (InterPro:IPR013227), Apple-like (InterPro:IPR003609); BEST Arabidopsis thaliana protein match is: Curculin-like (mannose-binding) lectin family protein (TAIR:AT1G78830…
AT1G78830.1	197	30.25	20	1.14182	0.144624	0.937322	0.0957193	0.825946	0.0723177	1.51	1.15	1.1	0.81	1.08	1.13	0.76	0.79	0.69	0.73	0.89	1		Curculin-like (mannose-binding) lectin family protein; FUNCTIONS IN: sugar binding; LOCATED IN: apoplast, cell wall, plasma membrane, plant-type cell wall; EXPRESSED IN: leaf; CONTAINS InterPro DOMAIN/s: Curculin-like (mannose-binding) lectin (InterPro:IPR001480), PAN-2 domain (InterPro:IPR013227); BEST Arabidopsis thaliana protein match is: D-mannose binding lectin protein with Apple-like carboh…
AT1G78850.1	322	22.39	16	0.900823	0.113735	0.978551	0.0611035	1.10752	0.131201	1.17	0.79	0.99	0.65	1.03	1.12	0.83	0.94	0.83	0.95	1.26	1.39		curculin-like (mannose-binding) lectin family protein, low similarity to ser/thr protein kinase from Zea mays (GI:2598067); contains Pfam lectin (probable mannose binding) domain PF01453 but not the protein kinase domain of the Z. mays protein
AT1G78900.2	27	69.28	39	0.784594	0.0394634	0.892577	0.0957401	1.12956	0.124821	0.71	0.83	0.72	0.87	1.04	0.7	1.08	0.75	1.45	1.02	1.19	0.86	VACUOLAR ATP SYNTHASE SUBUNIT A (VHA-A)	Encodes catalytic subunit A of the vacuolar ATP synthase. Mutants are devoid of vacuolar ATPase activity as subunit A is encoded only by this gene and show strong defects in male gametophyte development and in Golgi stack morphology.
AT1G78915.3	1216	6.89	4	1.15012	0.209909	1.17056	0.202383	1.02699	0.0302971	1.43	1.58	0.75	0.83	1.54	1.5	0.83	0.81	1.1	1.06	0.99	0.96		Tetratricopeptide repeat (TPR)-like superfamily protein; FUNCTIONS IN: binding; INVOLVED IN: biological_process unknown; LOCATED IN: chloroplast thylakoid membrane; CONTAINS InterPro DOMAIN/s: Tetratricopeptide-like helical (InterPro:IPR011990), Tetratricopeptide repeat-containing (InterPro:IPR013026), Tetratricopeptide repeat (InterPro:IPR019734).
AT1G79040.1	698	12.95	16	0.574845	0.14719	0.883984	0.116102	1.75414	0.38589	0.96	0.42	0.63	0.29	1.04	1.13	0.67	0.7	1.06	1.12	2.38	2.47	PHOTOSYSTEM II SUBUNIT R (PSBR)	Encodes for the 10 kDa PsbR subunit of photosystem II (PSII). This subunit appears to be involved in the stable assembly of PSII, particularly that of the oxygen-evolving complex subunit PsbP. Mutants defective in this gene have reduced amounts of subunits PsbP and PsbQ in PSII. In turn, assembly of PsbR is dependent on the presence of PsbJ.
AT1G79090.2	1701	4.11	2	1.42572	0.397302	1.49052	0.203831	1.25601	0.312981	0.64	1.58	1.01	2.47	1.26	1.07	1.98	1.66	1.94	1.63	0.79	0.67		FUNCTIONS IN: molecular_function unknown; INVOLVED IN: biological_process unknown; LOCATED IN: cellular_component unknown; EXPRESSED IN: 25 plant structures; EXPRESSED DURING: 15 growth stages; CONTAINS InterPro DOMAIN/s: Topoisomerase II-associated protein PAT1 (InterPro:IPR019167); BEST Arabidopsis thaliana protein match is: Topoisomerase II-associated protein PAT1 (TAIR:AT3G22270.1); Has 1260 …
AT1G79230.1	420	19.07	10	0.980609	0.0469751	0.637411	0.0296984	0.658949	0.0238074	0.87	0.95	1	1.1	0.59	0.58	0.69	0.69	0.71	0.69	0.61	0.63	MERCAPTOPYRUVATE SULFURTRANSFERASE 1 (MST1)	encodes a sulfurtransferase/rhodaneses, which belongs to a group of enzymes widely distributed in all three phyla that catalyze the transfer of sulfur from a donor to a thiophilic acceptor substrate. The protein and transcript levels are NOT affected by senescence or exogenous cyanide, suggesting that sulfurtransferases are involved in cyanide detoxification.
AT1G79280.3	1297	6.29	4	0.430388	0.126755	0.823474	0.222405	2.01676	0.455439	0.19	0.34	0.4	0.79	0.64	0.39	1.43	0.83	3.31	1.72	1.85	1.18	NUCLEAR PORE ANCHOR (NUA)	Encodes a 237-kDA protein with similarity to vertebrate Tpr, a long coiled-coil proteins of nuclear pore inner basket filaments. It is localized to the inner surface of the nuclear envelope and is a component of the nuclear pore-associated steps of sumoylation and mRNA export in plants. Mutations affect flowering time regulation and other developmental processes. Probably acts in the same pathway…
AT1G79340.1	868	10.46	6	0.857952	0.0527567	0.686918	0.146574	0.780077	0.169856	0.8	0.74	0.98	0.9	0.41	0.83	0.48	1.03	0.47	1.03	0.5	1.12	METACASPASE 4 (MC4)	Encodes MCP2d, the predominant and constitutively expressed member of type II metacaspases (MCPs). MCP2d plays a positive regulatory role in biotic and abiotic stress-induced programmed cell death (PCD). Arabidopsis contains three type I MCP genes (MCP1a-c) and six type II MCP genes (MCP2a?f): AtMCP1a/At5g64240, AtMCP1b/At1g02170, AtMCP1c/At4g25110, AtMCP2a/At1g79310, AtMCP2b/At1g79330, AtMCP2c/A…
AT1G79440.1	604	14.61	8	0.522429	0.0866719	0.892981	0.0914542	1.73339	0.290421	0.36	0.6	0.4	0.73	0.69	0.91	0.85	1.13	1.85	2.47	1.09	1.53	ALDEHYDE DEHYDROGENASE 5F1 (ALDH5F1)	Encodes a mitochondrial succinic semialdehyde dehydrogenase (SSADH). Nomenclature according to Kirch, et al (2004).
AT1G79550.2	154	35.93	31	0.975237	0.146651	1.25742	0.0778273	1.37167	0.215499	1.17	0.71	1.28	0.74	1.1	1.32	1.17	1.45	0.95	1.1	1.56	1.89	PHOSPHOGLYCERATE KINASE (PGK)	Encodes cytosolic phosphoglycerate kinase (PGK).
AT1G79690.1	1407	5.75	3	0.898406	0.0426875	0.930583	0.0316795	1.02961	0.0522476	0.93	0.8	1	0.86	0.86	0.94	0.92	1.01	0.91	0.99	1.06	1.16	NUDIX HYDROLASE HOMOLOG 3 (NUDT3)	nudix hydrolase homolog 3 (NUDT3); FUNCTIONS IN: dipeptidyl-peptidase activity, hydrolase activity; INVOLVED IN: proteolysis; LOCATED IN: cytosol, vacuole; EXPRESSED IN: 23 plant structures; EXPRESSED DURING: 13 growth stages; CONTAINS InterPro DOMAIN/s: NUDIX hydrolase domain-like (InterPro:IPR015797), Peptidase M49, dipeptidyl-peptidase III (InterPro:IPR005317), NUDIX hydrolase domain (InterPro…
AT1G79750.1	2186	2.28	4	0.970413	0.136061	0.805187	0.082953	0.864556	0.129972	0.68	1.06	0.84	1.31	0.62	0.82	0.76	1.02	0.9	1.2	0.58	0.78	NADP-MALIC ENZYME 4 (NADP-ME4)	The malic enzyme (EC 1.1.1.40) encoded by AtNADP-ME4 is localized to chloroplasts. The gene is expressed throughout the whole plant and during embryogenesis and germination. A possible involvement in the fatty acid biosynthesis has been proposed.
AT1G79830.4	2092	2.62	2	0.887741	0.125583	0.987801	0.19547	1.14035	0.198053	1.2	0.95	0.79	0.61	1.51	0.9	0.96	0.57	1.31	0.69	1.6	0.96	GOLGIN CANDIDATE 5 (GC5)	This gene is predicted to encode a protein that functions as a Golgi apparatus structural component known as a golgin in mammals and yeast. A fluorescently-tagged version of GC5 co-localizes with Golgi markers, and this localization appears to be replicated using the C-terminal (139 aa) portion of the protein. The C-terminal portion of the protein can also specifically interact with two members o…
AT1G79850.1	1385	5.92	5	1.17957	0.158819	1.28817	0.168495	1.09936	0.106772	1.18	1.6	0.83	1.11	1.37	1.72	0.95	1.12	1.15	1.37	0.86	1.02	RIBOSOMAL PROTEIN S17 (RPS17)	nuclear-encoded 30S chloroplast ribosomal protein S17
AT1G79870.1	1554	4.83	4	0.702371	0.0893191	0.726928	0.082632	1.03813	0.0615826	0.91	0.79	0.58	0.53	0.92	0.8	0.63	0.55	1.02	0.9	1.2	1.03		D-isomer specific 2-hydroxyacid dehydrogenase family protein; FUNCTIONS IN: in 6 functions; INVOLVED IN: metabolic process; EXPRESSED IN: 22 plant structures; EXPRESSED DURING: 13 growth stages; CONTAINS InterPro DOMAIN/s: D-isomer specific 2-hydroxyacid dehydrogenase, catalytic domain (InterPro:IPR006139), D-isomer specific 2-hydroxyacid dehydrogenase, NAD-binding (InterPro:IPR006140), NAD(P)-bi…
AT1G79920.1	69	50.91	30	0.839849	0.0881881	0.756789	0.0724788	0.915481	0.117287	0.76	1.06	0.65	0.9	0.94	0.7	0.79	0.6	1.22	0.9	0.88	0.65	HEAT SHOCK PROTEIN 70-15 (Hsp70-15)	Heat shock protein 70 (Hsp 70) family protein; FUNCTIONS IN: ATP binding; LOCATED IN: cell wall, plasma membrane; EXPRESSED IN: male gametophyte, guard cell, cultured cell, pollen tube; EXPRESSED DURING: L mature pollen stage, M germinated pollen stage; CONTAINS InterPro DOMAIN/s: Heat shock protein Hsp70 (InterPro:IPR001023), Heat shock protein 70 (InterPro:IPR013126); BEST Arabidopsis thaliana …
AT1G79930.1	2469	2	26	1.41498	0.0732009	1.28993	0.0380526	0.908275	0.0529565	1.54	1.28	1.54	1.29	1.37	1.22	1.34	1.22	0.87	0.79	1.04	0.94	HEAT SHOCK PROTEIN 91 (HSP91)	encodes high molecular weight heat shock protein 70 not a HSP90 homolog, mRNA is constitutively expressed but transiently induced after heat shock
AT1G79940.3	1815	3.85	3	1.41759	0.279619	1.84068	0.187877	1.44725	0.273155	1.17	2.15	0.84	1.51	2.29	1.94	1.74	1.39	2.11	1.67	1.08	0.93	(ATERDJ2A)	J domain protein localized in ER membrane. Mutants have defective pollen germination.
AT1G80030.3	1753	4.01	2	0.929065	0.00781105	1.02378	0.0182573	1.09434	0.0166191	0.91	0.92	0.94	0.95	1.04	0.98	1.07	1.01	1.13	1.08	1.12	1.06		Molecular chaperone Hsp40/DnaJ family protein; FUNCTIONS IN: unfolded protein binding, heat shock protein binding, ATP binding; INVOLVED IN: protein folding, response to heat; LOCATED IN: chloroplast thylakoid membrane, chloroplast; EXPRESSED IN: 23 plant structures; EXPRESSED DURING: 14 growth stages; CONTAINS InterPro DOMAIN/s: Molecular chaperone, heat shock protein, Hsp40, DnaJ (InterPro:IPR0…
AT1G80070.1	873	10.43	7	1.02618	0.0190023	1.0394	0.0360202	1.00138	0.0303351	0.98	1.01	1.05	1.07	1.06	0.95	1.13	1.02	1.07	0.96	1.04	0.94	ABNORMAL SUSPENSOR 2 (SUS2)	a genetic locus involved in embryogenesis. Mutations in this locus result in an abnormal suspensor and embryo lethality.
AT1G80230.1	2505	2	3	1.03702	0.12576	1.18047	0.113091	1.17927	0.18235	0.8	1.22	0.84	1.28	1.34	0.96	1.41	1.01	1.66	1.19	1.09	0.78		Rubredoxin-like superfamily protein; FUNCTIONS IN: cytochrome-c oxidase activity; LOCATED IN: mitochondrial envelope, mitochondrion; EXPRESSED IN: 24 plant structures; EXPRESSED DURING: 15 growth stages; CONTAINS InterPro DOMAIN/s: Cytochrome c oxidase, subunit Vb (InterPro:IPR002124); BEST Arabidopsis thaliana protein match is: Rubredoxin-like superfamily protein (TAIR:AT3G15640.1); Has 455 Blas…
AT1G80300.1	1210	6.96	5	0.75577	0.117627	1.38828	0.397335	1.85696	0.423894	0.54	0.56	0.95	0.96	1.42	0.59	2.47	1.08	2.7	1.19	2.47	1.07	NUCLEOTIDE TRANSPORTER 1 (NTT1)	Encodes an ATP/ADP transporter.
AT1G80360.1	1928	3.35	2	2.00421	0.65206	2.24218	0.748841	1.1298	0.0984195	0.88	0.87	3.16	3.1	0.85	1.15	2.99	3.98	0.95	1.29	0.96	1.31		Pyridoxal phosphate (PLP)-dependent transferases superfamily protein; FUNCTIONS IN: transferase activity, transferring nitrogenous groups, pyridoxal phosphate binding, transaminase activity, catalytic activity; INVOLVED IN: asparagine catabolic process, biosynthetic process, glutamate catabolic process to oxaloacetate, aspartate transamidation; EXPRESSED IN: 25 plant structures; EXPRESSED DURING:…
AT1G80380.4	204	29.57	18	0.537979	0.0718956	0.771684	0.153645	1.39369	0.202554	0.44	0.39	0.7	0.61	0.45	0.74	0.7	1.19	0.98	1.63	1.13	1.84		encodes a glycerate kinase which catalyzes the last step of photorespiration C2 cycle.
AT1G80410.2	250	26.52	12	1.05015	0.144304	1.15687	0.170104	1.14684	0.182092	1.43	1.01	1.03	0.73	1.6	1.1	1.16	0.77	1.12	0.74	1.63	1.1	EMBRYO DEFECTIVE 2753 (EMB2753)	EMBRYO DEFECTIVE 2753 (EMB2753); FUNCTIONS IN: binding; INVOLVED IN: embryo development ending in seed dormancy; EXPRESSED IN: 23 plant structures; EXPRESSED DURING: 14 growth stages; CONTAINS InterPro DOMAIN/s: Tetratricopeptide TPR-1 (InterPro:IPR001440), Tetratricopeptide-like helical (InterPro:IPR011990), Tetratricopeptide repeat-containing (InterPro:IPR013026), N-terminal acetyltransferase A…
AT1G80460.2	2068	2.74	2	1.04621	0.353607	1.0651	0.337258	1.26722	0.437598	0.4	0.94	0.79	2.05	0.95	0.42	2.01	0.87	2.51	1.09	1.01	0.46	NONHOST RESISTANCE TO P. S. PHASEOLICOLA 1 (NHO1)	Encodes a protein similar to glycerol kinase, which converts glycerol to glycerol 3-phosphate and performs a rate-limiting step in glycerol metabolism. This gene is required for both general and specific resistance against bacteria and fungi. Arabidopsis thaliana glycerol kinase (GLR1) mRNA.Involved in flagellin-induced non-host resistance to Pseudomonas. Coronatine partially suppresses flagellin…
AT1G80480.1	508	16.6	9	1.20526	0.155593	1.23221	0.0399815	1.06924	0.137594	1.54	0.99	1.39	0.9	1.25	1.33	1.14	1.21	0.81	0.86	1.28	1.33	PLASTID TRANSCRIPTIONALLY ACTIVE 17 (PTAC17)	plastid transcriptionally active 17 (PTAC17); LOCATED IN: plastid chromosome, chloroplast stroma, chloroplast, nucleoid; EXPRESSED IN: 23 plant structures; EXPRESSED DURING: 13 growth stages; CONTAINS InterPro DOMAIN/s: Cobalamin (vitamin B12) biosynthesis CobW-like (InterPro:IPR003495), Cobalamin (vitamin B12) biosynthesis CobW-like, C-terminal (InterPro:IPR011629); BEST Arabidopsis thaliana pro…
AT1G80490.2	1293	6.32	5	0.601629	0.063129	1.36813	0.108685	2.25884	0.263949	0.69	0.47	0.73	0.52	1.45	1.13	1.63	1.27	2.09	1.67	2.94	2.33	TOPLESS-RELATED 1 (TPR1)	TOPLESS-related 1 (TPR1); INVOLVED IN: primary shoot apical meristem specification; LOCATED IN: cytosol; EXPRESSED IN: cultured cell; CONTAINS InterPro DOMAIN/s: WD40 repeat 2 (InterPro:IPR019782), WD40 repeat, conserved site (InterPro:IPR019775), WD40 repeat (InterPro:IPR001680), CTLH, C-terminal LisH motif (InterPro:IPR006595), WD40 repeat-like-containing domain (InterPro:IPR011046), WD40-repea…
AT1G80560.1	1345	6.03	9	0.965342	0.031195	0.952986	0.0110067	0.983414	0.0330481	1.01	0.9	1.03	0.92	0.93	0.95	0.95	0.98	0.91	0.95	1.02	1.06	ISOPROPYLMALATE DEHYDROGENASE 2 (IMD2)	The AtIMD2 is one out of 3 genes encoding the enzyme 3-isopropylmalate dehydrogenase involved in leucine biosynthesis in Arabidopsis. Its subcellular location has been targeted to plastids.
AT1G80600.1	679	13.36	7	1.06047	0.237775	0.985173	0.220962	0.929263	0.0135934	0.65	0.65	1.47	1.47	0.6	0.6	1.36	1.38	0.91	0.96	0.94	0.9	HOPW1-1-INTERACTING 1 (WIN1)	Encodes HopW1-1-Interacting protein 1 (WIN1). Interacts with the P. syringae effector HopW1-1. WIN1 is a putative acetylornithine transaminase. Modulates plant defenses against bacteria. Three WIN proteins are identified so far (WIN1: AT1G80600; WIN2: AT4G31750; WIN3: AT5G13320).
AT1G80930.1	2416	2.02	2	1.16606	0.0388305	1.07923	0.0446286	0.915598	0.0301701	1.19	1.26	1.08	1.14	1.19	1.08	1.08	0.97	0.99	0.9	0.93	0.85		MIF4G domain-containing protein / MA3 domain-containing protein; FUNCTIONS IN: RNA binding, binding; INVOLVED IN: translation, RNA metabolic process; LOCATED IN: cytosol, nucleus; EXPRESSED IN: 25 plant structures; EXPRESSED DURING: 13 growth stages; CONTAINS InterPro DOMAIN/s: Initiation factor eIF-4 gamma, MA3 (InterPro:IPR003891), Armadillo-type fold (InterPro:IPR016024), MIF4G-like, type 3 (I…
AT2G01140.1	750	12.14	11	0.893	0.0322635	0.992474	0.100335	1.10375	0.104045	0.82	0.86	0.93	0.96	0.78	1.09	0.88	1.22	0.95	1.31	0.9	1.26	PIGMENT DEFECTIVE 345 (PDE345)	Aldolase superfamily protein; FUNCTIONS IN: fructose-bisphosphate aldolase activity; INVOLVED IN: response to oxidative stress, response to cadmium ion, pentose-phosphate shunt; LOCATED IN: mitochondrion, chloroplast, plastoglobule; EXPRESSED IN: 25 plant structures; EXPRESSED DURING: 15 growth stages; CONTAINS InterPro DOMAIN/s: Aldolase-type TIM barrel (InterPro:IPR013785), Fructose-bisphosphat…
AT2G01190.1	1954	3.21	2	1.31705	0.141766	1.00633	0.139461	0.777653	0.128479	1.66	1.18	1.42	1.01	1.33	0.84	1.14	0.72	0.79	0.5	1.12	0.7	PIGMENT DEFECTIVE 331 (PDE331)	Octicosapeptide/Phox/Bem1p family protein; LOCATED IN: cytosol, nucleus; EXPRESSED IN: 23 plant structures; EXPRESSED DURING: 13 growth stages; CONTAINS InterPro DOMAIN/s: Octicosapeptide/Phox/Bem1p (InterPro:IPR000270); BEST Arabidopsis thaliana protein match is: Octicosapeptide/Phox/Bem1p family protein (TAIR:AT3G18230.1); Has 5347 Blast hits to 4615 proteins in 344 species: Archae - 4; Bacteri…
AT2G01250.1	150	36.39	22	1.20158	0.129871	1.51169	0.124451	1.29963	0.0850875	1.22	1.53	0.9	1.16	1.67	1.77	1.26	1.34	1.43	1.46	1.13	1.18		Ribosomal protein L30/L7 family protein; FUNCTIONS IN: structural constituent of ribosome, transcription regulator activity; INVOLVED IN: translation; LOCATED IN: in 8 components; EXPRESSED IN: 27 plant structures; EXPRESSED DURING: 14 growth stages; CONTAINS InterPro DOMAIN/s: Ribosomal protein L30, N-terminal (InterPro:IPR012988), Ribosomal protein L7, eukaryotic (InterPro:IPR005998), Ribosomal…
AT2G01690.2	2013	2.97	2	1.02791	0.0563148	0.834748	0.0407914	0.809013	0.0443224	0.9	1.04	1.01	1.17	0.83	0.74	0.94	0.83	0.92	0.82	0.79	0.7		ARM repeat superfamily protein; FUNCTIONS IN: binding; INVOLVED IN: biological_process unknown; LOCATED IN: plasma membrane; EXPRESSED IN: 25 plant structures; EXPRESSED DURING: 13 growth stages; CONTAINS InterPro DOMAIN/s: HEAT (InterPro:IPR000357), Armadillo-like helical (InterPro:IPR011989), Protein of unknown function DUF3434 (InterPro:IPR021841), HEAT, type 2 (InterPro:IPR021133), Armadillo-…
AT2G01720.1	1808	3.89	2	1.06966	0.0862301	0.979333	0.0368409	0.933792	0.0753702	0.97	1.27	0.89	1.15	1.07	0.99	0.97	0.89	1.11	1.01	0.84	0.78		Ribophorin I; FUNCTIONS IN: oligosaccharyl transferase activity, dolichyl-diphosphooligosaccharide-protein glycotransferase activity; INVOLVED IN: protein amino acid glycosylation; LOCATED IN: endoplasmic reticulum, plasma membrane, plant-type cell wall; EXPRESSED IN: 25 plant structures; EXPRESSED DURING: 13 growth stages; CONTAINS InterPro DOMAIN/s: Ribophorin I (InterPro:IPR007676); BEST Arabi…
AT2G01970.1	1986	3.08	2	1.78086	0.273097	1.60144	0.23684	0.909276	0.0584815	1.22	1.45	2.03	2.42	1.29	1.13	2.15	1.84	1.06	0.92	0.89	0.77		Endomembrane protein 70 protein family; INVOLVED IN: transport; LOCATED IN: integral to membrane, Golgi apparatus, plasma membrane, plant-type cell wall; EXPRESSED IN: 26 plant structures; EXPRESSED DURING: 15 growth stages; CONTAINS InterPro DOMAIN/s: Nonaspanin (TM9SF) (InterPro:IPR004240); BEST Arabidopsis thaliana protein match is: Endomembrane protein 70 protein family (TAIR:AT1G14670.1); Ha…
AT2G02500.1	1711	4.08	2	0.747397	0.109877	0.64892	0.0912635	0.877725	0.0527016	0.55	0.56	0.95	0.93	0.53	0.46	0.86	0.74	0.95	0.78	0.98	0.79	(ISPD)	Encodes a protein with 4-Diphosphocytidyl-2C-methyl-D-erythritol synthase activity. The enzyme has an absolute requirement for divalent cations (Mg2+ reaches the highest catalytic activity).
AT2G02560.1	1924	3.37	2	0.923455	0.0661796	1.10496	0.160995	1.19278	0.187348	0.77	1.01	0.86	1.06	0.79	1.34	0.87	1.42	1.01	1.64	0.79	1.33	CULLIN-ASSOCIATED AND NEDDYLATION DISSOCIATED (CAND1)	Arabidopsis thaliana homolog of human CAND1 (cullin-associated and neddylation-dissociated). Putative similarity to TBP-interacting protein TIP120. Ubiquitously expressed in plant tissues throughout development. T-DNA insertion mutant plants were completely sterile and resistant to sirtinol and auxin, but not to gibberellins or brassinolide. Displayed developmental phenotypes similar to those of …
AT2G02740.2	1302	6.26	3	1.07124	0.0575664	1.09729	0.0654951	1.01642	0.0412305	1.2	1.13	1.01	0.95	1.26	1.13	1.06	0.95	1.04	0.92	1.12	0.99	WHIRLY 3 (WHY3)	Encodes a homolog of the potato p24 protein. It shares the conserved KGKAAL domain, a putative DNA-binding domain, with potato p24 and is localized to the plastid and not the nucleus.
AT2G03420.1	2695	1.51	2	1.25281	0.206057	1.40487	0.207256	1.14712	0.0959525	1.37	1.77	0.82	1.06	1.72	1.8	1.03	1.07	1.33	1.29	0.96	1		unknown protein; Has 38 Blast hits to 38 proteins in 17 species: Archae - 0; Bacteria - 0; Metazoa - 0; Fungi - 0; Plants - 38; Viruses - 0; Other Eukaryotes - 0 (source: NCBI BLink).
AT2G03440.1	1695	4.13	2	1.02891	0.0247587	0.981769	0.00369156	0.942899	0.0251774	0.99	1.08	0.98	1.07	0.99	0.98	0.98	0.97	0.99	0.98	0.9	0.9	NODULIN-RELATED PROTEIN 1 (NRP1)	Induced at the transcriptional level by Pseudomonas syringae pv. tomato infection.
AT2G03510.1	1077	8.15	5	0.897244	0.0334902	0.732213	0.0892043	0.799556	0.110615	0.95	0.95	0.83	0.85	0.95	0.61	0.81	0.56	0.98	0.62	1	0.6		SPFH/Band 7/PHB domain-containing membrane-associated protein family; FUNCTIONS IN: molecular_function unknown; INVOLVED IN: biological_process unknown; LOCATED IN: endoplasmic reticulum, nucleolus, plasma membrane; EXPRESSED IN: 25 plant structures; EXPRESSED DURING: 13 growth stages; CONTAINS InterPro DOMAIN/s: Band 7 protein (InterPro:IPR001107); Has 1337 Blast hits to 1335 proteins in 540 spe…
AT2G03680.2	1523	5	3	1.04681	0.0802868	0.711289	0.00598013	0.6831	0.0497464	1.18	0.9	1.19	0.91	0.7	0.7	0.72	0.72	0.6	0.59	0.77	0.77	SPIRAL1 (SPR1)	The SPR1 gene encodes a plant-specific 12-kD protein which has a repeated motif at both ends, separated by a predicted rod-like domain, suggesting that it may act as an intermolecular linker. Ubiquitously expressed and belongs to a six-member gene family in Arabidopsis; expressed in transgenic seedlings localized to microtubules within the cortical array, preprophase band, phragmoplast, and mitot…
AT2G04030.2	29	67.63	35	1.0576	0.0630529	1.61017	0.176832	1.50286	0.129744	0.99	0.92	1.2	1.12	1.22	1.71	1.46	2.05	1.24	1.67	1.33	1.77	(CR88)	Encodes a chloroplast-targeted 90-kDa heat shock protein located in the stroma involved in red-light mediated deetiolation response. Mutants are resistant to chlorate, have elongated hypocotyls in light, and affect the expression of NR2, CAB, and RBCS but NOT NR1 and NiR.
AT2G04039.1	1394	5.85	3	0.609787	0.0258939	0.776943	0.0771189	1.26593	0.103638	0.56	0.56	0.65	0.65	0.61	0.81	0.72	0.97	1.09	1.45	1.09	1.45		unknown protein; FUNCTIONS IN: molecular_function unknown; LOCATED IN: chloroplast; EXPRESSED IN: 21 plant structures; EXPRESSED DURING: 13 growth stages; CONTAINS InterPro DOMAIN/s: Protein of unknown function DUF2996 (InterPro:IPR021374); Has 159 Blast hits to 159 proteins in 52 species: Archae - 0; Bacteria - 76; Metazoa - 0; Fungi - 0; Plants - 38; Viruses - 0; Other Eukaryotes - 45 (source: …
AT2G04350.2	2596	1.89	3	0.969102	0.0695344	0.873934	0.0637045	0.892357	0.0256582	1.06	1.12	0.83	0.87	0.94	1.02	0.74	0.8	0.88	0.95	0.83	0.9	LONG-CHAIN ACYL-COA SYNTHETASE 8 (LACS8)	long-chain acyl-CoA synthetase 8 (LACS8); FUNCTIONS IN: long-chain fatty acid-CoA ligase activity, catalytic activity; INVOLVED IN: fatty acid biosynthetic process, metabolic process; LOCATED IN: endoplasmic reticulum; EXPRESSED IN: 23 plant structures; EXPRESSED DURING: 13 growth stages; CONTAINS InterPro DOMAIN/s: AMP-binding, conserved site (InterPro:IPR020845), AMP-dependent synthetase/ligase…
AT2G04700.1	1623	4.45	2	0.643717	0.0600905	0.722794	0.0630543	1.11897	0.0396515	0.79	0.69	0.58	0.52	0.82	0.84	0.61	0.62	1.04	1.07	1.17	1.2		ferredoxin thioredoxin reductase catalytic beta chain family protein; FUNCTIONS IN: ferredoxin:thioredoxin reductase activity, ferredoxin reductase activity; INVOLVED IN: oxidation reduction; LOCATED IN: chloroplast; EXPRESSED IN: 22 plant structures; EXPRESSED DURING: 13 growth stages; CONTAINS InterPro DOMAIN/s: Ferredoxin thioredoxin reductase, beta subunit (InterPro:IPR004209); Has 267 Blast …
AT2G04780.2	1858	3.65	2	0.872534	0.0302121	0.909718	0.0339025	1.03676	0.0526459	0.82	0.92	0.82	0.93	0.96	0.85	0.97	0.86	1.17	1.03	1.04	0.91	FASCICLIN-LIKE ARABINOOGALACTAN 7 (FLA7)	fasciclin-like arabinogalactan-protein 7 (Fla7)
AT2G04842.1	411	19.36	11	1.06519	0.0959672	1.42342	0.128126	1.33861	0.0846439	0.99	0.84	1.28	1.15	1.34	1.13	1.74	1.49	1.34	1.13	1.54	1.34	EMBRYO DEFECTIVE 2761 (EMB2761)	Encodes a dual localized threonyl-tRNA synthetase found both in the mitochondrion and the chloroplast. Plants mutated in this gene terminate as embryos in the globular stage.
AT2G05170.1	2125	2.44	2	2.4232	0.306618	1.55887	0.487574	0.608699	0.198486	3.19	2.11	2.61	1.79	0.79	2.68	0.69	2.07	0.24	0.74	0.34	1.11	VACUOLAR PROTEIN SORTING 11 (VPS11)	Homologous to yeast VPS11. Forms a complex with VCL1 and AtVPS33. Involved in vacuolar biogenesis.
AT2G05710.1	545	15.81	21	0.609561	0.0688758	0.628205	0.0700174	1.05257	0.134858	0.54	0.47	0.79	0.63	0.47	0.64	0.6	0.81	0.79	1.07	0.94	1.42	ACONITASE 3 (ACO3)	Encodes an aconitase that can catalyze the conversion of citrate to isocitrate through a cis-aconitate intermediate, indicating that it may participate in the TCA cycle and other primary metabolic pathways. The protein is believed to accumulate in the mitochondria and the cytosol. It affects CSD2 (At2g28190 - a superoxide dismutase) transcript levels and may play a role in the response to oxidati…
AT2G05830.1	1509	5.06	3	0.532312	0.0746849	0.864023	0.175545	1.53203	0.273583	0.6	0.7	0.37	0.45	1.34	0.77	0.84	0.5	2.17	1.15	1.8	1.01		NagB/RpiA/CoA transferase-like superfamily protein; FUNCTIONS IN: GTP binding, translation initiation factor activity; INVOLVED IN: cellular biosynthetic process, translational initiation, cellular metabolic process; LOCATED IN: eukaryotic translation initiation factor 2B complex; EXPRESSED IN: 23 plant structures; EXPRESSED DURING: 13 growth stages; CONTAINS InterPro DOMAIN/s: Putative translati…
AT2G05920.1	1871	3.6	6	0.98286	0.226592	1.41278	0.0975224	1.64191	0.372421	1.26	0.54	1.47	0.66	1.2	1.33	1.46	1.66	0.95	1.06	2.19	2.38		Subtilase family protein; FUNCTIONS IN: identical protein binding, serine-type endopeptidase activity; INVOLVED IN: proteolysis, negative regulation of catalytic activity; LOCATED IN: cell wall, plant-type cell wall; EXPRESSED IN: 22 plant structures; EXPRESSED DURING: 13 growth stages; CONTAINS InterPro DOMAIN/s: Protease-associated PA (InterPro:IPR003137), Proteinase inhibitor, propeptide (Inte…
AT2G05990.2	400	19.73	10	0.654285	0.0616773	0.805217	0.113929	1.22891	0.146808	0.6	0.52	0.81	0.69	0.56	0.82	0.74	1.11	0.9	1.36	1.09	1.57	MOSAIC DEATH 1 (MOD1)	Encodes enoyl-ACP reductase a component of the fatty acid synthase complex. A reduced function mutation in this gene, mod1, was found in a screen for premature cell death mutants. Mutant plants have reduced lipid level and pleiotropic morphological defects, including chlorotic and abnormally shaped leaves.
AT2G06050.3	1044	8.48	4	0.925136	0.0162966	1.2334	0.015672	1.32884	0.0359191	0.88	0.95	0.93	0.94	1.21	1.25	1.2	1.27	1.34	1.42	1.25	1.31	OXOPHYTODIENOATE-REDUCTASE 3 (OPR3)	Encodes a 12-oxophytodienoate reductase that is required for jasmonate biosynthesis. Mutants are male sterile and defective in pollen dehiscence. Shows activity towards 2,4,6-trinitrotoluene.
AT2G06210.1	2580	1.95	2	1.06082	0.0790988	0.71239	0.0860808	0.67392	0.0934509	0.9	1.15	0.96	1.24	0.54	0.83	0.59	0.89	0.6	0.91	0.47	0.71	EARLY FLOWERING 8 (ELF8)	Encodes a yeast CTR9 homolog that is involved in the control of flowering time by elevating FLC expression to a level that creates the vernalization-responsive, winter-annual habit. Yeast CTR9 is a component of a five-member PAF1 complex that associates with RNA pol II and is thought to regulate gene expression by recruiting SET1 (a histone 3 Lys 4 [H3-K4] methyl transferase) to the initially tra…
AT2G06850.1	844	10.82	7	0.870742	0.0675841	0.874776	0.0901224	1.01396	0.111869	0.72	0.86	0.86	1.05	0.67	0.9	0.82	1.11	0.95	1.29	0.76	1.06	XYLOGLUCAN ENDOTRANSGLUCOSYLASE/HYDROLASE 4 (XTH4)	endoxyloglucan transferase (EXGT-A1) gene
AT2G07050.1	1054	8.38	5	0.777442	0.0497532	0.758272	0.0500493	0.969769	0.0620614	0.77	0.66	0.9	0.78	0.75	0.64	0.89	0.75	0.97	0.82	1.13	0.95	CYCLOARTENOL SYNTHASE 1 (CAS1)	Involved in the biosynthesis of brassinosteroids. Catalyzes the reaction from epoxysqualene to cycloartenol.
AT2G07360.1	1584	4.66	2	1.30982	0.105216	1.67511	0.17284	1.26081	0.135448	1.11	1.43	1.16	1.54	1.91	1.33	2.03	1.43	1.58	1.15	1.36	0.95		SH3 domain-containing protein; FUNCTIONS IN: binding; LOCATED IN: cytosol, nucleus, plasma membrane, membrane; EXPRESSED IN: 26 plant structures; EXPRESSED DURING: 15 growth stages; CONTAINS InterPro DOMAIN/s: Src homology-3 domain (InterPro:IPR001452), Armadillo-type fold (InterPro:IPR016024); Has 35333 Blast hits to 34131 proteins in 2444 species: Archae - 798; Bacteria - 22429; Metazoa - 974; …
AT2G09990.1	2482	2	7	1.00889	0.0535653	1.03142	0.062902	1.01056	0.0296527	1.11	1.1	0.92	0.91	1.18	1.08	0.98	0.89	1.06	0.95	1.07	0.96		Ribosomal protein S5 domain 2-like superfamily protein; FUNCTIONS IN: structural constituent of ribosome; INVOLVED IN: translation; LOCATED IN: cytosolic small ribosomal subunit, cytosolic ribosome, cell wall, chloroplast, membrane; EXPRESSED IN: guard cell, callus, leaf; EXPRESSED DURING: seedling growth; CONTAINS InterPro DOMAIN/s: Ribosomal protein S9 (InterPro:IPR000754), Ribosomal protein S5…
AT2G10940.2	812	11.33	13	0.85018	0.166545	0.711413	0.147354	0.873037	0.198449	0.79	1.31	0.51	0.8	0.62	1.11	0.4	0.72	0.75	1.42	0.47	0.85		Bifunctional inhibitor/lipid-transfer protein/seed storage 2S albumin superfamily protein; FUNCTIONS IN: lipid binding; INVOLVED IN: lipid transport; LOCATED IN: chloroplast thylakoid membrane, apoplast, chloroplast, membrane; EXPRESSED IN: 21 plant structures; EXPRESSED DURING: 13 growth stages; CONTAINS InterPro DOMAIN/s: Bifunctional inhibitor/plant lipid transfer protein/seed storage (InterPr…
AT2G13360.2	268	25.54	14	0.779133	0.111965	0.697752	0.128377	0.899939	0.128455	1.06	0.85	0.67	0.54	0.65	1.05	0.43	0.66	0.64	0.97	0.77	1.22	ALANINE:GLYOXYLATE AMINOTRANSFERASE (AGT)	Encodes a peroxisomal photorespiratory enzyme that catalyzes transamination reactions with multiple substrates. It is involved in photorespiration.
AT2G13560.1	1153	7.49	3	0.981106	0.0503	0.991252	0.0166653	1.00348	0.0482134	0.93	1.1	0.87	1.03	1.03	1.01	0.97	0.95	1.1	1.08	0.93	0.91	NAD-DEPENDENT MALIC ENZYME 1 (NAD-ME1)	Encodes an NAD-dependent malic enzyme (NAD-ME) that does not act on oxaloacetate, indicating that it belongs to EC 1.1.1.39. It is a member of the alpha family of NAD-MEs in plants. It appears to function as a homodimer or as a heterodimer with the beta-type NAD-ME2 (At4g00570). NAD-ME1 transcript and protein levels are higher during the night than during the day.
AT2G14170.1	1280	6.36	5	0.895072	0.085463	0.917304	0.0761651	1.02492	0.0655992	0.71	0.83	0.92	1.12	0.79	0.78	1.08	1.02	1.15	1.13	0.93	0.9	ALDEHYDE DEHYDROGENASE 6B2 (ALDH6B2)	Arabidopsis thaliana methylmalonate-semialdehyde dehydrogenase
AT2G14260.2	1479	5.27	3	1.06126	0.246532	0.879061	0.0988925	0.911825	0.226897	1.63	0.66	1.32	0.64	1.14	0.77	0.92	0.69	0.68	0.44	1.49	1.04	PROLINE IMINOPEPTIDASE (PIP)	encodes proline iminopeptidase
AT2G14720.2	718	12.61	9	1.03349	0.254651	0.912208	0.0519479	1.04275	0.241512	1.34	0.54	1.58	0.67	0.9	0.79	1.05	0.91	0.66	0.59	1.5	1.42	VACUOLAR SORTING RECEPTOR 4 (VSR4)	encodes a vacuolar sorting receptor
AT2G14880.1	1426	5.61	4	1.06486	0.0473929	1.07683	0.0161956	1.00289	0.0439085	0.96	1.12	1.01	1.17	1.08	1.04	1.12	1.08	1.1	1.06	0.95	0.91		SWIB/MDM2 domain superfamily protein; FUNCTIONS IN: molecular_function unknown; INVOLVED IN: biological_process unknown; LOCATED IN: chloroplast; EXPRESSED IN: 22 plant structures; EXPRESSED DURING: 13 growth stages; CONTAINS InterPro DOMAIN/s: SWIB/MDM2 domain (InterPro:IPR003121), SWIB domain (InterPro:IPR019835); BEST Arabidopsis thaliana protein match is: SWIB/MDM2 domain superfamily protein …
AT2G15400.1	2389	2.03	2	0.747938	0.228474	0.756415	0.181045	1.10988	0.200341	0.3	0.58	0.73	1.38	0.47	0.42	1.12	1.02	1.51	1.39	0.8	0.73	(NRPE3B)	Non-catalytic subunit of Nuclear DNA-dependent RNA polymerase V; homologous to budding yeast RPB3 and the E. coli RNA polymerase alpha subunit. A closely related paralog, At2g15430 can substitute for At2g15400 in the context of Pol V and encodes the equivalent subunit of Pol II and Pol IV.
AT2G15570.2	1848	3.72	2	1.13206	0.173931	0.962179	0.0861003	0.90367	0.15734	1.5	0.88	1.36	0.79	0.86	1.16	0.78	1.05	0.57	0.77	0.97	1.31	(ATHM3)	chloroplast protein similar to prokaryotic thioredoxin.
AT2G15620.1	62	52.3	32	1.00513	0.106053	1.14295	0.090085	1.16125	0.102392	0.98	0.77	1.28	0.99	0.95	1.07	1.19	1.37	0.95	1.07	1.19	1.43	NITRITE REDUCTASE 1 (NIR1)	Involved in the second step of nitrate assimilation. Its expression is induced by nitrate.
AT2G15690.1	2350	2.05	3	1.51514	0.509856	0.791912	0.26662	0.53908	0.0867298	1.74	2.86	0.59	0.88	0.93	1.49	0.32	0.44	0.52	0.77	0.35	0.52		Tetratricopeptide repeat (TPR)-like superfamily protein; CONTAINS InterPro DOMAIN/s: Pentatricopeptide repeat (InterPro:IPR002885); BEST Arabidopsis thaliana protein match is: Pentatricopeptide repeat (PPR) superfamily protein (TAIR:AT4G32450.1); Has 33034 Blast hits to 15947 proteins in 677 species: Archae - 2; Bacteria - 822; Metazoa - 2903; Fungi - 1398; Plants - 25666; Viruses - 35; Other Euk…
AT2G15860.2	1992	3.06	2	0.945887	0.0338762	1.20291	0.0966624	1.26833	0.101791	0.95	0.86	1.03	0.94	1	1.31	1.09	1.42	1.05	1.37	1.16	1.5		unknown protein; FUNCTIONS IN: molecular_function unknown; INVOLVED IN: biological_process unknown; LOCATED IN: cellular_component unknown; EXPRESSED IN: 23 plant structures; EXPRESSED DURING: 13 growth stages; Has 110 Blast hits to 109 proteins in 51 species: Archae - 0; Bacteria - 4; Metazoa - 37; Fungi - 10; Plants - 37; Viruses - 3; Other Eukaryotes - 19 (source: NCBI BLink).
AT2G16600.1	1632	4.39	9	1.05177	0.0816889	1.07302	0.100667	0.996806	0.0738832	0.96	0.88	1.25	1.12	1.05	0.86	1.34	1.05	1.1	0.85	1.15	0.9	ROTAMASE CYP 3 (ROC3)	Encodes cytosolic cyclophilin ROC3.
AT2G17190.1	1198	7.06	4	1.00624	0.153346	0.376075	0.10226	0.41725	0.135841	1.25	0.72	1.29	0.77	0.56	0.18	0.54	0.22	0.44	0.16	0.79	0.29		ubiquitin family protein; CONTAINS InterPro DOMAIN/s: Heat shock chaperonin-binding (InterPro:IPR006636), Ubiquitin-associated/translation elongation factor EF1B, N-terminal (InterPro:IPR000449), Ubiquitin-associated/translation elongation factor EF1B, N-terminal, eukaryote (InterPro:IPR015940), Ubiquilin (InterPro:IPR015496), Ubiquitin (InterPro:IPR000626), Ubiquitin supergroup (InterPro:IPR0199…
AT2G17265.1	2196	2.25	2	1.05201	0.0714092	0.826355	0.0574745	0.780393	0.0171035	1.16	1.19	0.92	0.94	0.89	0.95	0.7	0.76	0.76	0.82	0.74	0.8	HOMOSERINE KINASE (HSK)	Encodes a homoserine kinase (HSK) which produces O-phospho-L-homoserine (HserP), a compound at the branching point of methionine and threonine biosynthesis. HSK is found in the stromal fraction of chloroplasts. Mutants are susceptible to downy mildew fungus Hyaloperonospora parasitica.
AT2G17340.1	1521	5	3	1.20273	0.328833	1.02453	0.109176	1.10157	0.328277	1.82	0.6	1.72	0.67	0.84	1.2	0.83	1.22	0.49	0.66	1.33	1.92		Uncharacterised conserved protein (UCP030210); CONTAINS InterPro DOMAIN/s: Domain of unknown function DUF89 (InterPro:IPR002791), Uncharacterised conserved protein UCP030210 (InterPro:IPR016949); BEST Arabidopsis thaliana protein match is: Uncharacterised conserved protein (UCP030210) (TAIR:AT4G35360.1); Has 357 Blast hits to 356 proteins in 130 species: Archae - 52; Bacteria - 55; Metazoa - 104;…
AT2G17390.1	1264	6.49	5	1.16084	0.251475	1.44672	0.262771	1.34195	0.191889	0.99	0.62	1.82	1.21	1.06	0.95	2.01	1.77	1.07	0.96	1.74	1.6	ANKYRIN REPEAT-CONTAINING 2B (AKR2B)	Highly homologous to AKR2A. Involved in chloroplast biogenesis. Double mutants of AKR2A and AKR2B have yellow leaves, significantly reduced chloroplast proteins, and no thylakoid membranes.
AT2G17560.3	1395	5.85	3	0.969452	0.0807127	1.08023	0.0790784	1.11005	0.0503689	1.17	1.01	0.91	0.79	1.25	1.18	0.97	0.92	1.06	1	1.22	1.16	HIGH MOBILITY GROUP B4 (HMGB4)	Encodes a protein belonging to the subgroup of HMGB (high mobility group B) proteins that have a distinctive DNA-binding motif, the HMG-box domain. The motif confers non-sequence specific interaction with linear DNA and structure-specific binding to distorted DNA sites. The HMGB proteins are involved in the assembly of nucleoprotein complexes. Can be phosphorylated by CK2alpha.
AT2G17630.1	2132	2.42	7	1.23449	0.148724	1.37639	0.205741	1.14058	0.190274	1.61	1.14	1.28	0.9	1.89	1.18	1.5	0.94	1.16	0.73	1.64	1.03		Pyridoxal phosphate (PLP)-dependent transferases superfamily protein; FUNCTIONS IN: pyridoxal phosphate binding, transaminase activity, catalytic activity, O-phospho-L-serine:2-oxoglutarate aminotransferase activity; INVOLVED IN: response to cadmium ion; LOCATED IN: chloroplast; EXPRESSED IN: 23 plant structures; EXPRESSED DURING: 13 growth stages; CONTAINS InterPro DOMAIN/s: Pyridoxal phosphate-…
AT2G17840.1	1528	4.97	3	0.912644	0.185775	0.885187	0.0781002	1.09539	0.219864	0.55	1.12	0.65	1.33	0.71	0.9	0.84	1.09	1.32	1.6	0.65	0.81	EARLY-RESPONSIVE TO DEHYDRATION 7 (ERD7)	Identified as drought-inducible gene by differential hybridization. Upregulated by high light, drought, cold and salt stress determined by microarray analysis.
AT2G18020.1	321	22.45	16	1.0535	0.0887259	1.42954	0.0996517	1.38006	0.0747945	1.27	1.11	0.98	0.86	1.51	1.66	1.2	1.34	1.21	1.33	1.41	1.57	EMBRYO DEFECTIVE 2296 (EMB2296)	embryo defective 2296 (EMB2296); FUNCTIONS IN: structural constituent of ribosome, protein binding; INVOLVED IN: translation, embryo development ending in seed dormancy; LOCATED IN: in 7 components; EXPRESSED IN: male gametophyte, guard cell, cultured cell; EXPRESSED DURING: L mature pollen stage, M germinated pollen stage; CONTAINS InterPro DOMAIN/s: Nucleic acid-binding, OB-fold (InterPro:IPR01…
AT2G18040.1	1733	4.03	3	0.321373	0.0281151	0.766852	0.0828311	2.37147	0.290689	0.38	0.28	0.35	0.27	0.64	0.94	0.61	0.88	1.69	2.42	2.27	3.1	PEPTIDYLPROLYL CIS/TRANS ISOMERASE, NIMA-INTERACTING 1 (PIN1AT)	phosphorylation-specific peptidyl prolyl cis/trans isomerase (PPIase) with specificity for phosphoserine-proline bonds
AT2G18110.1	2485	2	5	0.719755	0.286762	0.406977	0.183804	0.699929	0.308042	1.54	0.58	0.55	0.21	0.94	0.27	0.33	0.09	0.6	0.17	1.58	0.45		Translation elongation factor EF1B/ribosomal protein S6 family protein; FUNCTIONS IN: translation elongation factor activity; INVOLVED IN: translational elongation; LOCATED IN: eukaryotic translation elongation factor 1 complex; EXPRESSED IN: male gametophyte, pollen tube; EXPRESSED DURING: L mature pollen stage, M germinated pollen stage; CONTAINS InterPro DOMAIN/s: Translation elongation factor…
AT2G18710.1	1544	4.89	3	0.959379	0.0647821	0.892012	0.0873541	0.956608	0.108758	0.85	1.07	0.85	1.08	1.04	0.72	1.05	0.77	1.22	0.95	0.95	0.69	SECY HOMOLOG 1 (SCY1)	Encodes a component of the thylakoid-localized Sec system involved in the translocation of cytoplasmic proteins into plastid.
AT2G18960.1	39	60.62	29	1.03001	0.0371907	0.661158	0.0644034	0.635518	0.0658924	1.02	0.95	1.13	1.03	0.52	0.74	0.58	0.79	0.51	0.73	0.54	0.77	H(+)-ATPASE 1 (HA1)	Encodes a plasma membrane proton ATPase. Mutants have a reduced ability to close their stomata in response to drought and are affected in stomatal but not seed responsiveness to ABA.
AT2G19480.1	430	18.89	10	0.977538	0.0139948	0.98179	0.00522062	0.995669	0.013234	1.01	0.96	0.99	0.95	0.99	0.99	0.97	0.97	0.97	0.97	1.02	1.02	NUCLEOSOME ASSEMBLY PROTEIN 1;2 (NAP1;2)	This gene is predicted to encode a nucleosome assembly protein. Plant lines expressing an RNAi construct directed against this gene show a reduction in agrobacterium-mediated root transformation.
AT2G19680.2	1969	3.16	3	0.71586	0.0989971	0.956046	0.0259062	1.41634	0.198375	0.54	0.88	0.55	0.9	0.9	0.99	0.92	1.01	1.69	1.82	1.03	1.13		Mitochondrial ATP synthase subunit G protein; FUNCTIONS IN: hydrogen ion transmembrane transporter activity; INVOLVED IN: proton transport, ATP synthesis coupled proton transport; LOCATED IN: mitochondrial proton-transporting ATP synthase complex, coupling factor F(o); EXPRESSED IN: 22 plant structures; EXPRESSED DURING: 13 growth stages; CONTAINS InterPro DOMAIN/s: ATPase, F0 complex, subunit G,…
AT2G19730.3	1803	3.91	4	1.00053	0.0188042	1.09799	0.0332802	1.09219	0.0234018	1.03	1.04	0.96	0.97	1.09	1.18	1.02	1.11	1.06	1.14	1.05	1.13		Ribosomal L28e protein family; FUNCTIONS IN: structural constituent of ribosome; INVOLVED IN: translation, ribosome biogenesis; LOCATED IN: cytosolic ribosome, ribosome, cytosolic large ribosomal subunit, chloroplast, plasma membrane; EXPRESSED IN: 23 plant structures; EXPRESSED DURING: 14 growth stages; CONTAINS InterPro DOMAIN/s: Ribosomal protein L28e (InterPro:IPR002672); BEST Arabidopsis tha…
AT2G19760.1	2038	2.87	4	0.937823	0.0534666	0.910095	0.0515807	0.963666	0.0364201	1.07	0.97	0.9	0.82	1.04	0.94	0.87	0.79	0.96	0.88	1.06	0.95	PROFILIN 1 (PRF1)	first member of the Arabidopsis profilin multigene family, expressed in all organs of Arabidopsis. Binds poly-L-proline. The first intron of PRF1 enhances gene expression in vegetative tissues.
AT2G19860.1	2408	2.02	3	1.33343	0.323423	1.0789	0.272395	0.808626	0.0934053	0.7	0.9	1.64	2.09	0.75	0.54	1.75	1.27	1.05	0.76	0.83	0.6	HEXOKINASE 2 (HXK2)	Encodes a protein with hexokinase activity (AtHXK2) and acts as a sensor for plant sugar responses.
AT2G19940.2	340	21.69	11	1.02068	0.0541449	1.18136	0.106606	1.16309	0.0977388	1.01	0.88	1.14	1.06	1.21	0.93	1.45	1.14	1.25	0.95	1.39	1.06		oxidoreductases, acting on the aldehyde or oxo group of donors, NAD or NADP as acceptor;copper ion binding; FUNCTIONS IN: oxidoreductase activity, acting on the aldehyde or oxo group of donors, NAD or NADP as acceptor, copper ion binding; INVOLVED IN: response to cadmium ion, cellular amino acid metabolic process; LOCATED IN: nucleolus, chloroplast, membrane; EXPRESSED IN: 25 plant structures; EX…
AT2G20050.2	1704	4.1	2	0.986436	0.0554723	1.00034	0.0886974	1.00315	0.0718462	0.9	0.88	1.1	1.07	1.02	0.79	1.22	0.96	1.12	0.87	1.14	0.89		protein serine/threonine phosphatases;protein kinases;catalytics;cAMP-dependent protein kinase regulators;ATP binding;protein serine/threonine phosphatases; FUNCTIONS IN: in 6 functions; INVOLVED IN: protein amino acid phosphorylation, protein amino acid dephosphorylation, regulation of protein amino acid phosphorylation; EXPRESSED IN: 22 plant structures; EXPRESSED DURING: 13 growth stages; CONT…
AT2G20140.1	520	16.34	8	1.02654	0.272183	0.836716	0.207974	0.846304	0.0897885	0.69	0.5	1.71	1.21	0.46	0.49	1.19	1.2	0.66	0.72	0.99	1.01	REGULATORY PARTICLE AAA-ATPASE 2B (RPT2b)	Encodes one of the two RPT2 (26S proteasome subunit RPT2) paralogs: RPT2a (At4g29040) and RPT2b (At2g20140). RPT2b can not complement the rpt2a mutant phenotype. rpt2a rpt2b double mutants are embryo lethal.
AT2G20190.1	887	10.14	7	1.6979	0.362221	1.53698	0.333498	0.90421	0.0394834	1.12	1.03	2.38	2.27	1.03	0.91	2.25	1.96	0.93	0.8	0.99	0.9	CLIP-ASSOCIATED PROTEIN (CLASP)	Encodes a microtubule-associated protein that is involved in both cell division and cell expansion. It likely promotes microtubule stability.
AT2G20260.1	441	18.55	20	0.658027	0.03852	0.599113	0.0287851	0.902192	0.0737795	0.73	0.6	0.72	0.59	0.55	0.65	0.54	0.64	0.74	0.88	0.9	1.1	PHOTOSYSTEM I SUBUNIT E-2 (PSAE-2)	Encodes subunit E of photosystem I.
AT2G20270.1	1106	8	4	0.800691	0.0490918	0.833476	0.0308402	1.03746	0.0701644	0.9	0.74	0.86	0.7	0.8	0.9	0.77	0.86	0.88	0.99	1.07	1.21		Thioredoxin superfamily protein; FUNCTIONS IN: electron carrier activity, arsenate reductase (glutaredoxin) activity, protein disulfide oxidoreductase activity; INVOLVED IN: cell redox homeostasis; LOCATED IN: chloroplast, chloroplast stroma; EXPRESSED IN: 24 plant structures; EXPRESSED DURING: 13 growth stages; CONTAINS InterPro DOMAIN/s: Glutaredoxin (InterPro:IPR002109), Glutaredoxin subgroup …
AT2G20360.1	784	11.73	7	0.846182	0.0614876	1.10959	0.0895003	1.29456	0.0738044	0.93	0.97	0.72	0.76	1.14	1.34	0.92	1.04	1.24	1.47	1.13	1.34		NAD(P)-binding Rossmann-fold superfamily protein; FUNCTIONS IN: coenzyme binding, binding, catalytic activity; INVOLVED IN: response to salt stress; LOCATED IN: mitochondrion, respiratory chain complex I, membrane; EXPRESSED IN: 27 plant structures; EXPRESSED DURING: 16 growth stages; CONTAINS InterPro DOMAIN/s: NAD-dependent epimerase/dehydratase (InterPro:IPR001509), NAD(P)-binding domain (Inte…
AT2G20420.1	365	20.88	11	0.722786	0.0853068	0.854456	0.134506	1.13494	0.141827	0.73	0.53	0.95	0.68	0.59	0.89	0.73	1.21	0.83	1.14	1.06	1.51		ATP citrate lyase (ACL) family protein; FUNCTIONS IN: succinate-CoA ligase (GDP-forming) activity, copper ion binding, ATP binding; INVOLVED IN: response to cadmium ion, metabolic process; LOCATED IN: mitochondrion; EXPRESSED IN: 26 plant structures; EXPRESSED DURING: 16 growth stages; CONTAINS InterPro DOMAIN/s: Succinyl-CoA synthetase, beta subunit (InterPro:IPR005809), Succinyl-CoA synthetase,…
AT2G20450.1	2205	2.23	6	0.585622	0.12579	0.72601	0.277805	1.3901	0.578787	0.33	0.64	0.47	0.91	0.23	0.97	0.3	1.39	0.74	2.96	0.34	1.51		Ribosomal protein L14; FUNCTIONS IN: structural constituent of ribosome; INVOLVED IN: translation, ribosome biogenesis; LOCATED IN: ribosome, cytosolic large ribosomal subunit, endoplasmic reticulum, vacuole; EXPRESSED IN: 23 plant structures; EXPRESSED DURING: 13 growth stages; CONTAINS InterPro DOMAIN/s: Ribosomal protein L14 (InterPro:IPR002784); BEST Arabidopsis thaliana protein match is: Rib…
AT2G20580.1	362	20.97	10	0.895827	0.111087	1.52042	0.279019	1.73367	0.232858	0.72	0.69	1.12	1.06	0.92	1.42	1.47	2.27	1.37	2.03	1.31	2.23	26S PROTEASOME REGULATORY SUBUNIT S2 1A (RPN1A)	encoding the RPN subunits of the 26S proteasome
AT2G20610.1	728	12.5	6	1.37048	0.221002	2.30168	0.375646	1.60332	0.126141	1.08	0.91	1.8	1.69	1.49	1.92	2.61	3.19	1.32	1.64	1.53	1.92	SUPERROOT 1 (SUR1)	Confers auxin overproduction. Mutants have an over-proliferation of lateral roots. Encodes a C-S lyase involved in converting S-alkylthiohydroximate to thiohydroximate in glucosinolate biosynthesis.
AT2G20630.2	547	15.79	9	0.647483	0.0763774	1.18159	0.140916	1.81228	0.0337176	0.54	0.5	0.81	0.74	0.94	0.94	1.42	1.43	1.75	1.75	1.87	1.87	PP2C INDUCED BY AVRRPM1 (PIA1)	PP2C induced by AVRRPM1 (PIA1); FUNCTIONS IN: protein serine/threonine phosphatase activity, catalytic activity; INVOLVED IN: biological_process unknown; LOCATED IN: cellular_component unknown; EXPRESSED IN: 23 plant structures; EXPRESSED DURING: 14 growth stages; CONTAINS InterPro DOMAIN/s: Protein phosphatase 2C-related (InterPro:IPR001932), Protein phosphatase 2C, N-terminal (InterPro:IPR01404…
AT2G20690.1	1853	3.67	3	0.822108	0.130308	0.813874	0.127534	0.978193	0.0247784	0.99	1.1	0.57	0.63	1.07	1	0.61	0.58	1	1.03	0.97	0.91		A synthetic gene encoding the catalytic domain of the Arabidopsis thaliana gene At2g20690 was recombinant expressed in E. coli demonstrating the molecular function of riboflavin synthase.
AT2G20760.1	1579	4.69	4	0.588225	0.070403	0.360979	0.00998331	0.670673	0.0800751	0.69	0.45	0.73	0.49	0.35	0.35	0.35	0.39	0.54	0.52	0.81	0.81		Clathrin light chain protein; FUNCTIONS IN: structural molecule activity; INVOLVED IN: intracellular protein transport, vesicle-mediated transport; LOCATED IN: plasma membrane; EXPRESSED IN: 23 plant structures; EXPRESSED DURING: 15 growth stages; CONTAINS InterPro DOMAIN/s: Clathrin light chain (InterPro:IPR000996); BEST Arabidopsis thaliana protein match is: Clathrin light chain protein (TAIR:A…
AT2G20890.1	828	11.04	7	1.02608	0.14911	1.08424	0.274155	1.10436	0.32508	1.25	0.75	1.32	0.79	0.59	1.5	0.64	1.61	0.46	1.22	0.77	1.96	PHOTOSYSTEM II REACTION CENTER PSB29 PROTEIN (PSB29)	Chloroplast-localized Thylakoid formation1 gene product involved in vesicle-mediated formation of thylakoid membranes. Thf1 antisense lines contain abnormal chloroplasts early in leaf development (chloroplasts have loosely stacked thylakoid membranes). Expression was induced in the light and decreased under dark conditions. G-alpha interaction partner that functions downstream of the plasma membr…
AT2G20990.2	470	17.76	11	0.676822	0.0725224	0.610631	0.0570859	0.877692	0.0199741	0.74	0.85	0.53	0.58	0.72	0.69	0.53	0.5	0.92	0.88	0.89	0.82	SYNAPTOTAGMIN A (SYTA)	Encodes a plasma membrane localized protein with similarity to synaptotagmins, a class of membrane trafficking proteins. SYT1 is expressed in all tissues. Loss of function mutations show hypersensitivity to NaCl and electrolyte leakage from the plasma membrane. SYT1 also affects calcium dependent freezing tolerance. SYT1 probably plays a role in membrane repair such as membrane resealing after fr…
AT2G21160.1	1532	4.96	3	1.01489	0.116878	0.903163	0.0684259	0.916637	0.0820656	1.33	0.98	0.98	0.77	0.99	1.05	0.77	0.81	0.77	0.79	1	1.11		Translocon-associated protein (TRAP), alpha subunit; INVOLVED IN: biological_process unknown; LOCATED IN: chloroplast thylakoid membrane, endoplasmic reticulum, plasma membrane, vacuole; EXPRESSED IN: 27 plant structures; EXPRESSED DURING: 15 growth stages; CONTAINS InterPro DOMAIN/s: Translocon-associated protein (TRAP), alpha subunit (InterPro:IPR005595); BEST Arabidopsis thaliana protein match…
AT2G21170.1	236	27.06	21	0.582084	0.149375	0.691111	0.103375	1.43304	0.389392	0.7	0.29	0.95	0.4	0.47	0.7	0.64	0.96	0.66	0.99	1.66	2.42	TRIOSEPHOSPHATE ISOMERASE (TIM)	Encodes a plastidic triose phosphate isomerase. Mutants with reduced pdTPI levels have difficulty transitioning from heterotrophic to autotrophic growth. The related phenotypes, such as chlorosis in light-grown seedlings may result from an accumulation of dihydroxyacetone phosphate (DHAP) and methylglyoxal (MG) in these mutants. Both splice variants appear to be expressed, but the At2g21170.2 var…
AT2G21250.1	1170	7.32	4	0.983144	0.073064	0.931639	0.126105	0.954761	0.143838	0.84	1.08	0.88	1.14	0.7	1.12	0.73	1.18	0.82	1.32	0.65	1.03		NAD(P)-linked oxidoreductase superfamily protein; FUNCTIONS IN: oxidoreductase activity; INVOLVED IN: response to cadmium ion; EXPRESSED IN: cultured cell, leaf; EXPRESSED DURING: seedling growth; CONTAINS InterPro DOMAIN/s: Aldo/keto reductase (InterPro:IPR001395), Aldo/keto reductase subgroup (InterPro:IPR020471), Aldo/keto reductase, conserved site (InterPro:IPR018170); BEST Arabidopsis thalia…
AT2G21270.3	2014	2.96	2	1.02517	0.0358109	1.10667	0.00588465	1.07344	0.0370584	0.97	1.1	0.95	1.08	1.12	1.12	1.1	1.1	1.14	1.14	1.01	1.01	UBIQUITIN FUSION DEGRADATION 1 (UFD1)	ubiquitin fusion degradation 1 (UFD1); FUNCTIONS IN: molecular_function unknown; INVOLVED IN: ubiquitin-dependent protein catabolic process; LOCATED IN: endomembrane system; EXPRESSED IN: 24 plant structures; EXPRESSED DURING: 13 growth stages; CONTAINS InterPro DOMAIN/s: Ubiquitin fusion degradation protein UFD1 (InterPro:IPR004854); BEST Arabidopsis thaliana protein match is: Ubiquitin fusion d…
AT2G21280.1	741	12.24	9	0.991673	0.0235772	1.03125	0.0243672	1.02839	0.0159422	0.94	0.97	1.01	1.05	0.98	1	1.06	1.09	1.04	1.07	0.99	1.02	(SULA)	A nuclear-encoded, plastid-targeted protein (AtSulA) whose overexpression causes severe yet stochastic plastid (shown in chloroplasts and leucoplasts) division defects. The protein does not appear to interact with either AtFtsZ proteins when studied in a yeast two-hybrid system.
AT2G21330.1	456	18.17	29	0.512152	0.0701762	0.829291	0.119463	1.61377	0.138182	0.45	0.36	0.69	0.55	0.57	0.72	0.9	1.13	1.28	1.61	1.6	1.96	FRUCTOSE-BISPHOSPHATE ALDOLASE 1 (FBA1)	fructose-bisphosphate aldolase 1 (FBA1); FUNCTIONS IN: fructose-bisphosphate aldolase activity, catalytic activity; INVOLVED IN: response to cadmium ion, pentose-phosphate shunt; LOCATED IN: in 8 components; EXPRESSED IN: 25 plant structures; EXPRESSED DURING: 15 growth stages; CONTAINS InterPro DOMAIN/s: Aldolase-type TIM barrel (InterPro:IPR013785), Fructose-bisphosphate aldolase, class-I (Inte…
AT2G21370.1	1442	5.5	4	0.843302	0.20029	0.768888	0.277582	0.930198	0.222333	0.52	0.48	1.25	1.13	0.25	0.65	0.61	1.56	0.54	1.26	0.55	1.37	XYLULOSE KINASE-1 (XK-1)	Although this gene has a sequence similar to xylulose kinases, several lines of experimental evidence suggest that it does not act on xylulose or deoxy-xylulose.
AT2G21385.3	1854	3.67	2	2.27184	0.992536	1.17541	0.494009	0.529353	0.0573918	3.22	4.61	0.52	0.74	1.91	2.15	0.3	0.34	0.59	0.66	0.41	0.46		unknown protein.
AT2G21390.1	189	31.12	19	0.970559	0.00560566	0.975039	0.00566853	0.99775	0.00576275	0.97	0.95	0.98	0.97	0.97	0.96	0.99	0.97	1	0.98	1.01	1		Coatomer, alpha subunit; FUNCTIONS IN: structural molecule activity, transporter activity; INVOLVED IN: intracellular protein transport, vesicle-mediated transport, ER to Golgi vesicle-mediated transport; LOCATED IN: COPI vesicle coat, CUL4 RING ubiquitin ligase complex, membrane; EXPRESSED IN: 26 plant structures; EXPRESSED DURING: 15 growth stages; CONTAINS InterPro DOMAIN/s: WD40 repeat 2 (Int…
AT2G21530.1	804	11.41	7	0.747679	0.0631675	0.73156	0.0429224	0.985958	0.0357003	0.72	0.6	0.9	0.77	0.65	0.66	0.79	0.82	0.91	0.94	1.05	1.05		SMAD/FHA domain-containing protein ; INVOLVED IN: biological_process unknown; LOCATED IN: chloroplast thylakoid membrane, chloroplast stroma, chloroplast; EXPRESSED IN: guard cell; CONTAINS InterPro DOMAIN/s: SMAD/FHA domain (InterPro:IPR008984), Forkhead-associated (FHA) domain (InterPro:IPR000253); Has 459 Blast hits to 455 proteins in 163 species: Archae - 26; Bacteria - 275; Metazoa - 3; Fung…
AT2G21580.2	2488	2	5	1.08629	0.139263	0.973527	0.0878196	0.935247	0.14618	0.87	1.37	0.82	1.28	0.85	1.16	0.8	1.09	0.96	1.32	0.62	0.84		Ribosomal protein S25 family protein; FUNCTIONS IN: structural constituent of ribosome; INVOLVED IN: translation; LOCATED IN: cytosolic small ribosomal subunit, cytosolic ribosome, ribosome, plasma membrane; EXPRESSED IN: 23 plant structures; EXPRESSED DURING: 13 growth stages; CONTAINS InterPro DOMAIN/s: Ribosomal protein S25 (InterPro:IPR004977); BEST Arabidopsis thaliana protein match is: Ribo…
AT2G21660.1	403	19.58	18	0.699392	0.0941178	0.651602	0.0984982	0.943447	0.157776	0.94	0.6	0.75	0.51	0.9	0.54	0.72	0.45	0.92	0.59	1.36	0.91	GLYCINE-RICH RNA-BINDING PROTEIN 7 (GRP7)	Encodes a small glycine-rich RNA binding protein that is part of a negative-feedback loop through which AtGRP7 regulates the circadian oscillations of its own transcript. Gene expression is induced by cold. GRP7 appears to promote stomatal opening and reduce tolerance under salt and dehydration stress conditions, but, promotes stomatal closing and thereby increases stress tolerance under conditio…
AT2G21860.1	2731	1.4	2	0.826901	0.0217711	0.901976	0.0721654	1.08455	0.0871842	0.77	0.83	0.82	0.88	0.99	0.76	1.06	0.8	1.27	0.97	1.19	0.9		violaxanthin de-epoxidase-related; BEST Arabidopsis thaliana protein match is: non-photochemical quenching 1 (TAIR:AT1G08550.2); Has 151 Blast hits to 151 proteins in 39 species: Archae - 0; Bacteria - 0; Metazoa - 0; Fungi - 0; Plants - 126; Viruses - 0; Other Eukaryotes - 25 (source: NCBI BLink).
AT2G21870.1	774	11.86	6	1.71054	0.248856	1.13628	0.414811	0.681111	0.248855	2.4	1.57	1.66	1.21	0.47	2.07	0.41	1.6	0.22	0.91	0.33	1.27	MALE GAMETOPHYTE DEFECTIVE 1 (MGP1)	Encodes the FAd subunit of mitochondrial F1F0-ATP synthase. Essential for pollen formation.
AT2G22125.1	564	15.52	11	1.10362	0.127105	1.43124	0.306766	1.38567	0.334276	0.93	1.37	0.85	1.27	2.05	1.02	1.85	0.8	2.27	1.15	1.45	0.68	CELLULOSE SYNTHASE-INTERACTIVE PROTEIN 1 (CSI1)	Encodes a protein involved in cell elongation in root and anther filaments. Mutants have greater cell volumes in root tissues and have additive phenotypes with other cell expansion mutants such as those carrying mutations in COB, QUI and POM1 loci. POM2/CSI1 promotes Cellulose Synthase and microtubule co-alignment.
AT2G22170.1	2716	1.44	2	0.850429	0.0426312	0.777474	0.0252267	0.910759	0.042242	0.82	0.95	0.75	0.87	0.79	0.84	0.72	0.77	0.95	1.01	0.82	0.87	PLAT DOMAIN PROTEIN 2 (PLAT2)	Lipase/lipooxygenase, PLAT/LH2 family protein; FUNCTIONS IN: molecular_function unknown; INVOLVED IN: biological_process unknown; LOCATED IN: thylakoid, chloroplast, membrane; EXPRESSED IN: 19 plant structures; EXPRESSED DURING: 13 growth stages; CONTAINS InterPro DOMAIN/s: Lipoxygenase, LH2 (InterPro:IPR001024), Lipase/lipooxygenase, PLAT/LH2 (InterPro:IPR008976); BEST Arabidopsis thaliana prote…
AT2G22230.1	1631	4.4	4	1.08172	0.0143798	1.04277	0.017752	0.957466	0.0132038	1.09	1.12	1.05	1.08	1.09	1.04	1.05	1	0.99	0.95	0.96	0.93		Thioesterase superfamily protein; FUNCTIONS IN: crotonoyl-[acyl-carrier-protein] hydratase activity, 3-hydroxyacyl-[acyl-carrier-protein] dehydratase activity; INVOLVED IN: defense response to fungus, incompatible interaction, fatty acid biosynthetic process; LOCATED IN: cell wall, chloroplast; EXPRESSED IN: 23 plant structures; EXPRESSED DURING: 13 growth stages; CONTAINS InterPro DOMAIN/s: Beta…
AT2G22360.1	1215	6.89	5	0.557825	0.0944101	1.02893	0.0248031	1.95202	0.314973	0.73	0.4	0.71	0.39	1.08	1.06	0.96	1.02	1.42	1.41	2.38	2.61		DNAJ heat shock family protein; FUNCTIONS IN: unfolded protein binding, heat shock protein binding, ATP binding; INVOLVED IN: protein folding, response to heat; LOCATED IN: chloroplast thylakoid membrane, chloroplast; EXPRESSED IN: 23 plant structures; EXPRESSED DURING: 13 growth stages; CONTAINS InterPro DOMAIN/s: Molecular chaperone, heat shock protein, Hsp40, DnaJ (InterPro:IPR015609), HSP40/D…
AT2G22450.1	1840	3.74	3	1.08296	0.0537206	1.00953	0.0575551	0.926181	0.0595687	1.11	0.95	1.21	1.06	0.88	1.05	0.96	1.15	0.79	0.94	0.9	1.08		riboflavin biosynthesis protein, putative; FUNCTIONS IN: 3,4-dihydroxy-2-butanone-4-phosphate synthase activity, GTP cyclohydrolase II activity; INVOLVED IN: riboflavin biosynthetic process; LOCATED IN: chloroplast; EXPRESSED IN: 23 plant structures; EXPRESSED DURING: 13 growth stages; CONTAINS InterPro DOMAIN/s: GTP cyclohydrolase II (InterPro:IPR000926), Riboflavin biosynthesis protein RibA (In…
AT2G22780.1	987	9.09	13	1.36124	0.255312	0.749452	0.0818902	0.630421	0.139017	1.5	0.86	2.01	1.08	0.73	0.56	0.96	0.74	0.54	0.32	0.98	0.68	PEROXISOMAL NAD-MALATE DEHYDROGENASE 1 (PMDH1)	encodes an peroxisomal NAD-malate dehydrogenase that is involved in fatty acid beta-oxidation through providing NAD to the process of converting fatty acyl CoA to acetyl CoA.
AT2G22990.1	645	13.85	9	1.22919	0.169059	0.923773	0.12273	0.761174	0.0825661	1.66	1.26	1.16	0.84	1.24	0.97	0.83	0.65	0.71	0.59	0.98	0.77	SINAPOYLGLUCOSE 1 (SNG1)	sinapoylglucose:malate sinapoyltransferase. Catalyzes the formation of sinapoylmalate from sinapoylglucose. Mutants accumulate excess sinapoylglucose.
AT2G23350.1	435	18.74	12	1.02938	0.143794	1.18981	0.118894	1.15604	0.15607	0.72	1.07	0.92	1.41	0.92	1.16	1.18	1.5	1.2	1.56	0.81	1.06	POLY(A) BINDING PROTEIN 4 (PAB4)	polyadenylate-binding protein, putative / PABP, putative.Member of the Class II family of PABP proteins. Highly and ubiquitously expressed.
AT2G23600.1	1817	3.84	5	0.908639	0.0222621	0.916862	0.0410868	0.999992	0.0390447	0.86	0.88	0.94	0.95	0.94	0.82	1.02	0.89	1.08	0.95	1.06	0.92	ACETONE-CYANOHYDRIN LYASE (ACL)	Encodes a protein shown to have carboxylesterase activity, methyl salicylate esterase activity, methyl jasmonate esterase activity, and methyl IAA esterase activity in vitro. MES2 appears to be involved in MeSA hydrolysis in planta. This protein does not act on MeGA4, or MEGA9 in vitro.
AT2G23670.1	1777	4	2	1.39277	0.287543	1.13653	0.186435	0.872333	0.165674	2.17	1.24	1.38	0.79	1.15	1.63	0.73	1.04	0.52	0.74	0.92	1.31	HOMOLOG OF SYNECHOCYSTIS YCF37 (YCF37)	homolog of Synechocystis YCF37 (YCF37); FUNCTIONS IN: molecular_function unknown; INVOLVED IN: biological_process unknown; LOCATED IN: thylakoid, chloroplast thylakoid membrane, chloroplast thylakoid lumen, chloroplast; EXPRESSED IN: 20 plant structures; EXPRESSED DURING: 13 growth stages; Has 42 Blast hits to 42 proteins in 13 species: Archae - 0; Bacteria - 0; Metazoa - 0; Fungi - 0; Plants - 3…
AT2G23820.2	1244	6.7	4	0.970548	0.038323	0.969192	0.0243057	0.993566	0.0425685	1.01	0.89	1.06	0.93	0.98	0.91	1.03	0.95	0.96	0.9	1.1	1.02		Metal-dependent phosphohydrolase; FUNCTIONS IN: catalytic activity; INVOLVED IN: biological_process unknown; CONTAINS InterPro DOMAIN/s: Metal-dependent phosphohydrolase, HD subdomain (InterPro:IPR006674), Metal-dependent phosphohydrolase, HD domain (InterPro:IPR003607); BEST Arabidopsis thaliana protein match is: Metal-dependent phosphohydrolase (TAIR:AT1G26160.1); Has 35333 Blast hits to 34131 …
AT2G24020.2	1026	8.68	5	0.918106	0.0605959	1.18507	0.143892	1.31035	0.164326	0.86	1.04	0.78	1	0.98	1.5	0.9	1.36	1.15	1.71	0.95	1.43		Uncharacterised BCR, YbaB family COG0718; INVOLVED IN: biological_process unknown; LOCATED IN: chloroplast thylakoid membrane; EXPRESSED IN: 22 plant structures; EXPRESSED DURING: 13 growth stages; CONTAINS InterPro DOMAIN/s: Uncharacterised protein family UPF0133 (InterPro:IPR004401); BEST Arabidopsis thaliana protein match is: Uncharacterised BCR, YbaB family COG0718 (TAIR:AT4G30620.1).
AT2G24050.1	1053	8.39	5	1.0422	0.196665	1.29827	0.204274	1.39165	0.345934	0.68	1.26	0.74	1.49	1.47	0.89	1.79	1.05	2.33	1.39	1.15	0.69	EUKARYOTIC TRANSLATION INITIATION FACTOR ISOFORM 4G2 (eIFiso4G2)	Encodes a putative eukaryotic translation initiation factor.
AT2G24060.1	1041	8.51	4	0.892	0.0537416	1.00975	0.0588544	1.13112	0.0700445	0.77	0.9	0.88	1.03	0.87	1.01	1	1.16	1.14	1.31	0.96	1.12		Translation initiation factor 3 protein; FUNCTIONS IN: translation initiation factor activity; INVOLVED IN: translational initiation; LOCATED IN: chloroplast; EXPRESSED IN: 22 plant structures; EXPRESSED DURING: 13 growth stages; CONTAINS InterPro DOMAIN/s: Translation initiation factor 3, N-terminal (InterPro:IPR019814), Translation initiation factor 3, conserved site (InterPro:IPR019813), Trans…
AT2G24090.1	2141	2.4	3	1.04264	0.0149268	1.14942	0.031146	1.09289	0.0324748	1.03	1.08	1.01	1.06	1.11	1.21	1.09	1.19	1.07	1.17	1.02	1.12		Ribosomal protein L35; FUNCTIONS IN: structural constituent of ribosome; INVOLVED IN: translation; LOCATED IN: ribosome, chloroplast; EXPRESSED IN: 22 plant structures; EXPRESSED DURING: 13 growth stages; CONTAINS InterPro DOMAIN/s: Ribosomal protein L35, conserved site (InterPro:IPR018265), Ribosomal protein L35, non-mitochondrial (InterPro:IPR001706), Ribosomal protein L35 (InterPro:IPR021137);…
AT2G24200.2	193	30.75	17	0.682825	0.122602	0.850259	0.129248	1.25633	0.130521	0.42	0.59	0.72	1	0.58	0.7	0.97	1.15	1.29	1.58	0.95	1.19	LEUCYL AMINOPEPTIDASE 1 (LAP1)	Cytosol aminopeptidase family protein; FUNCTIONS IN: manganese ion binding, metalloexopeptidase activity, aminopeptidase activity; INVOLVED IN: proteolysis; EXPRESSED IN: 23 plant structures; EXPRESSED DURING: 13 growth stages; CONTAINS InterPro DOMAIN/s: Peptidase M17, leucyl aminopeptidase, C-terminal (InterPro:IPR000819), Peptidase M17, leucyl aminopeptidase, N-terminal (InterPro:IPR008283), P…
AT2G24270.4	283	24.8	13	0.758123	0.0769186	0.891516	0.0788518	1.17406	0.111122	0.95	0.77	0.73	0.58	0.93	1.09	0.71	0.84	0.94	1.12	1.17	1.47	ALDEHYDE DEHYDROGENASE 11A3 (ALDH11A3)	Encodes a protein with non-phosphorylating NADP-dependent glyceraldehyde-3-phosphate dehydrogenase activity. The activity of the enzyme was determined from leaf extracts; the enzyme has not been purified to confirm activity.
AT2G24420.2	1114	7.86	4	1.24993	0.303675	1.42736	0.20432	1.35366	0.3524	0.9	2	0.64	1.47	1.96	1.37	1.42	0.96	2.25	1.56	0.95	0.65		DNA repair ATPase-related; LOCATED IN: endoplasmic reticulum, plasma membrane; EXPRESSED IN: 27 plant structures; EXPRESSED DURING: 15 growth stages; BEST Arabidopsis thaliana protein match is: myosin heavy chain-related (TAIR:AT4G31340.1); Has 49908 Blast hits to 28607 proteins in 1979 species: Archae - 936; Bacteria - 7564; Metazoa - 22725; Fungi - 3757; Plants - 2190; Viruses - 187; Other Euka…
AT2G24590.1	1231	6.77	3	1.21507	0.241374	1.23971	0.248371	1.08918	0.253587	0.72	1.28	1	1.85	1.33	0.73	1.89	1.01	1.79	0.99	1.01	0.57	RS-CONTAINING ZINC FINGER PROTEIN 22A (RSZ22a)	Barta et al (2010) have proposed a nomenclature for Serine/Arginine-Rich Protein Splicing Factors (SR proteins): Plant Cell. 2010, 22:2926.
AT2G24820.1	263	25.86	13	0.999166	0.151687	1.1489	0.111083	1.20616	0.19721	0.8	1.32	0.69	1.19	1.38	1.04	1.28	0.9	1.72	1.26	1.06	0.79	TRANSLOCON AT THE INNER ENVELOPE MEMBRANE OF CHLOROPLASTS 55-II (TIC55-II)	translocon at the inner envelope membrane of chloroplasts 55-II (TIC55-II); FUNCTIONS IN: oxidoreductase activity, 2 iron, 2 sulfur cluster binding, chlorophyllide a oxygenase [overall] activity; INVOLVED IN: protein targeting to chloroplast; LOCATED IN: chloroplast, chloroplast envelope; EXPRESSED IN: 23 plant structures; EXPRESSED DURING: 13 growth stages; CONTAINS InterPro DOMAIN/s: Rieske [2F…
AT2G24940.1	973	9.31	5	0.477391	0.133681	0.59799	0.146189	1.38737	0.185377	0.33	0.21	0.82	0.54	0.37	0.33	0.9	0.8	1.17	0.98	1.75	1.64	MEMBRANE-ASSOCIATED PROGESTERONE BINDING PROTEIN 2 (MAPR2)	membrane-associated progesterone binding protein 2 (MAPR2); FUNCTIONS IN: heme binding; LOCATED IN: cellular_component unknown; EXPRESSED IN: male gametophyte, cultured cell, pollen tube; EXPRESSED DURING: L mature pollen stage, M germinated pollen stage; CONTAINS InterPro DOMAIN/s: Cytochrome b5 (InterPro:IPR001199); BEST Arabidopsis thaliana protein match is: membrane steroid binding protein 1 …
AT2G25060.1	1887	3.52	3	0.778018	0.0527057	0.825784	0.0442849	1.06319	0.0669931	0.65	0.78	0.77	0.91	0.8	0.72	0.94	0.84	1.22	1.1	1.03	0.9	EARLY NODULIN-LIKE PROTEIN 14 (ENODL14)	early nodulin-like protein 14 (ENODL14); FUNCTIONS IN: electron carrier activity, copper ion binding; LOCATED IN: anchored to plasma membrane, plasma membrane, anchored to membrane; EXPRESSED IN: 20 plant structures; EXPRESSED DURING: 13 growth stages; CONTAINS InterPro DOMAIN/s: Plastocyanin-like (InterPro:IPR003245), Cupredoxin (InterPro:IPR008972); BEST Arabidopsis thaliana protein match is: e…
AT2G25070.1	2113	2.51	2	1.6122	0.0408236	0.904065	0.144029	0.560569	0.0852908	1.69	1.54	1.67	1.54	0.66	1.16	0.65	1.15	0.39	0.67	0.44	0.74		Protein phosphatase 2C family protein; FUNCTIONS IN: protein serine/threonine phosphatase activity, catalytic activity; INVOLVED IN: protein amino acid dephosphorylation, N-terminal protein myristoylation; LOCATED IN: plasma membrane; EXPRESSED IN: 23 plant structures; EXPRESSED DURING: 13 growth stages; CONTAINS InterPro DOMAIN/s: Protein phosphatase 2C, manganese/magnesium aspartate binding sit…
AT2G25080.1	479	17.52	8	0.658429	0.223567	0.931285	0.260525	1.93046	0.762128	1.22	0.36	0.8	0.24	0.65	1.61	0.42	1.04	0.56	1.29	1.77	4.09	GLUTATHIONE PEROXIDASE 1 (GPX1)	Encodes glutathione peroxidase.
AT2G25430.1	1698	4.12	2	1.18475	0.174591	0.807078	0.0762768	0.719358	0.131123	0.9	1.51	0.86	1.46	0.95	0.7	0.92	0.65	1.08	0.72	0.62	0.46		epsin N-terminal homology (ENTH) domain-containing protein / clathrin assembly protein-related; FUNCTIONS IN: phospholipid binding, clathrin binding, binding, phosphatidylinositol binding; INVOLVED IN: clathrin coat assembly; LOCATED IN: nucleus, plasma membrane; EXPRESSED IN: 23 plant structures; EXPRESSED DURING: 13 growth stages; CONTAINS InterPro DOMAIN/s: Epsin-like, N-terminal (InterPro:IPR…
AT2G25450.1	1027	8.67	5	1.01671	0.0176182	1.04486	0.00992846	1.01658	0.0149944	1.01	1.06	0.97	1.03	1.06	1.07	1.03	1.03	1.04	1.05	0.99	0.99		encodes a protein whose sequence is similar to ACC oxidase
AT2G25830.1	1681	4.17	2	0.975225	0.0123408	0.982019	0.0133114	1.00055	0.0191817	1	0.96	0.99	0.95	0.96	1.01	0.95	1	0.95	1.01	0.99	1.05		YebC-related; LOCATED IN: chloroplast; EXPRESSED IN: 23 plant structures; EXPRESSED DURING: 13 growth stages; CONTAINS InterPro DOMAIN/s: Protein of unknown function DUF28 (InterPro:IPR002876), Integrase, N-terminal zinc-binding domain-like (InterPro:IPR017856); Has 8692 Blast hits to 8692 proteins in 2830 species: Archae - 0; Bacteria - 6166; Metazoa - 76; Fungi - 120; Plants - 47; Viruses - 0; …
AT2G25840.2	1797	3.95	3	1.18613	0.067803	1.0094	0.05675	0.844346	0.0238614	1.04	1.12	1.25	1.34	0.89	0.95	1.07	1.14	0.85	0.9	0.79	0.84	OVULE ABORTION 4 (OVA4)	ovule abortion 4 (OVA4); FUNCTIONS IN: tryptophan-tRNA ligase activity, aminoacyl-tRNA ligase activity, nucleotide binding, ATP binding; INVOLVED IN: tRNA aminoacylation for protein translation, ovule development; LOCATED IN: mitochondrion, chloroplast; EXPRESSED IN: 22 plant structures; EXPRESSED DURING: 13 growth stages; CONTAINS InterPro DOMAIN/s: Aminoacyl-tRNA synthetase, class I, conserved …
AT2G25970.1	980	9.19	5	0.597502	0.0136005	0.81389	0.0239502	1.34151	0.040605	0.56	0.61	0.59	0.63	0.86	0.77	0.86	0.78	1.45	1.33	1.34	1.25		KH domain-containing protein; FUNCTIONS IN: RNA binding, nucleic acid binding; EXPRESSED IN: 23 plant structures; EXPRESSED DURING: 14 growth stages; CONTAINS InterPro DOMAIN/s: K Homology, type 1, subgroup (InterPro:IPR018111), K Homology (InterPro:IPR004087), K Homology, type 1 (InterPro:IPR004088); BEST Arabidopsis thaliana protein match is: KH domain-containing protein (TAIR:AT1G33680.1); Has…
AT2G26080.1	198	30.24	41	1.1226	0.0653218	1.06003	0.0636125	0.948025	0.0623724	1.28	1.11	1.14	0.96	1.22	1.02	1.08	0.92	0.95	0.8	1.11	0.94	GLYCINE DECARBOXYLASE P-PROTEIN 2 (GLDP2)	glycine decarboxylase P-protein 2 (GLDP2); FUNCTIONS IN: glycine dehydrogenase (decarboxylating) activity, ATP binding; INVOLVED IN: oxidation reduction, glycine decarboxylation via glycine cleavage system, glycine metabolic process; LOCATED IN: mitochondrion, glycine cleavage complex, chloroplast, chloroplast envelope; EXPRESSED IN: 33 plant structures; EXPRESSED DURING: 16 growth stages; CONTAI…
AT2G26140.1	2752	1.33	2	0.987782	0.141301	1.08772	0.0523975	1.15683	0.162949	1.31	0.81	1.14	0.7	1.21	1.12	1.06	0.96	0.92	0.84	1.5	1.37	FTSH PROTEASE 4 (ftsh4)	encodes an FtsH protease that is localized to the mitochondrion
AT2G26250.1	990	9.07	5	1.15153	0.103525	0.757726	0.219031	0.656123	0.175664	1.03	0.94	1.39	1.25	0.95	0.33	1.28	0.47	0.9	0.34	1.02	0.37	3-KETOACYL-COA SYNTHASE 10 (KCS10)	epidermis-specific, encodes KCS10, a putative 3-ketoacyl-CoA synthase. probably involved in the synthesis of long-chain lipids found in the cuticle.
AT2G26590.3	1717	4.07	3	1.58768	0.730027	1.40396	0.364721	1.38374	0.524172	1.49	0.35	3.66	0.85	0.72	0.83	2.09	1.98	0.47	0.56	1.87	2.63	REGULATORY PARTICLE NON-ATPASE 13 (RPN13)	regulatory particle non-ATPase 13 (RPN13); FUNCTIONS IN: molecular_function unknown; INVOLVED IN: cell adhesion; LOCATED IN: integral to membrane, nucleus, cytoplasm; EXPRESSED IN: 23 plant structures; EXPRESSED DURING: 13 growth stages; CONTAINS InterPro DOMAIN/s: 26S proteasome complex ubiquitin receptor, subunit Rpn13 (InterPro:IPR006773); Has 35333 Blast hits to 34131 proteins in 2444 species…
AT2G26670.1	902	10.05	5	1.00112	0.0618001	1.03216	0.0670492	1.03432	0.0874469	1.05	0.86	1.15	0.95	0.89	1.09	0.96	1.19	0.83	1.03	1.02	1.26	REVERSAL OF THE DET PHENOTYPE 4 (TED4)	Encodes a plastid heme oxygenase necessary for phytochrome chromophore biosynthesis and for coupling the expression of some nuclear genes to the functional state of the chloroplast.
AT2G26740.1	1520	5.01	3	0.854327	0.0426262	0.952202	0.0717315	1.10941	0.0979729	0.95	0.82	0.89	0.76	1.11	0.86	1.04	0.8	1.15	0.89	1.36	1.05	SOLUBLE EPOXIDE HYDROLASE (SEH)	Encodes a soluble epoxide hydrolase whose expression is induced by auxin and water stress.
AT2G26910.1	2295	2.09	5	1.48241	0.362919	1.38041	0.468846	0.923359	0.20136	0.83	0.88	2.05	2.17	0.5	1.1	1.22	2.7	0.59	1.31	0.56	1.24	ATP-BINDING CASSETTE G32 (ABCG32)	Encodes a member of the PLEIOTROPIC DRUG RESISTANCE family of ATP binding cassette transporters. Required for the formation of a functional cuticle.
AT2G26930.1	1256	6.57	3	1.80453	0.534555	1.7491	0.555694	0.9201	0.0326947	0.91	0.85	2.68	2.78	0.82	0.77	2.91	2.49	0.98	0.84	0.96	0.9	4-(CYTIDINE 5'-PHOSPHO)-2-C-METHYL-D-ERITHRITOL KINASE (CDPMEK)	Encodes a 4-(cytidine 5'-phospho)-2-C-methyl-D-erithritol kinase.
AT2G27020.1	1669	4.23	2	0.85014	0.0405934	0.936552	0.0453432	1.09154	0.00870615	0.92	0.92	0.78	0.78	1.03	1	0.87	0.85	1.11	1.08	1.11	1.08	20S PROTEASOME ALPHA SUBUNIT G1 (PAG1)	Encodes 20S proteasome alpha 7 subunit PAG1.
AT2G27040.2	1796	3.95	3	0.675775	0.109174	1.03229	0.312667	1.5375	0.439325	0.93	0.77	0.56	0.44	0.73	1.87	0.42	1.11	0.71	1.85	0.95	2.63	ARGONAUTE 4 (AGO4)	AGO4 is a member of a class of PAZ/PIWI domain containing proteins involved in siRNA mediated gene silencing.Loss of function mutations have reduced site specific CpNpG and CpHpH methylation and increased susceptibility to bacterial pathogens.
AT2G27600.1	653	13.72	7	0.583659	0.0245038	1.27689	0.0196639	2.1865	0.113624	0.53	0.63	0.55	0.63	1.25	1.25	1.28	1.33	2.31	2.44	2	2	SUPPRESSOR OF K+ TRANSPORT GROWTH DEFECT1 (SKD1)	Encodes a SKD1 (Suppressor of K+ Transport Growth Defect1) homolog. Localized to the cytoplasm and to multivesicular endosomes. Involved in multivesicular endosome function.
AT2G27680.1	4480	12.06	8	0.959817	0.0162714	0.654105	0.151927	0.682881	0.160021	0.92	0.95	0.98	0.99	0.36	0.9	0.42	0.93	0.43	0.96	0.38	0.95		NAD(P)-linked oxidoreductase superfamily protein; FUNCTIONS IN: oxidoreductase activity, aldo-keto reductase activity; INVOLVED IN: oxidation reduction; LOCATED IN: chloroplast stroma, chloroplast, chloroplast envelope, plant-type cell wall; EXPRESSED IN: 24 plant structures; EXPRESSED DURING: 14 growth stages; CONTAINS InterPro DOMAIN/s: Aldo/keto reductase (InterPro:IPR001395); BEST Arabidopsis…
AT2G27710.3	1694	4.13	8	0.866425	0.185163	0.571176	0.128493	0.711768	0.164885	0.8	0.5	1.38	0.79	0.29	0.55	0.53	0.91	0.35	0.67	0.68	1.15		60S acidic ribosomal protein family; FUNCTIONS IN: structural constituent of ribosome; INVOLVED IN: translational elongation, response to cold; LOCATED IN: in 8 components; EXPRESSED IN: 24 plant structures; EXPRESSED DURING: 14 growth stages; CONTAINS InterPro DOMAIN/s: Ribosomal protein 60S (InterPro:IPR001813); BEST Arabidopsis thaliana protein match is: 60S acidic ribosomal protein family (TA…
AT2G27720.1	639	14.07	9	0.983102	0.0297979	0.994032	0.0246939	1.00595	0.0298914	1.06	0.97	0.99	0.91	1.06	1	0.98	0.94	0.98	0.94	1.08	1.03		60S acidic ribosomal protein family; FUNCTIONS IN: structural constituent of ribosome; INVOLVED IN: translational elongation, response to cold; LOCATED IN: cytosol, cytosolic ribosome, ribosome, nucleus, membrane; EXPRESSED IN: 26 plant structures; EXPRESSED DURING: 14 growth stages; CONTAINS InterPro DOMAIN/s: Ribosomal protein 60S (InterPro:IPR001813); BEST Arabidopsis thaliana protein match is…
AT2G27730.1	1828	3.8	2	0.651849	0.0273802	0.753474	0.0660263	1.1596	0.113392	0.69	0.6	0.71	0.61	0.86	0.63	0.88	0.65	1.24	0.9	1.43	1.07		copper ion binding; FUNCTIONS IN: copper ion binding; INVOLVED IN: photorespiration; LOCATED IN: in 6 components; EXPRESSED IN: 25 plant structures; EXPRESSED DURING: 15 growth stages; Has 74 Blast hits to 74 proteins in 14 species: Archae - 0; Bacteria - 0; Metazoa - 0; Fungi - 0; Plants - 74; Viruses - 0; Other Eukaryotes - 0 (source: NCBI BLink).
AT2G27820.1	1903	3.47	3	0.984117	0.115849	1.137	0.124061	1.17768	0.145732	0.92	1.28	0.72	1.01	1.46	1.1	1.14	0.86	1.56	1.18	1.13	0.85	PREPHENATE DEHYDRATASE 1 (PD1)	Encodes a plastid-localized arogenate dehydratase involved in phenylalanine biosynthesis. Not less than six genes encoding ADT were identi&#64257;ed in the Arabidopsis genome: ADT1 [At1g11790]; ADT2 [At3g07630]; ADT3 [At2g27820]; ADT4 [At3g44720]; ADT5 [At5g22630]; and ADT6 [At1g08250].
AT2G27860.1	393	20	11	0.983067	0.232677	1.01205	0.179706	1.09372	0.180444	0.87	0.52	1.63	0.91	0.65	0.79	1.18	1.43	0.72	0.9	1.21	1.54	UDP-D-APIOSE/UDP-D-XYLOSE SYNTHASE 1 (AXS1)	Encodes UDP-d-apiose/UDP-d-xylose synthase that requires NAD+ for enzymatic activity and is strongly inhibited by UDP-d-galacturonate.
AT2G28000.1	101	43.27	26	0.655126	0.118911	0.892399	0.246082	1.3971	0.364287	0.58	0.41	0.97	0.67	0.41	0.94	0.67	1.56	0.68	1.58	0.99	2.33	CHAPERONIN-60ALPHA (CPN60A)	Encodes chaperonin-60 alpha, a molecular chaperone involved in Rubisco folding. Mutants display aberrant chloroplast and embryo development.
AT2G28470.2	2217	2.21	2	0.94722	0.0579888	1.03817	0.0210171	1.10274	0.0677635	0.88	1.08	0.82	1.01	1.09	1.06	1.02	0.99	1.24	1.2	1	0.97	BETA-GALACTOSIDASE 8 (BGAL8)	putative beta-galactosidase (BGAL8 gene)
AT2G28605.1	1228	6.79	4	0.906951	0.0909181	0.845527	0.100067	0.931582	0.0979574	0.7	0.86	0.93	1.14	0.84	0.62	1.11	0.82	1.18	0.87	0.96	0.71		Encodes a PsbP domain-OEC23 like protein localized in thylakoid (peripheral-lumenal side).
AT2G28720.1	482	17.48	15	1.01187	0.0420134	0.873136	0.112717	0.856559	0.109032	1	1.12	0.91	1.02	0.72	1.12	0.65	1.01	0.71	1.1	0.64	0.98		Histone superfamily protein; FUNCTIONS IN: DNA binding; INVOLVED IN: nucleosome assembly; LOCATED IN: nucleus, nucleosome; EXPRESSED IN: 22 plant structures; EXPRESSED DURING: 13 growth stages; CONTAINS InterPro DOMAIN/s: Histone H2B (InterPro:IPR000558), Histone-fold (InterPro:IPR009072), Histone core (InterPro:IPR007125); BEST Arabidopsis thaliana protein match is: Histone superfamily protein (…
AT2G28800.4	839	10.93	8	1.52611	0.127425	1.17081	0.252057	0.749863	0.16984	1.29	1.77	1.32	1.72	1.63	0.74	1.58	0.73	1.15	0.55	0.9	0.4	ALBINO 3 (ALB3)	member of Chloroplast membrane protein ALBINO3 family. Similar to pea PPF1 and may play a role in plant senescence.
AT2G28900.1	771	11.96	7	0.865316	0.0768466	0.730249	0.161727	0.856737	0.203554	1.03	0.75	0.96	0.72	0.46	1.04	0.44	0.98	0.45	1.01	0.61	1.36	OUTER PLASTID ENVELOPE PROTEIN 16-1 (OEP16-1)	Encodes AtOEP16, a 16-KDa plastid outer membrane protein involved in plastid import of protochlorophyllide oxidoreductase A. Predominantly expressed in leaves and is also inducible by cold treatment.
AT2G29080.1	1651	4.3	3	1.24276	0.0897754	1.26883	0.058812	1.01883	0.0577444	1.04	1.26	1.2	1.47	1.19	1.15	1.39	1.34	1.14	1.1	0.94	0.9	FTSH PROTEASE 3 (ftsh3)	encodes an FtsH protease that is localized to the mitochondrion
AT2G29290.2	1834	3.77	2	1.52042	0.144885	1.68756	0.284677	1.13065	0.212237	1.66	1.21	1.85	1.36	2.05	1.14	2.29	1.27	1.22	0.69	1.67	0.94		NAD(P)-binding Rossmann-fold superfamily protein; FUNCTIONS IN: oxidoreductase activity, binding, catalytic activity; INVOLVED IN: oxidation reduction, metabolic process; EXPRESSED IN: 16 plant structures; EXPRESSED DURING: 11 growth stages; CONTAINS InterPro DOMAIN/s: Short-chain dehydrogenase/reductase, conserved site (InterPro:IPR020904), NAD(P)-binding domain (InterPro:IPR016040), Glucose/rib…
AT2G29360.1	1747	4.02	2	1.14885	0.143125	1.36762	0.0746525	1.24156	0.152028	1.5	1.03	1.24	0.83	1.51	1.47	1.28	1.2	1.02	0.95	1.56	1.45		NAD(P)-binding Rossmann-fold superfamily protein; FUNCTIONS IN: oxidoreductase activity, binding, catalytic activity; INVOLVED IN: oxidation reduction, metabolic process; LOCATED IN: cellular_component unknown; EXPRESSED IN: 22 plant structures; EXPRESSED DURING: 14 growth stages; CONTAINS InterPro DOMAIN/s: Short-chain dehydrogenase/reductase, conserved site (InterPro:IPR020904), NAD(P)-binding …
AT2G29450.1	1090	8.08	4	1.42253	0.245933	0.755195	0.206368	0.522998	0.108312	1.98	1.69	1.08	0.95	1.32	0.68	0.7	0.33	0.64	0.31	0.77	0.37	GLUTATHIONE S-TRANSFERASE TAU 5 (GSTU5)	Encodes a member of the TAU glutathione S-transferase gene family. Gene expression is induced by exposure to auxin, pathogen and herbicides. Naming convention according to Wagner et al. (2002)
AT2G29550.1	830	11.03	36	1.17037	0.148791	1.35726	0.194495	1.18757	0.200806	0.87	1.24	1.02	1.56	1.47	0.93	1.84	1.19	1.72	1.1	1.18	0.75	TUBULIN BETA-7 CHAIN (TUB7)	Encodes a beta-tubulin that is expressed in leaves, roots and flowers.
AT2G29570.1	1841	3.74	2	1.05894	0.0915745	1.00053	0.0583863	0.947659	0.0602796	1.04	1.29	0.85	1.06	1.1	1.11	0.9	0.9	1.05	1.06	0.84	0.85	PROLIFERATING CELL NUCLEAR ANTIGEN 2 (PCNA2)	Functionally interacts with POLH to repair DNA damaged by UVB damage. May be sumoylated.
AT2G29630.3	464	17.98	9	1.16689	0.288285	1.12238	0.202805	1.06191	0.200698	1.08	0.58	1.96	1.06	0.71	0.86	1.33	1.58	0.67	0.79	1.26	1.53	THIAMINC (THIC)	thiaminC (THIC); CONTAINS InterPro DOMAIN/s: Thiamine biosynthesis protein ThiC (InterPro:IPR002817).
AT2G29960.2	2493	2	3	0.575857	0.156808	0.360245	0.146684	0.810571	0.412408	0.74	0.29	0.94	0.33	0.1	0.54	0.12	0.68	0.15	0.72	0.38	2	CYCLOPHILIN 5 (CYP5)	encodes a cyclophilin protein that exhibits peptidylprolyl cis/trans-isomerase and protein refolding activities that were sensitive to cyclosporin A. The protein interacts with GNOM in vitro and is localized to both the cytosolic and membrane fractions. The gene is expressed in the developing embryo.
AT2G30060.1	1804	3.91	2	1.16927	0.237856	1.61624	0.286243	1.52867	0.342153	0.65	1.24	1	1.79	1.63	1	2.38	1.46	2.44	1.56	1.31	0.81		Pleckstrin homology (PH) domain superfamily protein; FUNCTIONS IN: Ran GTPase binding; INVOLVED IN: intracellular transport, protein import into nucleus, translocation; LOCATED IN: cellular_component unknown; EXPRESSED IN: 23 plant structures; EXPRESSED DURING: 13 growth stages; CONTAINS InterPro DOMAIN/s: Ran binding protein 1 (InterPro:IPR000156), Pleckstrin homology-type (InterPro:IPR011993); …
AT2G30110.1	199	29.95	18	0.90352	0.121151	1.31624	0.119327	1.46648	0.164731	0.92	0.63	1.21	0.86	1.21	1.06	1.61	1.38	1.32	1.11	1.87	1.57	UBIQUITIN-ACTIVATING ENZYME 1 (UBA1)	Encodes a ubiquitin-activating enzyme (E1), involved in the first step in conjugating multiple ubiquitins to proteins targeted for degradation. Gene is expressed in most tissues examined. Mutant is able to revert the constitutive defense responses phenotype of snc1, which indicates the gene is involved in defense response. It also indicates that ubiquitination plays a role in plant defense signal…
AT2G30170.1	1130	7.76	4	1.31726	0.235953	1.67863	0.184235	1.35089	0.2519	1.45	0.86	1.92	1.04	1.67	1.25	2.15	1.64	1.09	0.82	1.96	1.54	PHOTOSYSTEM II CORE PHOSPHATASE (PBCP)	Encodes a chloroplast PP2C phosphatase that is required for efficient dephosphorylation of PSII proteins and involved in light acclimation.
AT2G30200.1	720	12.59	7	1.00055	0.0191817	0.995669	0.0132359	0.991441	0.020071	1.01	0.95	1.05	0.99	0.96	0.99	1	1.03	0.95	0.97	1.01	1.04	EMBRYO DEFECTIVE 3147 (EMB3147)	catalytics;transferases;[acyl-carrier-protein] S-malonyltransferases;binding; FUNCTIONS IN: binding, transferase activity, [acyl-carrier-protein] S-malonyltransferase activity, catalytic activity; INVOLVED IN: fatty acid biosynthetic process, metabolic process; LOCATED IN: chloroplast, chloroplast stroma; EXPRESSED IN: 23 plant structures; EXPRESSED DURING: 14 growth stages; CONTAINS InterPro DOM…
AT2G30260.1	2000	3.04	2	1.01463	0.120855	1.04627	0.0884663	1.06202	0.1388	0.89	1.31	0.76	1.11	0.99	1.27	0.85	1.08	1.11	1.42	0.76	0.96	U2 SMALL NUCLEAR RIBONUCLEOPROTEIN B (U2B'')	encodes U2B", which is a component of the U2 snRNP complex. Its precise role in pre-mRNA splicing is still unknown. It has been suggested that U2B0 may not be required for the splicing reaction itself but may have a role in U2 snRNP biogenesis. Deletion analysis of the U2B0 gene fusion has identified the N-terminal RNP-80 motif as sufficient for localization to the coiled body and the nucleus.
AT2G30490.1	986	9.12	5	1.03012	0.119627	1.14178	0.1223	1.11722	0.0890032	0.95	0.76	1.33	1.08	0.87	1.03	1.24	1.43	0.91	1.08	1.14	1.34	CINNAMATE-4-HYDROXYLASE (C4H)	Encodes a cinnamate-4-hydroxylase. Mutations in this gene impact phenylpropanoid metabolism, growth and development.
AT2G30520.1	1013	8.77	4	1.42898	0.26262	2.81426	0.276146	2.1229	0.34877	2.09	1.11	1.6	0.92	3.5	2.91	2.68	2.17	1.72	1.41	2.96	2.4	ROOT PHOTOTROPISM 2 (RPT2)	light inducible root phototropism 2 encoding a signal transducer of the phototropic response in Arabidopsis
AT2G30620.1	636	14.1	8	1.11704	0.0629077	1.04709	0.0812947	0.89819	0.0819904	1.2	1.01	1.25	1.01	0.88	1.2	0.94	1.17	0.72	0.94	0.82	1.11		winged-helix DNA-binding transcription factor family protein; FUNCTIONS IN: DNA binding; INVOLVED IN: nucleosome assembly; LOCATED IN: nucleolus, nucleus, nucleosome; EXPRESSED IN: 23 plant structures; EXPRESSED DURING: 13 growth stages; CONTAINS InterPro DOMAIN/s: Winged helix-turn-helix transcription repressor DNA-binding (InterPro:IPR011991), Histone H5 (InterPro:IPR005819), Histone H1/H5 (Int…
AT2G30695.2	1145	7.57	4	0.826846	0.0997427	1.12224	0.286318	1.39902	0.357993	1.09	0.77	0.85	0.61	0.71	1.77	0.58	1.43	0.7	1.72	0.92	2.25		FUNCTIONS IN: molecular_function unknown; INVOLVED IN: protein folding, protein transport; LOCATED IN: chloroplast; EXPRESSED IN: 23 plant structures; EXPRESSED DURING: 13 growth stages; CONTAINS InterPro DOMAIN/s: Trigger factor, ribosome-binding, bacterial (InterPro:IPR008881); Has 35333 Blast hits to 34131 proteins in 2444 species: Archae - 798; Bacteria - 22429; Metazoa - 974; Fungi - 991; Pl…
AT2G30860.1	616	14.34	7	1.50025	0.200365	1.5819	0.684897	1.08848	0.476478	2	1.45	1.54	1.02	0.5	3.16	0.37	2.29	0.26	1.49	0.36	2.25	GLUTATHIONE S-TRANSFERASE PHI 9 (GSTF9)	Encodes glutathione transferase belonging to the phi class of GSTs. Naming convention according to Wagner et al. (2002).
AT2G30870.1	1917	3.42	3	0.942419	0.0182366	0.994032	0.0246939	1.04264	0.0149268	0.98	0.96	0.92	0.9	1	1.06	0.94	0.98	1.01	1.06	1.03	1.08	GLUTATHIONE S-TRANSFERASE PHI 10 (GSTF10)	early dehydration-induced gene ERD13 homologous to tobacco and maize glutathione S-transferases. Encodes glutathione transferase belonging to the phi class of GSTs. Naming convention according to Wagner et al. (2002)
AT2G30930.1	637	14.09	7	0.47592	0.0393335	0.531498	0.0723094	1.15077	0.244146	0.39	0.55	0.43	0.53	0.38	0.67	0.43	0.64	1.03	1.77	0.59	1.21		unknown protein; FUNCTIONS IN: molecular_function unknown; INVOLVED IN: biological_process unknown; LOCATED IN: chloroplast, plasma membrane, membrane; EXPRESSED IN: 24 plant structures; EXPRESSED DURING: 14 growth stages; BEST Arabidopsis thaliana protein match is: unknown protein (TAIR:AT1G06540.1); Has 194 Blast hits to 176 proteins in 78 species: Archae - 0; Bacteria - 101; Metazoa - 15; Fung…
AT2G30950.1	57	53.96	32	0.606185	0.0451294	0.687704	0.0858709	1.15467	0.153246	0.63	0.51	0.72	0.57	0.51	0.78	0.59	0.88	0.83	1.24	1.01	1.54	VARIEGATED 2 (VAR2)	Metalloprotease that functions in thylakoid membrane biogenesis. Involved in the repair of PSII following damaged incurred during photoinhibition. Forms a complex with VAR1. Mutants show a variegated phenotype, which decreases during development. Transcript and protein levels increase with light intensity.
AT2G30970.2	215	28.87	14	0.867983	0.0983339	0.771905	0.131497	0.901537	0.115565	0.7	0.69	1.06	1.02	0.5	0.77	0.7	1.13	0.69	1.1	0.71	1.11	ASPARTATE AMINOTRANSFERASE 1 (ASP1)	ASPARTATE AMINOTRANSFERASE 1
AT2G31570.1	1265	6.49	5	1.03513	0.0698542	1.16872	0.118127	1.13181	0.106175	0.99	0.87	1.2	1.08	1.24	0.9	1.46	1.08	1.22	0.9	1.38	1.02	GLUTATHIONE PEROXIDASE 2 (GPX2)	glutathione peroxidase GPx
AT2G31610.1	225	27.94	17	1.34931	0.239956	2.22264	0.209518	1.72703	0.204209	1.98	1.24	1.37	0.82	2.54	2.63	1.82	1.91	1.36	1.39	2.05	2.11		Ribosomal protein S3 family protein; FUNCTIONS IN: structural constituent of ribosome; INVOLVED IN: response to salt stress, translation, response to abiotic stimulus; LOCATED IN: in 6 components; EXPRESSED IN: root, cultured cell, leaf; CONTAINS InterPro DOMAIN/s: K Homology, prokaryotic type (InterPro:IPR009019), K Homology, type 2 (InterPro:IPR004044), K Homology (InterPro:IPR004087), Ribosoma…
AT2G31670.1	936	9.72	7	0.891525	0.0127634	0.933858	0.0193911	1.03797	0.0174508	0.86	0.88	0.9	0.92	0.94	0.89	0.98	0.93	1.08	1.02	1.06	1		Stress responsive alpha-beta barrel domain protein; FUNCTIONS IN: molecular_function unknown; INVOLVED IN: biological_process unknown; LOCATED IN: peroxisome, chloroplast stroma, chloroplast; EXPRESSED IN: 22 plant structures; EXPRESSED DURING: 17 growth stages; CONTAINS InterPro DOMAIN/s: Stress responsive alpha-beta barrel (InterPro:IPR013097), Dimeric alpha-beta barrel (InterPro:IPR011008); BE…
AT2G31810.3	680	13.3	7	1.02856	0.0193366	1.01913	0.0191594	0.982268	0.0184663	1.03	0.98	1.08	1.03	0.97	1.02	1.02	1.07	0.94	0.98	0.98	1.03		ACT domain-containing small subunit of acetolactate synthase protein; FUNCTIONS IN: acetolactate synthase activity, amino acid binding; INVOLVED IN: branched chain family amino acid biosynthetic process; LOCATED IN: chloroplast; EXPRESSED IN: 24 plant structures; EXPRESSED DURING: 13 growth stages; CONTAINS InterPro DOMAIN/s: Acetolactate synthase, small subunit (InterPro:IPR004789), Amino acid-b…
AT2G32060.3	2497	2	3	1.09217	0.077392	1.18874	0.227316	1.0969	0.218855	0.91	1.13	1.05	1.28	0.74	1.47	0.86	1.67	0.81	1.6	0.66	1.32		Ribosomal protein L7Ae/L30e/S12e/Gadd45 family protein; FUNCTIONS IN: structural constituent of ribosome; INVOLVED IN: translation; LOCATED IN: cytosolic small ribosomal subunit, cytosolic ribosome, nucleus; EXPRESSED IN: 22 plant structures; EXPRESSED DURING: 13 growth stages; CONTAINS InterPro DOMAIN/s: Ribosomal protein S12e (InterPro:IPR000530), Ribosomal protein L7Ae/L30e/S12e/Gadd45 (InterP…
AT2G32080.2	1427	5.61	3	2.13029	0.100058	1.14531	0.0430333	0.540438	0.0182863	2.27	2.33	1.94	1.98	1.21	1.22	1.09	1.06	0.59	0.54	0.54	0.5	PURIN-RICH ALPHA 1 (PUR ALPHA-1)	similar to the conserved animal nuclear protein PUR alpha which was implicated in the control of gene transcription and DNA replication
AT2G32240.1	103	42.68	21	1.14891	0.102839	1.12673	0.10619	0.981801	0.127934	1	1.36	0.95	1.29	1.36	0.96	1.26	0.93	1.32	0.93	0.98	0.7		FUNCTIONS IN: molecular_function unknown; INVOLVED IN: response to cadmium ion; LOCATED IN: plasma membrane; EXPRESSED IN: 25 plant structures; EXPRESSED DURING: 13 growth stages; CONTAINS InterPro DOMAIN/s: Prefoldin (InterPro:IPR009053); BEST Arabidopsis thaliana protein match is: unknown protein (TAIR:AT1G05320.3); Has 470429 Blast hits to 168274 proteins in 4282 species: Archae - 6896; Bacter…
AT2G32450.1	1638	4.37	3	1.02791	0.0563148	0.932121	0.0442894	0.899612	0.0362775	1.01	0.9	1.17	1.04	0.83	0.9	0.96	1.04	0.82	0.88	0.91	0.99		Calcium-binding tetratricopeptide family protein; FUNCTIONS IN: binding, zinc ion binding, calcium ion binding; LOCATED IN: plasma membrane; EXPRESSED IN: 23 plant structures; EXPRESSED DURING: 14 growth stages; CONTAINS InterPro DOMAIN/s: Tetratricopeptide TPR-1 (InterPro:IPR001440), Tetratricopeptide-like helical (InterPro:IPR011990), EF-HAND 2 (InterPro:IPR018249), Zinc finger, ZZ-type (InterP…
AT2G32580.2	1748	4.02	2	0.918407	0.0365697	0.940894	0.0585959	1.01734	0.0741682	0.98	0.86	0.98	0.86	0.84	1.04	0.84	1.05	0.85	1.05	0.97	1.2		Protein of unknown function (DUF1068); FUNCTIONS IN: molecular_function unknown; INVOLVED IN: biological_process unknown; EXPRESSED IN: 22 plant structures; EXPRESSED DURING: 13 growth stages; CONTAINS InterPro DOMAIN/s: Protein of unknown function DUF1068 (InterPro:IPR010471); BEST Arabidopsis thaliana protein match is: Protein of unknown function (DUF1068) (TAIR:AT1G05070.1).
AT2G32640.1	1719	4.07	2	0.55882	0.221366	0.64164	0.101943	2.14045	0.911882	0.27	1.14	0.16	0.67	0.69	0.9	0.44	0.53	2.68	4.49	0.61	0.79		Lycopene beta/epsilon cyclase protein; FUNCTIONS IN: oxidoreductase activity, acting on paired donors, with incorporation or reduction of molecular oxygen; INVOLVED IN: carotenoid biosynthetic process; LOCATED IN: chloroplast; EXPRESSED IN: 20 plant structures; EXPRESSED DURING: 13 growth stages; CONTAINS InterPro DOMAIN/s: Lycopene beta/epsilon cyclase (InterPro:IPR008671); Has 35333 Blast hits …
AT2G32730.1	675	13.39	8	0.887271	0.0975474	1.03189	0.132852	1.20601	0.0719703	0.76	0.69	1.09	1.02	0.75	0.93	1.07	1.38	1.03	1.2	1.21	1.38		26S proteasome regulatory complex, non-ATPase subcomplex, Rpn2/Psmd1 subunit; FUNCTIONS IN: enzyme regulator activity, binding; INVOLVED IN: ubiquitin-dependent protein catabolic process; LOCATED IN: cytosol, proteasome regulatory particle, base subcomplex, proteasome complex; EXPRESSED IN: 25 plant structures; EXPRESSED DURING: 13 growth stages; CONTAINS InterPro DOMAIN/s: Armadillo-like helical…
AT2G32920.1	1607	4.55	2	0.965109	0.0473833	0.956668	0.0724183	0.981975	0.0952692	0.89	1.05	0.88	1.05	0.84	1.1	0.82	1.07	0.91	1.22	0.77	1.02	PDI-LIKE 2-3 (PDIL2-3)	Encodes a protein disulfide isomerase-like (PDIL) protein, a member of a multigene family within the thioredoxin (TRX) superfamily. Transcript levels for this gene are up-regulated in response to three different chemical inducers of ER stress (dithiothreitol, beta-mercaptoethanol, and tunicamycin). AtIRE1-2 does not appear to be required for this response, but the atbzip60 mutant has a diminished…
AT2G33040.1	1424	5.62	4	1.07925	0.103308	1.47161	0.169254	1.40432	0.216882	0.95	1.28	0.86	1.22	1.8	1.21	1.72	1.15	1.98	1.27	1.43	0.94	GAMMA SUBUNIT OF MT ATP SYNTHASE (ATP3)	gamma subunit of Mt ATP synthase (ATP3); FUNCTIONS IN: zinc ion binding; INVOLVED IN: proton transport, ATP synthesis coupled proton transport; LOCATED IN: in 7 components; EXPRESSED IN: 27 plant structures; EXPRESSED DURING: 17 growth stages; CONTAINS InterPro DOMAIN/s: ATPase, F1 complex, gamma subunit (InterPro:IPR000131); BEST Arabidopsis thaliana protein match is: ATPase, F1 complex, gamma s…
AT2G33120.2	1488	5.19	3	0.980191	0.15354	1.18902	0.106053	1.26296	0.192194	0.79	1.34	0.67	1.12	1.46	1.14	1.21	0.95	1.74	1.38	1.09	0.85	SYNAPTOBREVIN-RELATED PROTEIN 1 (SAR1)	Encodes a member of Synaptobrevin-like protein family. Also known as VESICLE-ASSOCIATED MEMBRANE PROTEIN 722 (VAMP722). Required for cell plate formation.
AT2G33150.1	419	19.11	11	0.975865	0.0238201	1.00095	0.0252367	1.01418	0.0134821	0.95	0.92	1.03	1	0.95	0.97	1.03	1.06	0.98	1.01	1.02	1.05	PEROXISOMAL 3-KETOACYL-COA THIOLASE 3 (PKT3)	Encodes an organellar (peroxisome, glyoxysome) 3-ketoacyl-CoA thiolase, involved in fatty acid b-oxidation during germination and subsequent seedling growth. Mutants have defects in glyoxysomal fatty acid beta-oxidation. EC2.3.1.16 thiolase.
AT2G33210.2	294	24.03	16	0.789426	0.212988	1.04733	0.228983	1.50355	0.360767	0.74	0.37	1.38	0.67	0.54	0.93	1.08	1.64	0.74	1.18	1.67	2.42	HEAT SHOCK PROTEIN 60-2 (HSP60-2)	heat shock protein 60-2 (HSP60-2); CONTAINS InterPro DOMAIN/s: Chaperonin Cpn60/TCP-1 (InterPro:IPR002423), Chaperonin Cpn60, conserved site (InterPro:IPR018370), Chaperonin Cpn60 (InterPro:IPR001844); BEST Arabidopsis thaliana protein match is: heat shock protein 60 (TAIR:AT3G23990.1).
AT2G33255.1	1429	5.59	3	1.03803	0.2547	0.606468	0.0975371	0.678954	0.139936	0.49	1.01	0.93	1.72	0.4	0.49	0.73	0.81	0.82	1	0.41	0.48		Haloacid dehalogenase-like hydrolase (HAD) superfamily protein; FUNCTIONS IN: hydrolase activity, catalytic activity, phosphoglycolate phosphatase activity; INVOLVED IN: metabolic process; LOCATED IN: chloroplast; EXPRESSED IN: 23 plant structures; EXPRESSED DURING: 15 growth stages; CONTAINS InterPro DOMAIN/s: Haloacid dehalogenase-like hydrolase (InterPro:IPR005834), HAD-superfamily hydrolase, …
AT2G33340.2	1430	5.58	3	1.73894	0.333685	0.970032	0.0332647	0.62843	0.115509	1.18	2.23	1.15	2.4	1.04	0.88	0.99	0.97	0.84	0.82	0.44	0.41	MOS4-ASSOCIATED COMPLEX 3B (MAC3B)	Encodes MAC3B, a U-box proteins with homology to the yeast and human E3 ubiquitin ligase Prp19. Associated with the MOS4-Associated Complex (MAC). Involved in plant innate immunity.
AT2G33410.1	1335	6.08	3	1.00527	0.0208739	1.00953	0.0136842	0.995796	0.0161009	1.06	1	1.01	0.95	1.04	1.03	0.99	0.98	0.97	0.96	1.03	1.02		RNA-binding (RRM/RBD/RNP motifs) family protein; FUNCTIONS IN: RNA binding, nucleotide binding, nucleic acid binding; INVOLVED IN: biological_process unknown; LOCATED IN: cellular_component unknown; EXPRESSED IN: 24 plant structures; EXPRESSED DURING: 14 growth stages; CONTAINS InterPro DOMAIN/s: RNA recognition motif, RNP-1 (InterPro:IPR000504), Nucleotide-binding, alpha-beta plait (InterPro:IPR…
AT2G33430.1	1334	6.09	3	1.14548	0.247153	1.26481	0.305843	1.22249	0.355734	1.29	0.65	1.77	0.86	0.67	1.5	0.88	2.01	0.52	1.15	1.02	2.21	DIFFERENTIATION AND GREENING-LIKE 1 (DAL1)	differentiation and greening-like 1 (DAL1); FUNCTIONS IN: molecular_function unknown; INVOLVED IN: plastid organization, endonucleolytic cleavage of tetracistronic rRNA transcript (SSU-rRNA, LSU-rRNA, 4.5S-rRNA, 5S-rRNA); LOCATED IN: chloroplast; EXPRESSED IN: 22 plant structures; EXPRESSED DURING: 13 growth stages; BEST Arabidopsis thaliana protein match is: plastid developmental protein DAG, pu…
AT2G33450.1	1151	7.52	6	1.02704	0.152089	1.57658	0.180676	1.59932	0.123625	1.11	1.41	0.69	0.9	1.85	1.92	1.25	1.28	1.79	1.84	1.36	1.42		Ribosomal L28 family; FUNCTIONS IN: structural constituent of ribosome; INVOLVED IN: translation; LOCATED IN: ribosome, chloroplast, membrane; EXPRESSED IN: 22 plant structures; EXPRESSED DURING: 13 growth stages; CONTAINS InterPro DOMAIN/s: Ribosomal protein L28 (InterPro:IPR001383); Has 3594 Blast hits to 3594 proteins in 1265 species: Archae - 0; Bacteria - 2589; Metazoa - 1; Fungi - 7; Plants…
AT2G33530.1	1541	4.91	4	0.906667	0.262257	1.04386	0.112614	1.55238	0.485674	0.42	1.28	0.49	1.43	0.81	1.15	0.91	1.31	1.96	2.73	0.64	0.88	SERINE CARBOXYPEPTIDASE-LIKE 46 (scpl46)	serine carboxypeptidase-like 46 (scpl46); FUNCTIONS IN: serine-type carboxypeptidase activity; INVOLVED IN: proteolysis; LOCATED IN: plant-type cell wall; EXPRESSED IN: 21 plant structures; EXPRESSED DURING: 13 growth stages; CONTAINS InterPro DOMAIN/s: Peptidase S10, serine carboxypeptidase (InterPro:IPR001563), Peptidase S10, serine carboxypeptidase, active site (InterPro:IPR018202); BEST Arabi…
AT2G33800.1	223	28.08	18	1.11969	0.0893803	0.958879	0.20616	0.867843	0.189137	1.1	1.36	0.92	1.11	0.68	1.43	0.55	1.17	0.6	1.31	0.51	1.06	EMBRYO DEFECTIVE 3113 (EMB3113)	Ribosomal protein S5 family protein; FUNCTIONS IN: structural constituent of ribosome, RNA binding; INVOLVED IN: response to cadmium ion, response to cold, translation; LOCATED IN: in 8 components; EXPRESSED IN: 26 plant structures; EXPRESSED DURING: 14 growth stages; CONTAINS InterPro DOMAIN/s: Ribosomal protein S5, N-terminal (InterPro:IPR013810), Double-stranded RNA-binding-like (InterPro:IPR0…
AT2G33845.1	1810	3.88	2	0.921832	0.0586365	0.835647	0.00496806	0.909213	0.0579871	0.82	1.02	0.82	1.03	0.84	0.82	0.85	0.83	1.02	1	0.82	0.8		Nucleic acid-binding, OB-fold-like protein; FUNCTIONS IN: molecular_function unknown; INVOLVED IN: biological_process unknown; LOCATED IN: chloroplast; EXPRESSED IN: 22 plant structures; EXPRESSED DURING: 13 growth stages; CONTAINS InterPro DOMAIN/s: Nucleic acid-binding, OB-fold-like (InterPro:IPR016027), Nucleic acid-binding, OB-fold (InterPro:IPR012340); BEST Arabidopsis thaliana protein match…
AT2G34040.1	509	16.58	10	1.08171	0.209387	1.09745	0.225067	1.01244	0.134275	1.18	1.61	0.64	0.9	1.17	1.69	0.64	0.89	0.95	1.37	0.72	1.01		Apoptosis inhibitory protein 5 (API5); FUNCTIONS IN: binding; INVOLVED IN: anti-apoptosis; LOCATED IN: cellular_component unknown; EXPRESSED IN: 22 plant structures; EXPRESSED DURING: 13 growth stages; CONTAINS InterPro DOMAIN/s: Apoptosis inhibitory 5 (InterPro:IPR008383), Armadillo-type fold (InterPro:IPR016024); BEST Arabidopsis thaliana protein match is: Apoptosis inhibitory protein 5 (API5) …
AT2G34430.1	1722	4.06	76	0.706298	0.134063	0.78044	0.247754	1.176	0.42922	0.77	0.42	1.05	0.58	0.32	1.01	0.43	1.37	0.39	1.29	0.69	2.33	LIGHT-HARVESTING CHLOROPHYLL-PROTEIN COMPLEX II SUBUNIT B1 (LHB1B1)	Photosystem II type I chlorophyll a/b-binding protein
AT2G34460.1	1456	5.41	4	0.787012	0.124986	0.853327	0.193296	1.17754	0.297415	0.5	0.81	0.73	1.11	0.45	0.95	0.67	1.34	1.07	1.96	0.52	1.17		NAD(P)-binding Rossmann-fold superfamily protein; FUNCTIONS IN: binding, catalytic activity; INVOLVED IN: metabolic process; LOCATED IN: chloroplast thylakoid membrane, chloroplast, plastoglobule, chloroplast envelope; EXPRESSED IN: 21 plant structures; EXPRESSED DURING: 13 growth stages; CONTAINS InterPro DOMAIN/s: NAD(P)-binding domain (InterPro:IPR016040), NmrA-like (InterPro:IPR008030); BEST …
AT2G34470.2	1953	3.22	2	1.13098	0.11173	0.907123	0.157826	0.817961	0.164855	1.32	0.93	1.33	0.95	0.63	1.17	0.64	1.19	0.48	0.88	0.67	1.25	UREASE ACCESSORY PROTEIN G (UREG)	Encodes a urease accessory protein which is essential for the activation of plant urease.
AT2G34480.1	530	16.14	9	1.63181	0.251367	1.98037	0.415549	1.25538	0.270157	1.58	1.07	2.29	1.58	1.1	2.15	1.63	3.05	0.7	1.36	1.01	1.96		Ribosomal protein L18ae/LX family protein; FUNCTIONS IN: structural constituent of ribosome; INVOLVED IN: translation, ribosome biogenesis; LOCATED IN: cytosolic ribosome, ribosome, cytosolic large ribosomal subunit, plasma membrane; EXPRESSED IN: 23 plant structures; EXPRESSED DURING: 13 growth stages; CONTAINS InterPro DOMAIN/s: Ribosomal protein L18ae/LX (InterPro:IPR021138), Ribosomal protein…
AT2G34510.1	1987	3.07	4	0.905964	0.0798176	1.01939	0.060965	1.13812	0.119694	0.75	1.02	0.79	1.07	1.1	0.9	1.15	0.94	1.45	1.17	1.07	0.87		FUNCTIONS IN: molecular_function unknown; INVOLVED IN: biological_process unknown; LOCATED IN: anchored to membrane; EXPRESSED IN: 20 plant structures; EXPRESSED DURING: 14 growth stages; CONTAINS InterPro DOMAIN/s: Protein of unknown function DUF642 (InterPro:IPR006946), Galactose-binding domain-like (InterPro:IPR008979); BEST Arabidopsis thaliana protein match is: Protein of unknown function, D…
AT2G34560.1	870	10.45	6	1.16867	0.283983	1.29819	0.183101	1.19388	0.209072	0.97	1.94	0.59	1.17	1.64	1.58	0.98	0.98	1.56	1.56	0.84	0.82	CONSERVED IN CILIATED SPECIES AND IN THE LAND PLANTS 1 (CCP1)	P-loop containing nucleoside triphosphate hydrolases superfamily protein; FUNCTIONS IN: nucleoside-triphosphatase activity, ATPase activity, nucleotide binding, ATP binding; INVOLVED IN: protein metabolic process; EXPRESSED IN: 22 plant structures; EXPRESSED DURING: 13 growth stages; CONTAINS InterPro DOMAIN/s: ATPase, AAA-type, core (InterPro:IPR003959), ATPase, AAA+ type, core (InterPro:IPR0035…
AT2G34590.1	1196	7.07	5	1.03852	0.0261837	0.993398	0.0412465	0.945753	0.0326939	1.1	1.07	1.01	0.98	1.1	0.98	1	0.9	0.98	0.88	1.02	0.9		Transketolase family protein; FUNCTIONS IN: pyruvate dehydrogenase (acetyl-transferring) activity, zinc ion binding, transketolase activity; INVOLVED IN: pollen tube development; LOCATED IN: chloroplast, chloroplast envelope; EXPRESSED IN: 22 plant structures; EXPRESSED DURING: 14 growth stages; CONTAINS InterPro DOMAIN/s: Transketolase, C-terminal (InterPro:IPR005476), Transketolase-like, C-term…
AT2G34920.1	2109	2.53	3	1.57762	0.382053	0.75761	0.184391	0.579191	0.203506	0.9	2.21	0.93	2.27	0.43	1.06	0.44	1.1	0.47	1.16	0.21	0.48	EMBRYO SAC DEVELOPMENT ARREST 18 (EDA18)	embryo sac development arrest 18 (EDA18); FUNCTIONS IN: zinc ion binding; INVOLVED IN: embryo sac development, pollen development; LOCATED IN: cellular_component unknown; EXPRESSED IN: 17 plant structures; EXPRESSED DURING: 8 growth stages; CONTAINS InterPro DOMAIN/s: Zinc finger, RING-type (InterPro:IPR001841); BEST Arabidopsis thaliana protein match is: RING/U-box superfamily protein (TAIR:AT1G…
AT2G35010.2	1352	6.02	5	0.943578	0.0325753	0.967411	0.0295992	1.01937	0.0462004	1	0.89	1	0.89	0.91	1.02	0.92	1.02	0.91	1.01	1.02	1.14	THIOREDOXIN O1 (TO1)	thioredoxin O1 (TO1); INVOLVED IN: cell redox homeostasis; EXPRESSED IN: 23 plant structures; EXPRESSED DURING: 13 growth stages; CONTAINS InterPro DOMAIN/s: Thioredoxin fold (InterPro:IPR012335), Thioredoxin-like subdomain (InterPro:IPR006662), Thioredoxin, core (InterPro:IPR015467), Thioredoxin-like (InterPro:IPR017936), Thioredoxin domain (InterPro:IPR013766), Thioredoxin-like fold (InterPro:I…
AT2G35040.1	449	18.3	11	1.02103	0.0407471	0.976088	0.0811086	0.939468	0.0623079	0.95	0.95	1.09	1.1	0.79	1.01	0.92	1.18	0.83	1.04	0.83	1.06		AICARFT/IMPCHase bienzyme family protein; FUNCTIONS IN: phosphoribosylaminoimidazolecarboxamide formyltransferase activity, IMP cyclohydrolase activity, catalytic activity; INVOLVED IN: response to cold, purine nucleotide biosynthetic process; LOCATED IN: stromule, chloroplast, chloroplast stroma; EXPRESSED IN: 23 plant structures; EXPRESSED DURING: 14 growth stages; CONTAINS InterPro DOMAIN/s: A…
AT2G35370.1	730	12.5	11	0.861908	0.0787844	0.848828	0.055846	0.990357	0.0932675	0.9	0.69	1.06	0.8	0.72	0.85	0.84	0.99	0.78	0.93	1.03	1.22	GLYCINE DECARBOXYLASE COMPLEX H (GDCH)	Encodes glycine decarboxylase complex H protein. Involved in photorespiration.
AT2G35410.1	552	15.72	9	0.970303	0.0521797	0.851675	0.0953696	0.864953	0.0896269	0.93	0.85	1.09	1.02	0.9	0.64	1.09	0.78	0.95	0.69	1.08	0.75		RNA-binding (RRM/RBD/RNP motifs) family protein; FUNCTIONS IN: RNA binding, nucleotide binding, nucleic acid binding; LOCATED IN: thylakoid, chloroplast stroma, chloroplast; EXPRESSED IN: 23 plant structures; EXPRESSED DURING: 14 growth stages; CONTAINS InterPro DOMAIN/s: RNA recognition motif, RNP-1 (InterPro:IPR000504), Nucleotide-binding, alpha-beta plait (InterPro:IPR012677); BEST Arabidopsis…
AT2G35490.1	549	15.74	10	0.64883	0.0448906	0.864429	0.0558821	1.28312	0.0259759	0.7	0.74	0.56	0.59	0.94	0.98	0.76	0.78	1.31	1.34	1.22	1.26		Plastid-lipid associated protein PAP / fibrillin family protein; FUNCTIONS IN: structural molecule activity; INVOLVED IN: biological_process unknown; LOCATED IN: thylakoid, chloroplast thylakoid membrane, chloroplast, plastoglobule; EXPRESSED IN: 24 plant structures; EXPRESSED DURING: 13 growth stages; CONTAINS InterPro DOMAIN/s: Plastid lipid-associated protein/fibrillin (InterPro:IPR006843); BE…
AT2G35500.1	998	8.99	5	1.12344	0.179013	1.1717	0.175739	1.07402	0.157079	1.07	0.73	1.6	1.1	0.78	1.09	1.19	1.63	0.72	1.01	1.08	1.49	SHIKIMATE KINASE-LIKE 2 (SKL2)	Encodes a protein with some sequence similarity to shikimate kinases, but a truncated form of this protein (lacking a putative N-terminal chloroplast transit peptide) does not have shikimate kinase activity in vitro.
AT2G35635.1	2329	2.06	7	0.917435	0.0272504	0.918369	0.0362918	0.991925	0.0268784	0.88	0.86	0.97	0.95	0.91	0.83	1.01	0.92	1.03	0.94	1.05	0.95	UBIQUITIN 7 (UBQ7)	encodes a ubiquitin-like protein that contains tandem repeats of the ubiquitin coding region, but at least one repeat per gene encodes a protein with amino acid substitutions.
AT2G35660.1	2155	2.37	2	1.11945	0.28097	1.34888	0.359008	1.16103	0.0617453	0.65	0.63	1.69	1.51	0.8	0.68	2.13	1.79	1.24	1.04	1.29	1.08	(CTF2A)	Encodes a member of a novel gene family with homology to known proteins involved in hydroxylation and oxidation of an aromatic ring.
AT2G35780.1	2199	2.24	2	0.914857	0.0550192	0.693314	0.0464714	0.753984	0.0344743	0.79	0.86	0.95	1.05	0.59	0.67	0.71	0.81	0.74	0.84	0.67	0.77	SERINE CARBOXYPEPTIDASE-LIKE 26 (scpl26)	serine carboxypeptidase-like 26 (scpl26); FUNCTIONS IN: serine-type carboxypeptidase activity; INVOLVED IN: proteolysis; LOCATED IN: vacuole; EXPRESSED IN: 22 plant structures; EXPRESSED DURING: 13 growth stages; CONTAINS InterPro DOMAIN/s: Peptidase S10, serine carboxypeptidase (InterPro:IPR001563), Peptidase S10, serine carboxypeptidase, active site (InterPro:IPR018202); BEST Arabidopsis thalia…
AT2G35800.1	1728	4.05	2	0.793781	0.221334	1.16121	0.426145	1.50033	0.429537	0.35	0.55	0.92	1.36	0.92	0.38	2.38	0.96	2.63	1.06	1.66	0.65	S-ADENOSYL METHIONINE TRANSPORTER-LIKE (SAMTL)	Encodes a predicted calcium-dependent S-adenosyl methionine carrier.
AT2G35830.2	2075	2.72	2	0.89698	0.0310846	1.01444	0.0188739	1.12892	0.0359822	0.91	0.82	0.97	0.88	0.98	0.98	1.05	1.05	1.07	1.07	1.19	1.19		unknown protein; FUNCTIONS IN: molecular_function unknown; INVOLVED IN: biological_process unknown; LOCATED IN: cellular_component unknown; BEST Arabidopsis thaliana protein match is: unknown protein (TAIR:AT2G35810.1).
AT2G35840.3	921	9.86	6	1.12523	0.279189	1.14639	0.164666	1.16483	0.254308	0.58	1.2	0.85	1.87	0.79	1.09	1.13	1.58	1.32	1.8	0.64	0.9		Sucrose-6F-phosphate phosphohydrolase family protein; FUNCTIONS IN: phosphatase activity, magnesium ion binding, sucrose-phosphatase activity, catalytic activity; INVOLVED IN: sucrose biosynthetic process; LOCATED IN: nucleus, cytoplasm; EXPRESSED IN: 24 plant structures; EXPRESSED DURING: 13 growth stages; CONTAINS InterPro DOMAIN/s: Sucrose-phosphate synthase (InterPro:IPR006380), Sucrose-6-pho…
AT2G36130.1	1907	3.46	3	1.05704	0.0125681	1.12983	0.00497206	1.05949	0.0128399	1.05	1.09	1.03	1.07	1.14	1.14	1.13	1.12	1.09	1.08	1.04	1.04		Cyclophilin-like peptidyl-prolyl cis-trans isomerase family protein; FUNCTIONS IN: peptidyl-prolyl cis-trans isomerase activity; INVOLVED IN: protein folding; LOCATED IN: cellular_component unknown; EXPRESSED IN: 24 plant structures; EXPRESSED DURING: 13 growth stages; CONTAINS InterPro DOMAIN/s: Cyclophilin-like (InterPro:IPR015891), Peptidyl-prolyl cis-trans isomerase, cyclophilin-type (InterPr…
AT2G36145.1	1605	4.56	3	0.95613	0.263613	0.813928	0.197102	0.997726	0.297211	0.43	1.02	0.72	1.66	0.42	0.81	0.67	1.36	0.96	1.82	0.41	0.79		unknown protein; FUNCTIONS IN: molecular_function unknown; INVOLVED IN: biological_process unknown; LOCATED IN: chloroplast thylakoid membrane, chloroplast stroma, chloroplast; EXPRESSED IN: 19 plant structures; EXPRESSED DURING: 13 growth stages; Has 49 Blast hits to 49 proteins in 17 species: Archae - 0; Bacteria - 0; Metazoa - 0; Fungi - 0; Plants - 49; Viruses - 0; Other Eukaryotes - 0 (sourc…
AT2G36160.1	2476	2	16	1.40079	0.268027	1.34205	0.258783	0.951479	0.068474	0.99	0.89	1.91	1.82	0.81	1.01	1.64	1.91	0.8	1.02	0.88	1.11		Ribosomal protein S11 family protein; FUNCTIONS IN: structural constituent of ribosome; INVOLVED IN: translation; LOCATED IN: cytosolic small ribosomal subunit, cytosolic ribosome, plasma membrane, chloroplast, membrane; EXPRESSED IN: 26 plant structures; EXPRESSED DURING: 13 growth stages; CONTAINS InterPro DOMAIN/s: Ribosomal protein S11 (InterPro:IPR001971), Ribosomal S11, conserved site (Inte…
AT2G36250.2	318	22.55	12	0.625085	0.0834424	0.571604	0.00692718	0.975698	0.147008	0.76	0.47	0.78	0.49	0.56	0.56	0.58	0.59	0.72	0.72	1.22	1.24	(FTSZ2-1)	Encodes one of two FtsZ proteins, tubulin-like proteins, in Arabidopsis. It is involved in chloroplast division.
AT2G36390.1	849	10.72	10	0.960143	0.0218044	0.958053	0.0233854	0.989906	0.0299624	0.94	1.01	0.91	0.98	1.01	0.94	0.98	0.9	1.07	0.98	0.99	0.92	STARCH BRANCHING ENZYME 2.1 (SBE2.1)	Encodes a starch branching enzyme (EC.2.4.1.18) similar to SBE2 from maize and rice. Expressed throughout plant tissues.
AT2G36410.3	1463	5.35	4	0.890639	0.045441	0.920625	0.0103848	1.02992	0.0540695	0.82	0.98	0.8	0.95	0.92	0.95	0.9	0.92	1.11	1.14	0.92	0.95		Family of unknown function (DUF662) ; LOCATED IN: plasma membrane; EXPRESSED IN: 22 plant structures; EXPRESSED DURING: 13 growth stages; CONTAINS InterPro DOMAIN/s: Protein of unknown function DUF662 (InterPro:IPR007033); BEST Arabidopsis thaliana protein match is: Family of unknown function (DUF662) (TAIR:AT3G52920.2); Has 35333 Blast hits to 34131 proteins in 2444 species: Archae - 798; Bacter…
AT2G36460.1	724	12.55	18	0.723905	0.0612183	0.939244	0.088647	1.28719	0.107911	0.7	0.58	0.88	0.73	0.74	0.91	0.94	1.17	1.03	1.29	1.27	1.56	FRUCTOSE-BISPHOSPHATE ALDOLASE 6 (FBA6)	Aldolase superfamily protein; FUNCTIONS IN: copper ion binding; INVOLVED IN: response to cadmium ion, response to salt stress, pentose-phosphate shunt; LOCATED IN: mitochondrion, plasma membrane, membrane; EXPRESSED IN: 24 plant structures; EXPRESSED DURING: 15 growth stages; CONTAINS InterPro DOMAIN/s: Aldolase-type TIM barrel (InterPro:IPR013785), Fructose-bisphosphate aldolase, class-I (InterP…
AT2G36530.1	110	41.51	30	0.878366	0.150243	1.31634	0.163993	1.62174	0.33081	1.05	0.59	1.21	0.67	0.98	1.53	1.1	1.66	0.94	1.39	1.64	2.51	LOW EXPRESSION OF OSMOTICALLY RESPONSIVE GENES 2 (LOS2)	Involved in light-dependent cold tolerance and encodes an enolase. Protein is tyrosine-phosphorylated and its phosphorylation state is modulated in response to ABA in Arabidopsis thaliana seeds.
AT2G36620.1	2753	1.32	5	1.0203	0.0658772	0.892007	0.040926	0.874344	0.0656844	1.17	0.95	1.09	0.88	0.86	0.99	0.8	0.92	0.72	0.83	0.9	1.04	RIBOSOMAL PROTEIN L24 (RPL24A)	RPL24A encodes ribosomal protein L24, homolog of cytosolic RPL24, found in archaea and higher eukaryotes. Arabidopsis has two RPL24 homologs, RPL24A (AT2G36620) and RPL24B (AT3G53020).
AT2G36880.2	128	38.72	29	1.1108	0.0705201	1.5799	0.049137	1.43597	0.100115	0.97	1.2	1.01	1.26	1.47	1.63	1.53	1.69	1.47	1.69	1.21	1.37	METHIONINE ADENOSYLTRANSFERASE 3 (MAT3)	methionine adenosyltransferase 3 (MAT3); FUNCTIONS IN: methionine adenosyltransferase activity; INVOLVED IN: one-carbon metabolic process, S-adenosylmethionine biosynthetic process; LOCATED IN: plasma membrane; EXPRESSED IN: 25 plant structures; EXPRESSED DURING: 16 growth stages; CONTAINS InterPro DOMAIN/s: S-adenosylmethionine synthetase (InterPro:IPR002133), S-adenosylmethionine synthetase sup…
AT2G37040.1	1284	6.35	4	1.58757	0.148471	1.50572	0.184943	0.937117	0.0957545	1.5	1.25	1.96	1.64	1.1	1.47	1.46	2	0.72	0.97	0.87	1.18	PHE AMMONIA LYASE 1 (pal1)	Encodes PAL1, a phenylalanine ammonia-lyase. Arabidopsis has four PALs: AT2G37040 (PAL1), AT3G53260 (PAL2), AT5G04230 (PAL3) and AT3G10340 (PAL4).
AT2G37170.1	1364	6	10	0.7504	0.0333975	0.820708	0.0139716	1.08693	0.0466877	0.71	0.82	0.68	0.79	0.86	0.82	0.82	0.79	1.19	1.14	1.03	0.99	PLASMA MEMBRANE INTRINSIC PROTEIN 2 (PIP2B)	a member of the plasma membrane intrinsic protein subfamily PIP2. localizes to the plasma membrane and exhibits water transport activity in Xenopus oocyte. expressed specifically in the vascular bundles and protein level increases slightly during leaf dev
AT2G37220.1	317	22.59	21	0.92215	0.118469	1.16534	0.140457	1.29028	0.191876	0.96	0.66	1.22	0.84	0.86	1.2	1.08	1.53	0.86	1.21	1.31	1.79		Encodes a chloroplast RNA binding protein. A substrate of the type III effector HopU1 (mono-ADP-ribosyltransferase). Protein is tyrosine-phosphorylated and its phosphorylation state is modulated in response to ABA in Arabidopsis thaliana seeds.
AT2G37240.1	2027	2.92	2	0.797191	0.130399	1.1385	0.148401	1.47629	0.154173	0.72	0.54	1.16	0.77	0.86	0.9	1.36	1.43	1.19	1.24	1.67	1.8		Thioredoxin superfamily protein; FUNCTIONS IN: oxidoreductase activity, antioxidant activity; INVOLVED IN: biological_process unknown; LOCATED IN: chloroplast; EXPRESSED IN: 21 plant structures; EXPRESSED DURING: 14 growth stages; CONTAINS InterPro DOMAIN/s: Thioredoxin fold (InterPro:IPR012335), Alkyl hydroperoxide reductase/ Thiol specific antioxidant/ Mal allergen (InterPro:IPR000866), Thiored…
AT2G37500.1	1474	5.3	5	0.857267	0.147094	1.09015	0.224409	1.24595	0.155953	0.62	0.59	1.12	1.11	0.91	0.63	1.69	1.13	1.49	1.02	1.54	0.94		arginine biosynthesis protein ArgJ family; FUNCTIONS IN: glutamate N-acetyltransferase activity; INVOLVED IN: arginine biosynthetic process; LOCATED IN: chloroplast; EXPRESSED IN: 22 plant structures; EXPRESSED DURING: 13 growth stages; CONTAINS InterPro DOMAIN/s: Arginine biosynthesis protein ArgJ (InterPro:IPR002813), Peptidase S58 DmpA/arginine biosynthesis protein ArgJ (InterPro:IPR016117); H…
AT2G37550.2	1741	4.02	3	2.10078	0.46815	1.04365	0.226048	0.505216	0.0637962	3.25	2.42	1.61	1.12	1.28	1.56	0.59	0.74	0.36	0.46	0.53	0.67	ARF-GAP DOMAIN 7 (AGD7)	A member of ARF GAP domain (AGD), A thaliana has 15 members, grouped into four classes.
AT2G37660.1	216	28.86	15	0.560339	0.034304	0.966347	0.100368	1.7311	0.193716	0.6	0.49	0.64	0.52	0.77	1.11	0.82	1.17	1.28	1.82	1.61	2.21		NAD(P)-binding Rossmann-fold superfamily protein; FUNCTIONS IN: copper ion binding; INVOLVED IN: defense response to bacterium; LOCATED IN: thylakoid, apoplast, chloroplast stroma, chloroplast; EXPRESSED IN: 24 plant structures; EXPRESSED DURING: 15 growth stages; CONTAINS InterPro DOMAIN/s: 3-beta hydroxysteroid dehydrogenase/isomerase (InterPro:IPR002225), NAD(P)-binding domain (InterPro:IPR016…
AT2G37690.1	1316	6.19	3	0.567236	0.0428805	0.920049	0.0998976	1.62655	0.205846	0.48	0.63	0.51	0.65	0.73	1.07	0.77	1.12	1.47	2.17	1.19	1.67		phosphoribosylaminoimidazole carboxylase, putative / AIR carboxylase, putative; FUNCTIONS IN: phosphoribosylaminoimidazole carboxylase activity, catalytic activity, ATP binding; INVOLVED IN: 'de novo' IMP biosynthetic process, pollen development; LOCATED IN: chloroplast; CONTAINS InterPro DOMAIN/s: Phosphoribosylaminoimidazole carboxylase (InterPro:IPR016301), PreATP-grasp-like fold (InterPro:IPR…
AT2G37970.1	1646	4.33	3	2.17129	0.376108	2.19011	0.215476	1.03835	0.173959	1.63	2.83	1.42	2.81	2.56	1.74	2.56	1.91	1.45	1.18	0.88	0.65	(SOUL-1)	SOUL-1; FUNCTIONS IN: binding; INVOLVED IN: N-terminal protein myristoylation, red or far-red light signaling pathway; LOCATED IN: plasma membrane, vacuole; EXPRESSED IN: 25 plant structures; EXPRESSED DURING: 15 growth stages; CONTAINS InterPro DOMAIN/s: SOUL haem-binding protein (InterPro:IPR006917); BEST Arabidopsis thaliana protein match is: SOUL heme-binding family protein (TAIR:AT3G10130.1)…
AT2G38040.2	97	43.97	23	1.06255	0.145139	1.20992	0.236842	1.14368	0.161649	0.77	0.87	1.21	1.39	1.17	0.69	1.84	1.15	1.5	0.92	1.33	0.82	ACETYL CO-ENZYME A CARBOXYLASE CARBOXYLTRANSFERASE ALPHA SUBUNIT (CAC3)	encodes the carboxyltransferase alpha subunit of acetyl-CoA carboxylase, involved in de novo fatty acid biosynthesis
AT2G38140.1	1939	3.3	3	1.24959	0.186547	1.41247	0.0546595	1.17998	0.157158	0.99	1.67	0.89	1.45	1.51	1.5	1.33	1.31	1.46	1.45	0.91	0.9	PLASTID-SPECIFIC RIBOSOMAL PROTEIN 4 (PSRP4)	plastid-specific ribosomal protein 4 (PSRP4) mRNA, complete
AT2G38170.3	2415	2.02	2	1.07045	0.0524609	0.965874	0.03627	0.89481	0.0299686	1.2	1.08	1.06	0.95	1.04	1.02	0.91	0.9	0.85	0.84	0.95	0.94	CATION EXCHANGER 1 (CAX1)	Encodes a high affinity vacuolar calcium antiporter. The residue His 338 is critical to Ca2+ transport activity. Disruption of CAX1 reduces manganese and zinc of shoot tissue and results in a decrease in the activity of vacuolar V-type proton ATPase.
AT2G38230.1	291	24.14	16	1.12189	0.106455	0.8913	0.0352677	0.817171	0.0796383	1.31	0.93	1.31	0.95	0.96	0.85	0.94	0.82	0.74	0.64	1	0.89	PYRIDOXINE BIOSYNTHESIS 1.1 (PDX1.1)	Encodes a protein predicted to function in tandem with PDX2 to form glutamine amidotransferase complex with involved in vitamin B6 biosynthesis.
AT2G38270.1	981	9.19	4	0.764853	0.133085	0.76621	0.069118	1.07834	0.164595	0.79	0.49	1.12	0.66	0.63	0.67	0.86	0.91	0.77	0.82	1.33	1.39	CAX-INTERACTING PROTEIN 2 (CXIP2)	Encodes protein homologous to CXIP1. CXIP1 is a PICOT domain containing protein interacts with CAX1, a high capacity calcium transporter. However, CXP2 does not interact with CAX1 and only moderately activates another calcium transporter CAX4.
AT2G38280.2	1981	3.09	2	2.013	0.291492	2.95216	0.77464	1.46946	0.339965	1.39	1.72	2.21	2.73	3.16	1.41	5.01	2.23	2.25	1	1.82	0.81	EMBRYONIC FACTOR1 (FAC1)	Encodes a protein with in vitro AMP deaminase activity that is involved in embryogenesis. Homozygous mutant embryos fail to develop past the zygote stage.
AT2G38540.1	1766	4	3	1.21398	0.209879	0.718961	0.122596	0.583972	0.0353829	1.43	1.69	0.79	0.95	0.98	0.87	0.54	0.48	0.67	0.59	0.57	0.5	LIPID TRANSFER PROTEIN 1 (LP1)	Non-specific lipid transfer protein. Binds calmodulin in a Ca2+-independent manner. Localized to the cell wall. Specifically expressed in L1 epidermal layer. Predicted to be a member of PR-14 pathogenesis-related protein family with the following members: At2g38540/LTP1, At2g38530/LTP2, At5g59320/LTP3, At5g59310/LTP4, At3g51600/LTP5, At3g08770/LTP6, At2g15050/LTP7, At2g18370/LTP8, At2g15325/LTP9,…
AT2G38550.1	1684	4.16	2	0.688953	0.0817554	0.905357	0.0595652	1.33692	0.148218	0.6	0.89	0.52	0.75	1.06	0.9	0.9	0.77	1.67	1.49	1.16	1.03		Transmembrane proteins 14C; INVOLVED IN: biological_process unknown; LOCATED IN: mitochondrion, chloroplast, plastid, chloroplast inner membrane, chloroplast envelope; EXPRESSED IN: 23 plant structures; EXPRESSED DURING: 13 growth stages; CONTAINS InterPro DOMAIN/s: Uncharacterised protein family UPF0136, Transmembrane (InterPro:IPR005349); BEST Arabidopsis thaliana protein match is: Transmembran…
AT2G38700.1	2047	2.83	2	1.28524	0.164805	1.23615	0.180747	0.951162	0.0669586	0.99	1.01	1.56	1.58	1.08	0.85	1.69	1.33	1.08	0.85	1.06	0.82	MEVALONATE DIPHOSPHATE DECARBOXYLASE 1 (MVD1)	Encodes mevalonate diphosphate decarboxylase, the enzyme that catalyzes the synthesis of isopentenyl diphosphate, used in sterol and isoprenoid biosynthesis. The protein appears to form a homodimeric complex. Incidentally, it was shown that the Arabidopsis MVD protein could also interact with its yeast homolog to form a heterodimer.
AT2G38770.1	1932	3.33	5	0.936012	0.138046	0.939937	0.12199	1.02055	0.104362	1.29	0.96	0.86	0.63	1.03	1.24	0.68	0.82	0.79	0.95	1.07	1.28	EMBRYO DEFECTIVE 2765 (EMB2765)	EMBRYO DEFECTIVE 2765 (EMB2765); LOCATED IN: plasma membrane, chloroplast; EXPRESSED IN: 24 plant structures; EXPRESSED DURING: 13 growth stages; BEST Arabidopsis thaliana protein match is: RNA helicase, putative (TAIR:AT5G47010.1); Has 4121 Blast hits to 3614 proteins in 689 species: Archae - 125; Bacteria - 655; Metazoa - 959; Fungi - 1056; Plants - 630; Viruses - 0; Other Eukaryotes - 696 (sou…
AT2G38780.1	2334	2.06	3	1.46496	0.150185	1.4401	0.256895	0.999747	0.189214	1.13	1.49	1.39	1.85	1.66	0.91	2.05	1.14	1.47	0.8	1.12	0.61		unknown protein; FUNCTIONS IN: molecular_function unknown; INVOLVED IN: biological_process unknown; LOCATED IN: chloroplast; EXPRESSED IN: 21 plant structures; EXPRESSED DURING: 13 growth stages; Has 58 Blast hits to 58 proteins in 23 species: Archae - 0; Bacteria - 4; Metazoa - 1; Fungi - 0; Plants - 44; Viruses - 0; Other Eukaryotes - 9 (source: NCBI BLink).
AT2G39080.1	1007	8.85	5	0.964928	0.0465166	0.821781	0.0278728	0.85275	0.0449886	0.94	1.09	0.86	0.97	0.89	0.82	0.83	0.75	0.96	0.86	0.84	0.74	EMBRYO DEFECTIVE 2799 (EMB2799)	NAD(P)-binding Rossmann-fold superfamily protein; LOCATED IN: chloroplast stroma, chloroplast; EXPRESSED IN: 23 plant structures; EXPRESSED DURING: 13 growth stages; Has 818 Blast hits to 811 proteins in 372 species: Archae - 18; Bacteria - 637; Metazoa - 0; Fungi - 0; Plants - 59; Viruses - 0; Other Eukaryotes - 104 (source: NCBI BLink).
AT2G39390.1	1760	4	8	1.11071	0.119648	1.29799	0.136665	1.16678	0.079042	1.41	1.18	1.01	0.85	1.39	1.63	1	1.17	0.98	1.15	1.17	1.37		Ribosomal L29 family protein ; FUNCTIONS IN: structural constituent of ribosome; INVOLVED IN: translation, ribosome biogenesis; LOCATED IN: cytosolic ribosome, ribosome, cytosolic large ribosomal subunit; EXPRESSED IN: 22 plant structures; EXPRESSED DURING: 13 growth stages; CONTAINS InterPro DOMAIN/s: Ribosomal protein L29 (InterPro:IPR001854), Ribosomal protein L29, conserved site (InterPro:IPR…
AT2G39460.2	895	10.09	7	1.26629	0.143567	1.31903	0.155796	1.03197	0.0330501	1.49	1.54	1	1.04	1.5	1.66	1	1.12	0.99	1.11	0.96	1.07	RIBOSOMAL PROTEIN L23AA (RPL23AA)	Encodes a 60S ribosomal protein L23aA (AtrpL23aA). Paralog of RLPL23aB.
AT2G39470.2	763	12.02	6	1.02858	0.019719	0.990032	0.0313047	0.954038	0.0281449	0.98	1.02	1.04	1.08	0.92	1.01	0.96	1.07	0.92	1.02	0.9	0.98	PHOTOSYNTHETIC NDH SUBCOMPLEX L 1 (PnsL1)	PsbP-like protein 2 (PPL2); FUNCTIONS IN: calcium ion binding; INVOLVED IN: photosynthesis; LOCATED IN: chloroplast thylakoid membrane, chloroplast thylakoid lumen, chloroplast photosystem II, chloroplast, oxygen evolving complex; EXPRESSED IN: 21 plant structures; EXPRESSED DURING: 14 growth stages; CONTAINS InterPro DOMAIN/s: Photosystem II oxygen evolving complex protein PsbP (InterPro:IPR0026…
AT2G39730.1	3	122.42	145	0.697179	0.0160377	0.383646	0.1248	0.548475	0.182388	0.72	0.67	0.73	0.67	0.17	0.6	0.17	0.6	0.23	0.83	0.24	0.9	RUBISCO ACTIVASE (RCA)	Rubisco activase, a nuclear-encoded chloroplast protein that consists of two isoforms arising from alternative splicing in most plants. Required for the light activation of rubisco. Involved in jasmonate-induced leaf senescence.
AT2G39770.2	1135	7.68	5	1.3055	0.0679073	1.10357	0.0844243	0.842547	0.0529873	1.39	1.45	1.16	1.22	1.06	1.32	0.91	1.13	0.77	0.95	0.74	0.92	CYTOKINESIS DEFECTIVE 1 (CYT1)	Encodes a GDP-mannose pyrophosphorylase/ mannose-1-pyrophosphatase. This enzyme provides GDP-mannose, which is used for cell wall carbohydrate biosynthesis and protein glycosylation as well as for ascorbate (vitamin C) biosynthesis. Mutations in this gene confer hypersensitivity to NH4+.
AT2G39780.2	1774	4	2	0.988424	0.037581	0.9534	0.0421664	0.960388	0.0251398	0.94	0.91	1.07	1.04	0.93	0.86	1.06	0.97	0.98	0.9	1.02	0.94	RIBONUCLEASE 2 (RNS2)	Encodes the main endoribonuclease activity in plant cells and localizes to the endoplasmic reticulum (ER), ER-derived structures, and vacuoles. It is essential for normal ribosomal RNA recycling.
AT2G39800.4	553	15.7	8	1.16142	0.156376	0.722109	0.0733562	0.651148	0.0908433	1.01	1.54	0.82	1.27	0.91	0.65	0.75	0.57	0.89	0.67	0.59	0.45	DELTA1-PYRROLINE-5-CARBOXYLATE SYNTHASE 1 (P5CS1)	delta1-pyrroline-5-carboxylate synthase 1 (P5CS1); CONTAINS InterPro DOMAIN/s: Glutamate 5-kinase (InterPro:IPR001057), Glutamate 5-kinase, conserved site (InterPro:IPR019797), Aspartate/glutamate/uridylate kinase (InterPro:IPR001048), Aldehyde dehydrogenase, N-terminal (InterPro:IPR016162), Gamma-glutamyl phosphate reductase GPR, conserved site (InterPro:IPR020593), Aldehyde dehydrogenase, C-ter…
AT2G39990.1	903	10.05	5	0.780144	0.2317	1.17551	0.147918	1.8823	0.53228	1.05	0.35	1.29	0.43	1.24	0.86	1.56	1.05	1.22	0.86	3.22	2.23	EUKARYOTIC TRANSLATION INITIATION FACTOR 2 (EIF2)	translation initiation factor eIF2 p47 subunit homolog
AT2G40060.1	1270	6.46	3	0.827919	0.0919678	0.594625	0.0348086	0.733298	0.0718093	0.85	0.63	1.07	0.77	0.54	0.53	0.66	0.65	0.61	0.61	0.82	0.89	CLATHRIN LIGHT CHAIN 2 (CLC2)	Encodes a clathrin that is localized to the cortical division zone and the cell plate and colocalizes with TPLATE during cell plate anchoring.
AT2G40100.1	1478	5.28	4	2.35599	0.357714	1.37263	0.412928	0.594307	0.158284	1.67	1.85	2.7	3.19	0.56	1.61	0.9	2.42	0.3	0.9	0.34	0.84	LIGHT HARVESTING COMPLEX PHOTOSYSTEM II (LHCB4.3)	Lhcb4:3 protein (Lhcb4.3, light harvesting complex of photosystem II
AT2G40290.1	1860	3.64	3	0.824343	0.0339578	0.961846	0.0661752	1.16232	0.0943931	0.77	0.88	0.77	0.89	0.85	1.08	0.85	1.08	1.1	1.39	0.95	1.21		Encodes an eIF2alpha homolog that can be phosphorylated by GCN2 in vitro.
AT2G40300.1	1500	5.12	3	0.975823	0.0447037	1.03541	0.0136486	1.06016	0.0485673	1.04	0.89	1.07	0.91	1	1.04	1.04	1.07	0.96	0.99	1.13	1.16	FERRITIN 4 (FER4)	Encodes FERRITIN 4, AtFER4. Ferritins are a class of 24-mer multi-meric proteins found in all kingdoms of life. Function as the main iron store in mammals. Evidence suggests that Arabidopsis ferritins are essential to protect cells against oxidative damage, but they do not constitute the major iron pool. Localize to mitochondria. Knock out mutants are not sensitive to abiotic stress.
AT2G40490.1	157	35.62	20	0.957553	0.0987501	1.3675	0.304002	1.4807	0.37968	0.73	1.07	0.86	1.17	0.81	1.71	0.9	2.05	1.1	2.49	0.74	1.6	(HEME2)	HEME2; FUNCTIONS IN: uroporphyrinogen decarboxylase activity; INVOLVED IN: porphyrin biosynthetic process; LOCATED IN: chloroplast, chloroplast stroma, chloroplast envelope; EXPRESSED IN: 25 plant structures; EXPRESSED DURING: 14 growth stages; CONTAINS InterPro DOMAIN/s: Uroporphyrinogen decarboxylase HemE (InterPro:IPR006361), Uroporphyrinogen decarboxylase (URO-D) (InterPro:IPR000257); BEST Ar…
AT2G40510.1	1246	6.68	4	1.69109	0.0269706	1.17074	0.0311056	0.688184	0.0226765	1.74	1.64	1.74	1.64	1.12	1.22	1.12	1.22	0.64	0.7	0.67	0.74		Ribosomal protein S26e family protein; FUNCTIONS IN: structural constituent of ribosome; INVOLVED IN: translation, ribosome biogenesis; LOCATED IN: cytosolic small ribosomal subunit, ribosome, chloroplast; CONTAINS InterPro DOMAIN/s: Ribosomal protein S26e (InterPro:IPR000892); BEST Arabidopsis thaliana protein match is: Ribosomal protein S26e family protein (TAIR:AT2G40590.1); Has 766 Blast hits…
AT2G40660.1	1573	4.74	3	1.01986	0.32052	1.26059	0.262041	1.6273	0.526801	0.4	1.17	0.65	1.85	1.28	0.7	1.96	1.1	3.05	1.75	1.08	0.63		Nucleic acid-binding, OB-fold-like protein; FUNCTIONS IN: tRNA binding; INVOLVED IN: tRNA aminoacylation for protein translation; EXPRESSED IN: 22 plant structures; EXPRESSED DURING: 14 growth stages; CONTAINS InterPro DOMAIN/s: Nucleic acid-binding, OB-fold-like (InterPro:IPR016027), Nucleic acid-binding, OB-fold (InterPro:IPR012340), tRNA-binding domain (InterPro:IPR002547); BEST Arabidopsis th…
AT2G40840.1	44	58.93	28	0.848784	0.108333	0.801898	0.0108018	0.987441	0.118131	0.68	1.08	0.65	0.99	0.82	0.8	0.77	0.81	1.17	1.21	0.78	0.79	DISPROPORTIONATING ENZYME 2 (DPE2)	Encodes a cytosolic protein with transglucosidase and amylomaltase activity. It is an essential component of the pathway from starch to sucrose and cellular metabolism in leaves at night. The protein binds to heteroglycans and utilizes glucose, mannose and xylose as acceptors. Fucose and galactose can also act as acceptors but less efficiently than the previous three. It was also was also recentl…
AT2G41100.4	1765	4	3	1.31805	0.297268	1.53783	0.313779	1.20561	0.11713	0.69	0.98	1.58	2.01	1	0.99	2.03	2.13	1.45	1.37	1.01	1	TOUCH 3 (TCH3)	encodes a calmodulin-like protein, with six potential calcium binding domains. Calcium binding shown by Ca(2+)-specific shift in electrophoretic mobility. Expression induced by touch and darkness. Expression may also be developmentally controlled. Expression in growing regions of roots, vascular tissue, root/shoot junctions, trichomes, branch points of the shoot, and regions of siliques and flowe…
AT2G41530.1	1179	7.2	5	1.103	0.0920312	0.948723	0.0753752	0.869532	0.0982744	1.22	0.92	1.29	0.97	0.8	1.05	0.84	1.11	0.65	0.85	0.86	1.13	S-FORMYLGLUTATHIONE HYDROLASE (SFGH)	Encodes a protein with S-formylglutathione hydrolase activity.
AT2G41560.1	416	19.24	11	1.03059	0.0118266	1.06678	0.0113441	1.02339	0.00816229	1.03	1	1.06	1.04	1.05	1.05	1.09	1.09	1.01	1.01	1.04	1.04	AUTOINHIBITED CA(2+)-ATPASE, ISOFORM 4 (ACA4)	Encodes a calmodulin-regulated Ca(2+)-ATPase that improves salt tolerance in yeast. Localized to the vacuole. Lesion mimic phenotype when mutation in the gene is combined with a mutation in ACA11. Lesion mimic phenotype of double knockout can be suppressed by nutritional supplements that increase anion levels (e.g. 15 mM Nitrate, Chloride, or Phosphate).
AT2G41680.1	499	17	9	1.14059	0.0788527	1.058	0.0964659	0.926288	0.108192	1.01	1.29	1	1.26	1.24	0.9	1.21	0.88	1.21	0.87	0.93	0.69	NADPH-DEPENDENT THIOREDOXIN REDUCTASE C (NTRC)	Encodes a NADPH thioredoxin reductase involved in chloroplast protection against oxidative damage.
AT2G41740.1	453	18.2	14	1.10669	0.0616001	0.721859	0.0441377	0.650149	0.00286114	1.21	1.21	1	1	0.8	0.79	0.64	0.65	0.65	0.65	0.64	0.65	VILLIN 2 (VLN2)	Encodes a protein with high homology to animal villin.
AT2G41790.1	926	9.84	7	0.913429	0.0462083	1.00416	0.0528421	1.09095	0.057409	0.91	0.8	1.03	0.91	0.88	1	1	1.14	0.95	1.09	1.09	1.24		Insulinase (Peptidase family M16) family protein; FUNCTIONS IN: metalloendopeptidase activity, zinc ion binding, catalytic activity, metal ion binding; INVOLVED IN: proteolysis; LOCATED IN: cellular_component unknown; EXPRESSED IN: 23 plant structures; EXPRESSED DURING: 13 growth stages; CONTAINS InterPro DOMAIN/s: Peptidase M16, zinc-binding site (InterPro:IPR001431), Peptidase M16, C-terminal (…
AT2G41840.1	121	39.44	22	1.18514	0.178152	1.251	0.16257	1.05205	0.0918192	1.64	1.25	1.05	0.8	1.47	1.58	0.94	1.01	0.86	0.93	1.18	1.24		Ribosomal protein S5 family protein; FUNCTIONS IN: structural constituent of ribosome; INVOLVED IN: translation; LOCATED IN: cytosolic small ribosomal subunit, cytosolic ribosome, nucleolus, membrane; EXPRESSED IN: 26 plant structures; EXPRESSED DURING: 13 growth stages; CONTAINS InterPro DOMAIN/s: Ribosomal protein S5, eukaryotic/archaeal (InterPro:IPR005711), Ribosomal protein S5, N-terminal (I…
AT2G42130.4	428	18.9	8	0.842916	0.0855639	1.27573	0.130218	1.46242	0.0813046	0.67	0.72	0.95	1.03	1	1.15	1.36	1.6	1.41	1.61	1.26	1.57		Plastid-lipid associated protein PAP / fibrillin family protein; FUNCTIONS IN: structural molecule activity; INVOLVED IN: biological_process unknown; LOCATED IN: thylakoid, chloroplast, plastoglobule; EXPRESSED IN: 22 plant structures; EXPRESSED DURING: 13 growth stages; CONTAINS InterPro DOMAIN/s: Plastid lipid-associated protein/fibrillin (InterPro:IPR006843); BEST Arabidopsis thaliana protein …
AT2G42220.1	1755	4.01	2	1.18123	0.15397	1.05164	0.140554	0.88515	0.0349509	1.49	1.41	0.94	0.9	1.2	1.37	0.77	0.87	0.81	0.92	0.85	0.96		Rhodanese/Cell cycle control phosphatase superfamily protein; FUNCTIONS IN: molecular_function unknown; INVOLVED IN: biological_process unknown; LOCATED IN: chloroplast thylakoid membrane, chloroplast; EXPRESSED IN: 22 plant structures; EXPRESSED DURING: 13 growth stages; CONTAINS InterPro DOMAIN/s: Rhodanese-like (InterPro:IPR001763); BEST Arabidopsis thaliana protein match is: Rhodanese/Cell cy…
AT2G42520.1	546	15.81	9	1.68676	0.445929	0.979131	0.422171	0.571083	0.207825	2.88	1.82	1.18	0.86	2.17	0.62	0.92	0.21	0.79	0.17	1.05	0.28		P-loop containing nucleoside triphosphate hydrolases superfamily protein; FUNCTIONS IN: helicase activity, nucleic acid binding, ATP binding, ATP-dependent helicase activity; LOCATED IN: peroxisome; EXPRESSED IN: 24 plant structures; EXPRESSED DURING: 15 growth stages; CONTAINS InterPro DOMAIN/s: RNA helicase, DEAD-box type, Q motif (InterPro:IPR014014), DNA/RNA helicase, DEAD/DEAH box type, N-te…
AT2G42530.1	1065	8.29	6	0.500227	0.0444543	0.516233	0.127188	1.03466	0.257859	0.4	0.53	0.46	0.61	0.29	0.68	0.31	0.79	0.69	1.63	0.53	1.29	COLD REGULATED 15B (COR15B)	cold regulated 15b (COR15B); INVOLVED IN: response to cold, defense response to fungus; LOCATED IN: chloroplast, chloroplast stroma, chloroplast envelope; EXPRESSED IN: 21 plant structures; EXPRESSED DURING: 13 growth stages; BEST Arabidopsis thaliana protein match is: cold-regulated 15a (TAIR:AT2G42540.2); Has 194 Blast hits to 148 proteins in 43 species: Archae - 0; Bacteria - 18; Metazoa - 5; …
AT2G42540.2	598	14.76	7	0.763381	0.0495031	0.624757	0.0402077	0.819407	0.0600587	0.74	0.89	0.65	0.78	0.61	0.72	0.53	0.64	0.82	0.97	0.68	0.81	COLD-REGULATED 15A (COR15A)	A cold-regulated gene whose product is targeted to the chloroplast. Cor15am protects stromal proteins from aggregation under various stress conditions. Constitutive expression increases freezing tolerance in protoplasts in vitro and chloroplasts in vivo. NMR and x-ray diffraction studies suggest that COR15a alters the intrinsic curvature of the inner membrane of chloroplast envelope. Late Embryog…
AT2G42590.3	1092	8.07	8	0.78699	0.167506	0.571955	0.173633	0.751779	0.214244	1.25	0.74	0.71	0.44	0.42	1.05	0.24	0.59	0.32	0.85	0.53	1.31	GENERAL REGULATORY FACTOR 9 (GRF9)	14-3-3 gene. Binds calcium and displays induced structural changes.
AT2G42600.2	18	76.16	37	1.00506	0.363497	1.75227	0.639498	1.89357	0.37436	0.55	0.34	1.96	1.17	0.59	0.95	2.03	3.44	1.07	1.77	1.85	2.88	PHOSPHOENOLPYRUVATE CARBOXYLASE 2 (PPC2)	Encodes one of four Arabidopsis phosphoenolpyruvate carboxylase proteins.
AT2G42690.1	915	9.89	6	1.13653	0.172161	1.30901	0.152423	1.17718	0.120138	0.78	1.02	1.15	1.6	1.1	1.01	1.64	1.49	1.46	1.28	1.05	0.92		alpha/beta-Hydrolases superfamily protein; FUNCTIONS IN: triglyceride lipase activity; INVOLVED IN: lipid metabolic process; LOCATED IN: chloroplast; EXPRESSED IN: 22 plant structures; EXPRESSED DURING: 13 growth stages; CONTAINS InterPro DOMAIN/s: Lipase, class 3 (InterPro:IPR002921); BEST Arabidopsis thaliana protein match is: alpha/beta-Hydrolases superfamily protein (TAIR:AT4G18550.1); Has 77…
AT2G42810.2	1768	4	3	1.00648	0.201457	0.968821	0.0567135	1.08731	0.228878	1.37	0.67	1.34	0.65	1.08	0.88	1.06	0.86	0.78	0.64	1.61	1.32	PROTEIN PHOSPHATASE 5.2 (PP5.2)	Encodes a phytochrome-specific type 5 serine/threonine protein phosphatase. It dephosphorylates active Pfr-phytochromes. Controls light signal flux by enhancing phytochrome stability and affinity for a signal transducer. The gene is alternately spliced. This variant is an integral membrane protein localized to the ER and nuclear envelope. Belongs to one of the 36 carboxylate clamp (CC)-tetratrico…
AT2G43030.1	194	30.66	18	1.01157	0.056034	0.966961	0.15112	0.962786	0.141614	1.05	1.15	0.89	0.96	0.79	1.32	0.65	1.11	0.76	1.26	0.69	1.15		Ribosomal protein L3 family protein; FUNCTIONS IN: structural constituent of ribosome; INVOLVED IN: translation; LOCATED IN: ribosome, chloroplast stroma, chloroplast, membrane; EXPRESSED IN: 23 plant structures; EXPRESSED DURING: 13 growth stages; CONTAINS InterPro DOMAIN/s: Ribosomal protein L3 (InterPro:IPR000597), Ribosomal protein L3, bacterial/organelle-type (InterPro:IPR019927), Ribosomal …
AT2G43090.1	1001	8.96	6	0.64292	0.134684	1.13016	0.0642742	1.9339	0.405818	0.82	0.41	0.93	0.42	1.21	0.98	1.26	1.07	1.37	1.14	2.83	2.4		Aconitase/3-isopropylmalate dehydratase protein; FUNCTIONS IN: hydro-lyase activity, 3-isopropylmalate dehydratase activity; INVOLVED IN: response to salt stress, metabolic process; LOCATED IN: chloroplast, chloroplast stroma; EXPRESSED IN: 24 plant structures; EXPRESSED DURING: 14 growth stages; CONTAINS InterPro DOMAIN/s: 3-isopropylmalate dehydratase, small subunit-like (InterPro:IPR012305), A…
AT2G43100.1	2176	2.3	2	1.04279	0.0446267	1.02869	0.0833316	0.979894	0.0682288	0.95	0.99	1.1	1.14	0.84	1.07	0.97	1.24	0.88	1.12	0.85	1.08	ISOPROPYLMALATE ISOMERASE 2 (IPMI2)	isopropylmalate isomerase 2 (IPMI2); FUNCTIONS IN: hydro-lyase activity, 3-isopropylmalate dehydratase activity; INVOLVED IN: leucine biosynthetic process, metabolic process; LOCATED IN: plastid; EXPRESSED IN: 20 plant structures; EXPRESSED DURING: 10 growth stages; CONTAINS InterPro DOMAIN/s: 3-isopropylmalate dehydratase, small subunit-like (InterPro:IPR012305), Aconitase A/isopropylmalate dehy…
AT2G43160.3	1890	3.52	2	0.947944	0.0328507	0.90968	0.0335856	0.955488	0.0413394	0.93	1.03	0.87	0.96	0.99	0.89	0.93	0.83	1.06	0.95	0.96	0.86		ENTH/VHS family protein; FUNCTIONS IN: binding; LOCATED IN: plasma membrane; EXPRESSED IN: 24 plant structures; EXPRESSED DURING: 13 growth stages; CONTAINS InterPro DOMAIN/s: Epsin, N-terminal (InterPro:IPR001026), Epsin-like, N-terminal (InterPro:IPR013809), ENTH/VHS (InterPro:IPR008942); BEST Arabidopsis thaliana protein match is: ENTH/VHS family protein (TAIR:AT3G59290.1); Has 35333 Blast hit…
AT2G43560.1	684	13.18	10	1.14114	0.337549	1.07342	0.21066	1.19788	0.398883	1.98	0.68	1.39	0.52	0.9	1.61	0.63	1.16	0.44	0.82	1.24	2.29		FKBP-like peptidyl-prolyl cis-trans isomerase family protein; FUNCTIONS IN: FK506 binding, peptidyl-prolyl cis-trans isomerase activity; INVOLVED IN: protein folding; LOCATED IN: thylakoid, thylakoid lumen, chloroplast thylakoid lumen, chloroplast; EXPRESSED IN: 22 plant structures; EXPRESSED DURING: 14 growth stages; CONTAINS InterPro DOMAIN/s: Peptidyl-prolyl cis-trans isomerase, FKBP-type (Int…
AT2G43710.1	526	16.18	10	1.61663	0.610978	2.01905	0.671332	1.45714	0.35957	1.07	0.47	3.31	1.61	0.78	1.22	2.27	3.8	0.71	1.15	1.57	2.4	SUPPRESSOR OF SA INSENSITIVE 2 (SSI2)	Encodes a stearoyl-ACP desaturase, involved in fatty acid desaturation. The ssi2 mutants have increased 18:0 and reduced 18:1 fatty acids. Exogenous application of glycerol to wild type plants mimics the ssi2 mutant phenotype. The altered 18:1 fatty acid content in the ssi2 mutants has an impact on SA- and JA-mediated defense signaling. ssi2 mutants resulted in hyper-resistance to green peach aph…
AT2G43750.2	200	29.83	18	1.0512	0.183197	1.15628	0.290422	1.11322	0.266243	0.94	0.64	1.51	1.12	0.56	1.17	0.95	1.94	0.61	1.25	0.79	1.8	O-ACETYLSERINE (THIOL) LYASE B (OASB)	Arabidopsis thaliana O-acetylserine (thiol) lyase (OAS-TL) isoform oasB, the key enzyme for fixation of inorganic sulfide. It catalyzes the formation of cysteine from O-acetylserine and inorganic sulfide.
AT2G43910.2	831	11.01	6	1.11223	0.231567	1.13293	0.190636	1.1405	0.291092	1.72	0.89	1.19	0.65	1.02	1.64	0.73	1.14	0.56	0.93	1.13	1.94	HARMLESS TO OZONE LAYER 1 (HOL1)	HARMLESS TO OZONE LAYER 1 (HOL1); FUNCTIONS IN: methyltransferase activity, thiopurine S-methyltransferase activity; INVOLVED IN: metabolic process; LOCATED IN: plasma membrane; EXPRESSED IN: guard cell, cultured cell, leaf; CONTAINS InterPro DOMAIN/s: Thiopurine S-methyltransferase (InterPro:IPR008854); BEST Arabidopsis thaliana protein match is: S-adenosyl-L-methionine-dependent methyltransfera…
AT2G43945.1	1411	5.7	3	0.920761	0.102046	1.20136	0.0898723	1.34176	0.179249	0.73	1.08	0.76	1.12	1.33	1.03	1.38	1.07	1.8	1.39	1.22	0.95		unknown protein; LOCATED IN: chloroplast; BEST Arabidopsis thaliana protein match is: unknown protein (TAIR:AT3G59870.1); Has 292 Blast hits to 292 proteins in 84 species: Archae - 0; Bacteria - 122; Metazoa - 0; Fungi - 0; Plants - 46; Viruses - 0; Other Eukaryotes - 124 (source: NCBI BLink).
AT2G43970.2	2091	2.63	2	1.55126	0.0994667	1.28369	0.224416	0.825064	0.136366	1.33	1.46	1.63	1.79	1.47	0.82	1.82	1.02	1.11	0.62	1.01	0.56		RNA-binding protein; FUNCTIONS IN: RNA binding, nucleic acid binding; INVOLVED IN: RNA processing; LOCATED IN: ribonucleoprotein complex, nucleus, chloroplast; EXPRESSED IN: 22 plant structures; EXPRESSED DURING: 13 growth stages; CONTAINS InterPro DOMAIN/s: Winged helix-turn-helix transcription repressor DNA-binding (InterPro:IPR011991), RNA-binding protein Lupus La (InterPro:IPR006630), Lupus L…
AT2G44040.1	945	9.66	6	1.79353	0.270008	1.38363	0.261444	0.766428	0.130002	1.75	1.2	2.51	1.71	0.8	1.38	1.28	2.07	0.49	0.76	0.7	1.12		Dihydrodipicolinate reductase, bacterial/plant; FUNCTIONS IN: dihydrodipicolinate reductase activity; INVOLVED IN: oxidation reduction, lysine biosynthetic process via diaminopimelate, metabolic process, diaminopimelate biosynthetic process; LOCATED IN: chloroplast; EXPRESSED IN: cotyledon; CONTAINS InterPro DOMAIN/s: Dihydrodipicolinate reductase, C-terminal (InterPro:IPR022663), NAD(P)-binding …
AT2G44050.1	1993	3.06	2	1.06845	0.0363728	1.27606	0.0467424	1.17791	0.0484745	0.98	1.08	1.06	1.16	1.17	1.29	1.25	1.39	1.18	1.29	1.06	1.18	COI1 SUPPRESSOR1 (COS1)	6,7-dimethyl-8-ribityllumazine synthase / DMRL synthase / lumazine synthase / riboflavin synthase [Arabidopsis thaliana]. Acts in the jasmonic acid signaling pathway.
AT2G44060.2	474	17.62	9	0.706539	0.123391	0.803316	0.138851	1.18053	0.14744	0.59	0.45	1.02	0.77	0.5	0.7	0.86	1.16	0.86	1.17	1.13	1.57		Late embryogenesis abundant protein, group 2; FUNCTIONS IN: molecular_function unknown; INVOLVED IN: response to cadmium ion, response to desiccation, embryo development ending in seed dormancy; LOCATED IN: plasma membrane, membrane; EXPRESSED IN: 25 plant structures; EXPRESSED DURING: 14 growth stages; CONTAINS InterPro DOMAIN/s: Water stress and hypersensitive response domain (InterPro:IPR01399…
AT2G44100.2	1281	6.35	8	0.935889	0.0173303	0.955195	0.011357	1.01692	0.0213469	0.97	0.92	0.95	0.9	0.98	0.95	0.96	0.93	1.01	0.96	1.07	1.03	GUANOSINE NUCLEOTIDE DIPHOSPHATE DISSOCIATION INHIBITOR 1 (GDI1)	GDP dissociation inhibitor involved in vesicular membrane traffic
AT2G44120.2	2120	2.46	17	1.23308	0.0835331	1.29555	0.127694	1.0536	0.113435	1.24	1.45	1.04	1.21	1.6	1.2	1.38	1	1.33	0.97	1.12	0.79		Ribosomal protein L30/L7 family protein; FUNCTIONS IN: structural constituent of ribosome, transcription regulator activity; INVOLVED IN: translation; LOCATED IN: in 7 components; EXPRESSED IN: 22 plant structures; EXPRESSED DURING: 13 growth stages; CONTAINS InterPro DOMAIN/s: Ribosomal protein L30, N-terminal (InterPro:IPR012988), Ribosomal protein L30p/L7e, conserved region (InterPro:IPR000517…
AT2G44160.1	597	14.77	22	0.97316	0.136391	0.905912	0.127444	0.933306	0.0369299	0.76	0.72	1.24	1.18	0.65	0.74	1.03	1.2	0.86	0.98	0.89	1.01	METHYLENETETRAHYDROFOLATE REDUCTASE 2 (MTHFR2)	methylenetetrahydrofolate reductase MTHFR2 mRNA, complete
AT2G44350.2	1525	4.98	3	0.521779	0.0852532	0.999121	0.299133	1.89261	0.489764	0.47	0.34	0.74	0.54	0.41	1.06	0.73	1.8	0.95	2.25	1.27	3.1	(ATCS)	encodes a mitochrondrion targeted citrate synthase, the first enzyme of the tricarboxylic acid cycle, catalyzing the condensation of acetyl-CoA and oxaloacetate, finally yielding citrate and CoA.
AT2G44610.1	1531	4.96	4	0.943938	0.0358896	0.925139	0.0164982	0.975142	0.0394559	0.9	1.02	0.87	0.99	0.91	0.96	0.89	0.94	1.01	1.07	0.89	0.94	(RAB6A)	Encodes a GTP-binding protein with similarity to yeast YPT6 . RAB6 can complement the yeast YTP mutant.
AT2G44640.1	364	20.91	11	0.97316	0.0163612	0.991378	0.0190057	1.00953	0.0136842	1.01	0.99	0.95	0.94	1	1.04	0.95	0.98	0.98	1.03	0.99	1.04		FUNCTIONS IN: molecular_function unknown; INVOLVED IN: biological_process unknown; LOCATED IN: mitochondrion, chloroplast, plasma membrane, plastid, chloroplast envelope; EXPRESSED IN: 23 plant structures; EXPRESSED DURING: 13 growth stages; CONTAINS InterPro DOMAIN/s: Protein of unknown function DUF3769 (InterPro:IPR022244); BEST Arabidopsis thaliana protein match is: pigment defective 320 (TAIR…
AT2G44650.1	1342	6.06	3	0.628363	0.125257	0.797127	0.104701	1.33043	0.154014	0.95	0.63	0.58	0.35	0.95	1	0.6	0.63	1.01	1.13	1.56	1.63	CHLOROPLAST CHAPERONIN 10 (CHL-CPN10)	Encodes a chloroplast-localized chaperonin 10 whose mRNA is expressed in leaves and stems but not roots.
AT2G44870.1	1382	5.94	3	0.921922	0.22268	0.888148	0.201721	1.14918	0.394507	0.55	1.34	0.52	1.27	0.56	1.27	0.52	1.2	0.95	2.27	0.42	0.95		unknown protein; FUNCTIONS IN: molecular_function unknown; INVOLVED IN: biological_process unknown; LOCATED IN: chloroplast; EXPRESSED IN: 22 plant structures; EXPRESSED DURING: 15 growth stages; Has 39 Blast hits to 39 proteins in 18 species: Archae - 0; Bacteria - 2; Metazoa - 0; Fungi - 0; Plants - 37; Viruses - 0; Other Eukaryotes - 0 (source: NCBI BLink).
AT2G44920.2	613	14.37	7	0.744144	0.0557295	0.637349	0.0153366	0.858274	0.0638139	0.63	0.8	0.67	0.87	0.61	0.61	0.66	0.67	0.95	0.98	0.74	0.75		Tetratricopeptide repeat (TPR)-like superfamily protein; FUNCTIONS IN: molecular_function unknown; LOCATED IN: thylakoid, thylakoid lumen, chloroplast thylakoid membrane, chloroplast thylakoid lumen, chloroplast; EXPRESSED IN: 24 plant structures; EXPRESSED DURING: 13 growth stages; CONTAINS InterPro DOMAIN/s: Pentapeptide repeat (InterPro:IPR001646); BEST Arabidopsis thaliana protein match is: P…
AT2G45140.1	1707	4.1	2	0.92607	0.106374	1.05922	0.142617	1.16584	0.186191	0.69	0.98	0.84	1.19	1.16	0.75	1.41	0.92	1.66	1.09	1.16	0.76	PLANT VAP HOMOLOG 12 (PVA12)	Encodes a Plant VAMP-Associated protein that localizes to the ER and binds to the sitosterol-binding protein ORP3a. The WFDE motif in ORP3a appears to be important for this direct interaction. Mutation of this motif causes ORP3a to relocalize to the Golgi and cytosol. The interaction between PVA12 and ORP3a does not appear to be sterol-dependent.
AT2G45300.1	2484	2	7	1.08136	0.103421	1.1487	0.091877	1.06148	0.0574164	1.34	1.12	1.02	0.85	1.28	1.33	0.97	1.01	0.95	0.98	1.14	1.18		encodes 3-phosphoshikimate 1-carboxyvinyltransferase / 5-enolpyruvylshikimate-3-phosphate / EPSP synthase involved in chorismate biosynthesis
AT2G45470.1	299	23.57	14	0.705283	0.0504663	0.581031	0.040823	0.830841	0.0233733	0.77	0.81	0.6	0.64	0.68	0.61	0.53	0.5	0.89	0.83	0.83	0.77	FASCICLIN-LIKE ARABINOGALACTAN PROTEIN 8 (FLA8)	FASCICLIN-like arabinogalactan protein 8 (FLA8); LOCATED IN: anchored to plasma membrane, apoplast, plasma membrane, anchored to membrane, plant-type cell wall; EXPRESSED IN: 24 plant structures; EXPRESSED DURING: 14 growth stages; CONTAINS InterPro DOMAIN/s: FAS1 domain (InterPro:IPR000782); BEST Arabidopsis thaliana protein match is: FASCICLIN-like arabinogalactan-protein 10 (TAIR:AT3G60900.1);…
AT2G45740.3	1909	3.45	4	0.619927	0.244471	0.899408	0.136381	2.28891	0.848375	0.27	1.24	0.19	0.79	1.26	0.91	0.82	0.6	4.25	3.16	1.01	0.74	PEROXIN 11D (PEX11D)	member of the peroxin11 (PEX11) gene family, integral to peroxisome membrane, controls peroxisome proliferation.
AT2G45770.2	1912	3.44	4	1.2383	0.620886	3.07913	1.56922	3.43994	1.46275	0.51	0.18	2.96	1.29	1.49	0.38	7.52	2.94	2.94	0.72	7.59	2.51	(CPFTSY)	chloroplast SRP receptor homolog, alpha subunit CPFTSY. Required for LHCP integration into isolated thylakoids.
AT2G45790.1	731	12.42	6	0.995416	0.129459	1.31619	0.279117	1.25849	0.181054	0.74	0.82	1.11	1.31	0.76	1.25	1.17	2.09	1	1.64	0.9	1.49	PHOSPHOMANNOMUTASE (PMM)	encodes a phosphomannomutase, involved in ascorbate biosynthesis
AT2G45820.1	331	22.02	11	0.708449	0.0316864	0.545173	0.0156042	0.749488	0.0390774	0.67	0.77	0.64	0.75	0.58	0.53	0.56	0.51	0.85	0.77	0.72	0.66		Remorin family protein; FUNCTIONS IN: DNA binding; INVOLVED IN: biological_process unknown; LOCATED IN: plasma membrane; EXPRESSED IN: 25 plant structures; EXPRESSED DURING: 15 growth stages; CONTAINS InterPro DOMAIN/s: Remorin, C-terminal (InterPro:IPR005516), Remorin, N-terminal (InterPro:IPR005518); BEST Arabidopsis thaliana protein match is: Remorin family protein (TAIR:AT3G61260.1); Has 2543…
AT2G45960.1	593	14.89	11	0.656947	0.145453	0.74513	0.0884481	1.27974	0.269551	1.03	0.49	0.74	0.37	0.76	0.97	0.54	0.7	0.74	0.94	1.51	1.92	PLASMA MEMBRANE INTRINSIC PROTEIN 1B (PIP1B)	a member of the plasma membrane intrinsic protein subfamily PIP1. localizes to the plasma membrane and exhibits water transport activity in Xenopus oocyte. expressed ubiquitously and protein level decreases slightly during leaf development.
AT2G46280.2	495	17.12	9	0.656043	0.123555	0.887046	0.129163	1.39154	0.197928	0.62	0.39	0.99	0.62	0.74	0.62	1.2	0.98	1.17	0.97	1.85	1.57	TGF-BETA RECEPTOR INTERACTING PROTEIN 1 (TRIP-1)	Encodes a homolog of mammalian TGF-beta receptor interacting protein. Co-immunoprecipitates with BRI1 and can be phosphorylated in vitro by BRI1 at specific sites (Thr-14, Thr-89, and either Thr-197 or Ser-198). May therefore be a cytoplasmic BRI1 substrate and involved in brassinosteroid regulated plant growth and development.The encoded protein has two DWD motifs. It can bind to DDB1a in Y2H as…
AT2G46520.1	1812	3.86	2	1.06899	0.0413368	1.12296	0.0676568	1.04127	0.0509461	1.02	0.98	1.16	1.12	1.13	0.96	1.29	1.11	1.11	0.94	1.15	0.97		cellular apoptosis susceptibility protein, putative / importin-alpha re-exporter, putative; FUNCTIONS IN: protein transporter activity, importin-alpha export receptor activity, binding; INVOLVED IN: intracellular protein transport, cell proliferation, protein import into nucleus, docking; LOCATED IN: nucleus, nuclear pore, membrane, cytoplasm; EXPRESSED IN: 24 plant structures; EXPRESSED DURING: …
AT2G46820.2	1171	7.3	6	0.74103	0.0905817	0.682885	0.150052	0.922084	0.193885	0.97	0.76	0.7	0.53	0.53	1.07	0.38	0.76	0.54	1.08	0.68	1.39	PHOTOSYSTEM I P SUBUNIT (PSI-P)	Encodes the P subunit of Photosystem I. About 25% of the TMP14 pool appeared to be phosphorylated, and this ratio is not affected by light. Contains seven phosphorylation sites on threonine residue and chloroplast targeting signal. Located in the proximity of PSI-L, -H and -O subunits.
AT2G47250.1	1115	7.84	4	1.07033	0.564265	0.626169	0.17539	1.30533	0.581702	2.68	0.42	1.01	0.17	0.91	0.95	0.3	0.35	0.3	0.33	2.03	2.56		RNA helicase family protein; FUNCTIONS IN: in 7 functions; LOCATED IN: membrane, chloroplast envelope; EXPRESSED IN: 23 plant structures; EXPRESSED DURING: 13 growth stages; CONTAINS InterPro DOMAIN/s: Helicase-associated domain (InterPro:IPR007502), ATPase, AAA+ type, core (InterPro:IPR003593), DNA/RNA helicase, DEAD/DEAH box type, N-terminal (InterPro:IPR011545), Domain of unknown function DUF1…
AT2G47390.1	132	38.36	20	1.10022	0.0801994	1.08806	0.0815896	0.98697	0.0442285	1.18	1.28	0.93	1.01	1.12	1.29	0.9	1.04	0.95	1.1	0.89	1.01		Prolyl oligopeptidase family protein; FUNCTIONS IN: serine-type peptidase activity, serine-type endopeptidase activity; INVOLVED IN: proteolysis; LOCATED IN: chloroplast stroma, chloroplast; EXPRESSED IN: 24 plant structures; EXPRESSED DURING: 13 growth stages; CONTAINS InterPro DOMAIN/s: Peptidase S9, prolyl oligopeptidase, catalytic domain (InterPro:IPR001375), Peptidase S9A, oligopeptidase, N-…
AT2G47400.1	864	10.5	14	0.632539	0.10631	0.688404	0.0248212	1.17702	0.210572	0.77	0.43	0.86	0.47	0.69	0.63	0.75	0.68	0.86	0.78	1.61	1.46	CP12 DOMAIN-CONTAINING PROTEIN 1 (CP12-1)	CP12-1 encodes a small peptide found in the chloroplast stroma. It belongs to the CP12 gene family thought to be involved in the formation of a supramolecular complex with glyceraldehyde-3-phosphate dehydrogenase (GAPDH) and phosphoribulokinase (PRK) embedded in the Calvin cycle.
AT2G47450.1	538	16	8	0.760426	0.159977	0.762786	0.163257	1.06532	0.221374	0.7	0.44	1.2	0.7	0.41	0.73	0.7	1.2	0.61	0.99	0.98	1.67	CHAOS (CAO)	A component of the chloroplast signal recognition particle pathway that is involved in LHCP targeting. It is downregulated in response to high light. It recognizes the DPLG motif in Lhcb1.
AT2G47470.1	316	22.64	11	0.677323	0.0643135	0.496881	0.0896923	0.739691	0.140873	0.67	0.53	0.85	0.66	0.31	0.58	0.39	0.7	0.43	0.85	0.6	1.08	UNFERTILIZED EMBRYO SAC 5 (UNE5)	Encodes a protein disulfide isomerase-like (PDIL) protein, a member of a multigene family within the thioredoxin (TRX) superfamily. Transcript levels for this gene are up-regulated in response to three different chemical inducers of ER stress (dithiothreitol, beta-mercaptoethanol, and tunicamycin). AtIRE1-2 does not appear to be required for this response, but the atbzip60 mutant has a diminished…
AT2G47510.2	405	19.51	11	1.03748	0.0401032	1.06122	0.0558444	1.01174	0.0409367	1	0.95	1.13	1.08	1.06	0.93	1.2	1.06	1.05	0.92	1.11	0.97	FUMARASE 1 (FUM1)	Encodes a mitochondrial-localized protein. The FUM1 gene appears to be essential, suggesting that FUM1 may play a crucial role as a fumarase in the tricarboxylic acid cycle.
AT2G47610.1	2437	2.01	11	1.2908	0.158214	1.29879	0.0808608	1.03601	0.123329	1.13	1.67	0.95	1.41	1.5	1.32	1.27	1.11	1.32	1.16	0.89	0.78		Ribosomal protein L7Ae/L30e/S12e/Gadd45 family protein; FUNCTIONS IN: structural constituent of ribosome; INVOLVED IN: translation; LOCATED IN: cytosolic ribosome, cytosolic large ribosomal subunit, nucleolus, plasma membrane, chloroplast; EXPRESSED IN: 24 plant structures; EXPRESSED DURING: 13 growth stages; CONTAINS InterPro DOMAIN/s: Ribosomal protein L7A/L8 (InterPro:IPR001921), Ribosomal pro…
AT2G47710.1	1905	3.47	3	1.34168	0.339388	0.710082	0.177866	0.526919	0.0494758	0.88	0.67	2.11	1.71	0.47	0.37	1.14	0.86	0.52	0.41	0.65	0.52		Adenine nucleotide alpha hydrolases-like superfamily protein; FUNCTIONS IN: molecular_function unknown; INVOLVED IN: response to stress; LOCATED IN: vacuole; EXPRESSED IN: 23 plant structures; EXPRESSED DURING: 13 growth stages; CONTAINS InterPro DOMAIN/s: UspA (InterPro:IPR006016), Rossmann-like alpha/beta/alpha sandwich fold (InterPro:IPR014729), Universal stress protein A (InterPro:IPR006015);…
AT2G47730.1	529	16.16	9	0.780955	0.223156	0.810264	0.307055	1.146	0.418262	1.41	0.69	0.68	0.35	0.52	1.66	0.24	0.82	0.37	1.2	0.72	2.29	GLUTATHIONE S-TRANSFERASE PHI 8 (GSTF8)	Encodes glutathione transferase belonging to the phi class of GSTs. Naming convention according to Wagner et al. (2002).
AT2G47800.1	3930	3.33	3	0.677597	0.0695404	0.734083	0.0931221	1.11598	0.188254	0.79	0.55	0.8	0.56	0.57	0.9	0.58	0.9	0.7	1.12	1.03	1.61	ATP-BINDING CASSETTE C4 (ABCC4)	Encodes a plasma membrane localized ATPase transporter involved in multidrug transport. The expression of this gene is upregulated by herbicide safeners such as benoxacor, fluxofenim and fenclorim.
AT2G47910.1	1349	6.03	3	0.627106	0.151085	0.530047	0.042881	0.95667	0.226989	0.92	0.37	0.86	0.36	0.63	0.48	0.58	0.44	0.68	0.49	1.49	1.17	CHLORORESPIRATORY REDUCTION 6 (CRR6)	Encodes a chloroplast thylakoid membrane protein. Required for the assembly/accumulation of the NAD(P)H dehydrogenase complex of the photosynthetic electron transport chain.
AT2G47940.1	426	18.95	10	0.871456	0.0778086	0.975321	0.135166	1.09613	0.0941346	0.75	0.72	1.03	0.98	0.95	0.69	1.34	0.92	1.26	0.92	1.26	0.95	DEGP PROTEASE 2 (DEGP2)	Encodes DegP2 protease (DEGP2); nuclear gene for chloroplast product.
AT3G01060.2	1956	3.2	2	0.942063	0.0532277	1.36074	0.12765	1.4243	0.131674	0.95	0.82	1.08	0.93	1.47	1.09	1.66	1.22	1.53	1.14	1.74	1.29		unknown protein; Has 637 Blast hits to 635 proteins in 201 species: Archae - 0; Bacteria - 291; Metazoa - 0; Fungi - 72; Plants - 72; Viruses - 0; Other Eukaryotes - 202 (source: NCBI BLink).
AT3G01120.1	657	13.65	7	0.779241	0.0582157	0.943316	0.0601198	1.23459	0.0599599	0.64	0.74	0.81	0.92	0.87	0.82	1.08	1.01	1.38	1.28	1.16	1.12	METHIONINE OVERACCUMULATION 1 (MTO1)	encodes a cystathionine gamma-synthase, which performs the first committed step in methionine biosynthesis. A conserved motif of 13 amino acids in the first exon is required for posttranscriptional autoregulation. This enzyme shares the same substrate as threonine synthase (TS) and its absence transcriptionally affects 8 genes in the genome.
AT3G01180.1	2666	1.6	3	1.32766	0.234525	1.34195	0.233717	1.00126	0.0486737	1.01	0.86	1.85	1.58	0.91	0.96	1.72	1.77	0.9	0.95	1.06	1.11	STARCH SYNTHASE 2 (SS2)	starch synthase 2 (SS2); FUNCTIONS IN: transferase activity, transferring glycosyl groups; INVOLVED IN: cellulose biosynthetic process, glucan biosynthetic process, biosynthetic process, glycogen biosynthetic process; LOCATED IN: chloroplast; EXPRESSED IN: 24 plant structures; EXPRESSED DURING: 13 growth stages; CONTAINS InterPro DOMAIN/s: Glycogen/starch synthases, ADP-glucose type (InterPro:IPR…
[truncated: 1,367 more rows]
