# Supplementary material for: Transcriptomic, proteomic and metabolic changes in Arabidopsis thaliana leaves after the onset of illumination
Source: BMC Plant Biol. 2016 Feb 11;16:43. doi: 10.1186/s12870-016-0726-3 (PMC4750186; doi:10.1186/s12870-016-0726-3)
Supplement: Additional file 12: — Transcriptional and translational profiles of photosystem. (XLSX 36 kb) [file 12870_2016_726_MOESM12_ESM.xlsx]

## Sheet: Sheet1
	2 folds for RNA / 1.5 folds for protein up-regulated
	1.5folds for RNA / 1.33 folds for protein up-regulated
	1.2 folds for protein up-regulated
	2 folds for RNA / 1.5 folds for protein down-regulated
	1.5folds for RNA / 1.33 folds for protein down-regulated
	1.2 folds for protein down-regulated
Additional file 12. Transcriptional and translational profiles of photosystem
	RPKM	RPKM	RPKM	FC	FC	FC			Average	SE	Average	SE	Average	SE
GeneID	T0	T1	T8	(T1:T0)	(T8:T1)	(T8:T0)	Unused	Peptides(95%)	(T1:T0)	(T1:T0)	(T8:T1)	(T8:T1)	(T8:T0)	(T8:T0)	Proteins
Photosystem I core proteins
ATCG00350.1	3683.14	4697.64	5022.21	1.27545	1.06909	1.36357	65.47	48	0.592828	0.125676	0.743001	0.168786	0.392654	0.0374908	psaA
ATCG00340.1	4125.88	5032	5395.95	1.21962	1.07233	1.30783	57.36	53	0.703752	0.211917	0.834253	0.248713	0.428168	0.0132066	psaB
ATCG01060.1	5052.32	5018.77	5496.05	0.99336	1.0951	1.08783	6.54	6	0.882066	0.136603	0.896142	0.274876	0.774743	0.236857	psaC
AT4G02770.1	1086.94	1654.48	3568.68	1.52214	2.15698	3.28324	28.06	33	0.904895	0.0570585	0.791373	0.036354	0.719881	0.0509027	PsaD1
AT1G03130.1	401.24	726.32	2039.83	1.81019	2.80845	5.08382	4	32	1.05805	0.0654466	0.813184	0.0138435	0.868054	0.0541435	PsaD2
AT4G28750.1	2007.16	2701.99	4771.09	1.34618	1.76577	2.37704	8.82	14	0.54372	0.0872309	0.891385	0.310585	0.452176	0.134228	PsaE1
AT2G20260.1	258.74	311.59	699.72	1.20426	2.24564	2.70434	18.55	20	0.658027	0.03852	0.902192	0.0737795	0.599113	0.0287851	PsaE2
AT1G31330.1	820.58	1417.2	3285.34	1.72707	2.31819	4.00368	15.52	13	0.959538	0.282898	0.927653	0.203236	0.787136	0.168312	PsaF
AT1G55670.1	1921.6	2392.31	5424.7	1.24496	2.26756	2.82301	8.84	6	0.846879	0.230114	0.817724	0.0406308	0.697806	0.185512	PsaG
AT3G16140.1	805.97	998.48	1497.83	1.23886	1.50011	1.85842									PsaH1
AT1G52230.1	1204.41	1642.88	3276.41	1.36405	1.99431	2.72034									PsaH2
ATCG00510.1	1128.4	1060.41	1169.06	0.939744	1.10246	1.03603									psaI
AT1G30380.1	1289.89	1497.69	2344.17	1.1611	1.56519	1.81734	4.73	2	1.10729	0.367905	0.895072	0.293804	0.929899	0.401144	PsaK
AT4G12800.1	1180.37	1635.28	3063.74	1.3854	1.87353	2.59558	33.2	20	0.579846	0.052224	1.43328	0.0656668	0.837111	0.0782119	PsaL
AT1G08380.1	988.86	1248.75	3587.12	1.26282	2.87257	3.62753	6	4	0.814742	0.225373	0.762252	0.223158	0.601932	0.237011	PsaO
Photosystem II core proteins
ATCG00020.1	588649	552912	503717	0.93929	0.911025	0.855717	42.52	43	0.642981	0.1711	0.545635	0.194292	0.288956	0.0661772	psbA
ATCG00680.1	11312.9	13868.5	13557.8	1.22591	0.977595	1.19844	71.66	85	0.975018	0.00429083	0.995458	0.00591818	0.979519	0.00432691	psbB
ATCG00280.1	5238.57	7316.87	7407.56	1.39673	1.01239	1.41404	52.92	47	0.531648	0.145833	0.590736	0.148146	0.262071	0.0214685	psbC
ATCG00270.1	3726.56	5038.23	4372.56	1.35198	0.867877	1.17335	27.76	29	0.729689	0.0857816	0.375217	0.0444537	0.271802	0.0219605	psbD
ATCG00580.1	12701.6	14167.5	18389.5	1.11541	1.29801	1.44781	10	5	1.26017	0.305056	0.704457	0.0377269	0.89321	0.211502	psbE
ATCG00570.1	4693.22	5194.46	6789.95	1.1068	1.30715	1.44676	2.76	2	1.06305	0.201096	0.647534	0.121751	0.695027	0.186718	psbF
ATCG00710.1	2891	3270.73	3748.97	1.13135	1.14622	1.29677	4	3	0.730089	0.140193	1.02793	0.240188	0.676912	0.0928167	psbH
ATCG00080.1	1843.55	1881.99	2249.46	1.02085	1.19526	1.22018									PsbI
ATCG00220.1	1760.24	1420.77	1967.8	0.807145	1.38502	1.11791									PsbM
ATCG00700.1	3629.23	3977.5	4808.36	1.09596	1.20889	1.3249									PsbN
ATCG00300.1	575.411	666.53	774.739	1.15836	1.16235	1.34641									PsbZ
AT1G44575.1	152.62	260.64	215.99	1.70777	0.828691	1.41521	24.83	14	0.6504	0.131199	1.16615	0.454107	0.710641	0.253173	PsbS, NPQ4
AT1G44575.2	7.85	13.89	5.55	1.76943	0.399568	0.707006									PsbS, NPQ4
AT5G66570.1	2455.77	3248.04	4691.89	1.32262	1.44453	1.91056	51.65	53	0.463186	0.104385	1.19067	0.307743	0.466322	0.0533649	PsbO1, OE33
AT1G06680.1	147.08	211.43	400.32	1.43752	1.89339	2.72178	51.27	59	0.441407	0.0775977	0.921492	0.186643	0.378212	0.043569	PSBP-1
AT2G30790.1	3.18	2.42	7.52	0.761006	3.10744	2.36478									PSBP-2
AT4G21280.1	291.13	280.06	334.81	0.961976	1.19549	1.15004	20.34	30	0.531897	0.202728	2.14406	0.970045	0.658837	0.187518	PsbQ1
AT4G05180.1	693.32	756.32	2040.72	1.09087	2.69822	2.9434	15.87	21	0.649285	0.24528	1.65052	0.595699	0.661862	0.0916787	PsbQ2
AT1G79040.1	6060.05	6903.27	9382.25	1.13914	1.3591	1.54821	12.95	16	0.574845	0.14719	1.75414	0.38589	0.883984	0.116102	PsbR
LHC I proteins
AT3G54890.1	43.12	100.53	376.27	2.3314	3.74286	8.72611									Lhca1
AT3G61470.1	1578.37	2023.02	4242.42	1.28171	2.09707	2.68785	19.46	20	0.783632	0.208885	1.47616	0.720142	0.94662	0.36554	Lhca2.1
AT1G61520.1	26.9	48.35	156.42	1.7974	3.23516	5.81487									Lhca3
AT1G61520.2	6.37	13.18	14.51	2.06907	1.10091	2.27786									Lhca3
AT3G47470.1	619.22	1309.34	4276.48	2.1145	3.26613	6.90624	25.33	30	0.719227	0.175747	1.78849	0.744914	1.09107	0.342219	Lhca4
AT1G45474.1	3.43	3.79	2.68	1.10496	0.707124	0.781341	0	1							Lhca5
AT1G45474.2	8.12	6.03	5.46	0.742611	0.905473	0.672414	1.29	1	1.28435	0.0651495	0.951319	0.0428217	1.22626	0.0605374	Lhca5
AT1G19150.1	85.01	90.71	90.44	1.06705	0.997023	1.06387	4.9	3	0.998132	0.0890274	1.105	0.183913	1.10175	0.181537	Lhca6
LHC II proteins
AT1G29920.1	1332.66	1934.25	4165.78	1.45142	2.15369	3.12591	69.68	86	0.821551	0.231492	1.60497	0.51874	1.08853	0.249819	Lhcb1.1
AT1G29910.1	269.65	619.67	5002.03	2.29805	8.07209	18.5501									Lhcb1.2
AT1G29930.1	5300.84	6635.16	16996.4	1.25172	2.56156	3.20636									Lhcb1.3
AT2G34430.1	142.7	204.17	3792.69	1.43076	18.5761	26.5781	4.06	76	0.706298	0.134063	1.176	0.42922	0.78044	0.247754	Lhcb1.4
AT2G34420.1	771.91	2647.71	9803.87	3.43008	3.70277	12.7008									Lhcb1.5
AT2G05100.1	520.71	1479.33	2260.17	2.84099	1.52783	4.34055	0.4	34	0.792847	0.14872	1.29602	0.250827	0.963023	0.139276	Lhcb2.1
AT2G05070.1	201.79	1026.79	2401.54	5.08841	2.33888	11.9012									Lhcb2.2
AT3G27690.1	156.62	416.55	1593.31	2.65962	3.82502	10.1731									Lhcb2.3
AT1G76570.1	7.91	17.74	5.18	2.24273	0.291995	0.654867									Lhcb2.4
AT5G54270.1	551.17	1545.9	5540.81	2.80476	3.5842	10.0528	26.65	23	0.535675	0.151239	2.35442	0.961924	0.952681	0.26635	Lhcb3
AT5G01530.1	1127.59	1473.88	3082.48	1.30711	2.0914	2.73369	9.68	35	0.541338	0.176223	1.87256	0.603147	0.781652	0.165754	Lhcb4.1, CP29
AT3G08940.1	2.23	4.57	3.76	2.04933	0.822757	1.6861									Lhcb4.2, CP29
AT3G08940.2	97.64	139.85	257.77	1.4323	1.84319	2.64	41.88	37	0.536368	0.189454	1.77482	0.796168	0.633253	0.180721	Lhcb4.2, CP29
AT2G40100.1	42.65	36.92	12.03	0.865651	0.32584	0.282063	5.28	4	2.35599	0.357714	0.594307	0.158284	1.37263	0.412928	Lhcb4.3, CP29
AT4G10340.1	1336.01	1743.27	4345.16	1.30483	2.49253	3.25234	38.88	42	0.72021	0.144856	1.33961	0.481787	0.901952	0.301641	Lhcb5, CP26
AT1G15820.1	620.67	1217.89	2931.39	1.96222	2.40694	4.72294	26.98	24	0.594863	0.219383	2.22267	1.22196	0.870181	0.343173	Lhcb6, CP24
Cytochrome B6f complex
ATCG00540.1	3618.76	3893.63	4271.7	1.07596	1.0971	1.18043	50.42	48	0.508875	0.0552993	1.55032	0.17723	0.760293	0.0511934	PetA, Cyt f
ATCG00720.1	6509.38	7011.07	6474.01	1.07707	0.923398	0.994566	12.08	7	0.720783	0.158598	0.664111	0.203136	0.492912	0.197462	PetB, Cyt b6
AT4G03280.1	134.15	136.35	133.04	1.0164	0.975724	0.991726	28.75	29	0.809353	0.247298	1.63187	0.502513	0.935472	0.0892388	PetC
ATCG00730.1	9862.07	10303	10524	1.04471	1.02145	1.06711	4.06	4	1.22129	0.292314	0.711122	0.0622213	0.859286	0.216007	PetD
ATCG00600.1	631.811	600.75	753.295	0.950838	1.25392	1.19228									PetG
AT2G26500.1	27.03	26.27	33.14	0.971883	1.26152	1.22605									PetM
Electron carriers
AT1G76100.1	196.48	164.46	268.57	0.837032	1.63304	1.36691	6	7	0.491546	0.0409215	0.886287	0.130947	0.443143	0.0557036	PETE1
AT1G20340.1	3607.68	4012.83	4619.13	1.1123	1.15109	1.28036	14.74	27	1.08996	0.228527	0.75673	0.296023	0.720724	0.22716	PETE2
AT1G10960.1	568.77	1137.68	407.1	2.00025	0.357833	0.715755									ferredoxin 1
AT1G60950.1	2632.39	3242.09	3210.49	1.23161	0.990253	1.21961									ferredoxin 2
AT2G27510.1	5.47	3.79	2.65	0.69287	0.699208	0.484461									ferredoxin 3
AT1G32550.1	28.61	25.03	35.53	0.874869	1.4195	1.24187									FdC1
AT4G14890.1	70.36	79.2	96.34	1.12564	1.21641	1.36924	4	4	1.10693	0.0150045	0.909718	0.0339025	1.01629	0.0401291	FdC2
AT5G66190.1	130.96	126.55	134.34	0.966326	1.06156	1.02581	51.15	39	0.690407	0.0087725	1.25993	0.222613	0.893272	0.156584	FNR1
AT1G20020.1	15.13	11.38	27.34	0.752148	2.40246	1.80701	64.47	44	0.8521	0.0232926	0.917666	0.13126	0.800204	0.108079	FNR2
AT5G45040.1	6.92	4.31	8.41	0.622832	1.95128	1.21532									Cyt 6a
CEF components
AT2G05620.1	159.07	213.13	107.9	1.33985	0.506264	0.678318	2.04	1	3.75556	1.66619	1.00392	0.108361	3.63842	1.54533	PGR5
AT4G22890.1	0.001	0.03	0.03	30	1	30									PGRL1A
AT4G11960.1	1.78	1.68	2.16	0.94382	1.28571	1.21348									PGRL1B
NDH complex
ATCG01100.1	2618.59	2636.65	2396.33	1.0069	0.908851	0.915121	6.13	3	0.774478	0.0678659	1.06363	0.0806678	0.806506	0.0510264	NdhA
ATCG00440.1	2018.7	2288.78	2414.61	1.13379	1.05498	1.19612									NdhC
ATCG01050.1	2752.86	2836.32	2824.91	1.03032	0.995976	1.02617									NdhD
ATCG01070.1	3220.14	2953.51	2834.95	0.917198	0.959859	0.880381	2	1	0.862327	0.236796	1.76877	0.485706	1.22596	0.131638	NdhE
ATCG01010.1	1066.68	941.221	889.344	0.88238	0.944884	0.833747	14.04	9	1.36909	0.350285	0.691664	0.0375496	0.988993	0.252207	NdhF
ATCG01080.1	1796.38	1787.74	1617.08	0.995187	0.904539	0.900185									NdhG
ATCG01110.1	429.031	496.499	407.399	1.15726	0.820543	0.949581	25.83	13	0.648227	0.138008	1.50365	0.387759	0.846833	0.107675	NdhH
ATCG01090.1	1306.49	1326.28	1092.87	1.01515	0.824011	0.836494	2.35	2	2.84094	1.13537	0.600394	0.147933	1.39595	0.416505	NdhI
ATCG00420.1	3038.56	3236.03	3405.01	1.06499	1.05222	1.1206	2.01	1	1.01057	0.127179	1.32462	0.289832	1.24549	0.194376	NdhJ
ATCG00430.1	3404.08	3661.51	4083.18	1.07562	1.11516	1.1995	11.79	6	1.21244	0.0610932	0.905816	0.036149	1.11392	0.0740735	psbG
AT1G70760.1	260.98	227.05	218.04	0.86999	0.960317	0.835466									NdhL
AT4G37925.1	103.54	111.06	53.35	1.07263	0.480371	0.51526	3.93	5	1.18407	0.0963917	0.644938	0.0473902	0.758334	0.0650544	NdhM
AT5G58260.1	13.72	12.63	9.75	0.920554	0.771971	0.710641	1.09	1	1.00359	0.197166	0.725701	0.126824	0.733443	0.194769	NdhN
AT1G74880.1	256.24	213.41	152.56	0.832852	0.714868	0.595379	6.05	3	1.10622	0.0397202	0.703914	0.0198775	0.787491	0.03466	NdhO
AT1G15980.1	125.28	132.34	161.47	1.05635	1.22011	1.28887	6.42	4	0.63136	0.125302	1.26075	0.309778	0.725517	0.106565	NDF1
AT1G64770.1	8.51	11.21	8.12	1.31727	0.724353	0.954172	13.74	8	1.08632	0.141584	1.01556	0.122451	1.06809	0.116676	NDF2
AT3G16250.1	56.31	43.84	88.33	0.778547	2.01483	1.56864	0.44	0	0.819079	0.0369484	1.10148	0.0425664	0.90755	0.0332438	NDF4
AT1G18730.1	26.34	19.28	28.34	0.731967	1.46992	1.07593									NDF6
AT3G55330.1	161.38	145.17	126.83	0.899554	0.873665	0.785909	18.9	12	0.658363	0.105951	0.734544	0.235759	0.457901	0.120121	PPL1
AT2G39470.1	44.93	38.47	31.72	0.856221	0.824539	0.705987									PPL2
AT1G14150.1	16.92	17.99	15.3	1.06324	0.850472	0.904255									PQL1
AT3G01440.1	32.77	24.84	24.81	0.75801	0.998792	0.757095	2.17	1	0.831807	0.107332	0.818464	0.132134	0.655869	0.0759657	PQL2
AT2G01918.1	4.62	6.09	10.65	1.31818	1.74877	2.30519									PQL3
AT5G13120.1	12.12	12.04	12.55	0.993399	1.04236	1.03548									CYP20-2
AT4G39710.1	10.32	9.2	7.88	0.891473	0.856522	0.763566	6.22	4	0.641432	0.00974111	1.09945	0.01794	0.714806	0.0121178	FKBP16-2
AT5G43750.1	144.16	139.17	127.64	0.965386	0.917152	0.885405									NDH18
ATP synthase
ATCG00120.1	5261.04	6455.95	6885.21	1.22712	1.06649	1.30872	98.43	97	0.968411	0.00928341	1.02335	0.00608386	1.00011	0.00840829	atpA
ATCG00480.1	6107.89	7293.91	7163.2	1.19418	0.98208	1.17278	126.35	158	0.977248	0.00259828	1.00463	0.00267112	0.990832	0	atpB
AT4G04640.1	1015.35	1017.21	1470.48	1.00183	1.4456	1.44825	31.3	19	0.543884	0.0403013	1.24271	0.205145	0.679145	0.115162	atpC1
AT1G15700.1	1.46	1.58	1.22	1.08219	0.772152	0.835616									atpC2
AT4G09650.1	923.47	1155.56	1745.72	1.25132	1.51071	1.89039	24.66	16	1.02797	0.237868	0.754704	0.186409	0.782282	0.276889	atpD
ATCG00470.1	7958.71	8996.74	9764.68	1.13043	1.08536	1.22692	19.22	21	0.543501	0.0529029	2.38824	0.44696	1.29281	0.251913	atpE
ATCG00130.1	6602.33	7308.15	9004.44	1.10691	1.23211	1.36383	23.42	17	0.977263	0.213482	0.786931	0.176384	0.781146	0.210425	atpF
AT4G32260.1	1369.36	1546.37	1272.84	1.12926	0.823115	0.929515	18	10	0.993065	0.285519	1.05246	0.14363	1.03511	0.307748	atpF subunit b
ATCG00140.1	9591.75	10014.5	10848.2	1.04407	1.08325	1.13099									atpH
ATCG00150.1	3413.03	3715.33	4169.35	1.08857	1.1222	1.2216	1.4	3	0.64244	0.109619	1.09767	0.221282	0.644196	0.0663881	atpI
Regulatory proteins
AT1G68830.1	75.93	80.19	65.55	1.0561	0.817434	0.863295	3.65	2	1.9817	0.631885	0.674168	0.0859864	1.35346	0.45576	STN7
AT5G01920.1	38.92	35.55	30.36	0.913412	0.854008	0.780062	1.37	1	1.0846	0.0220664	0.845062	0.0311999	0.924124	0.0308999	STN8
AT4G27800.1	6.01	4.86	6.35	0.808652	1.30658	1.05657	6.15	3	0.961885	0.0131879	0.883202	0.00846654	0.859241	0.0114224	PPH1
AT1G02910.1	23.22	21.41	20.79	0.92205	0.971042	0.895349	6.32	4	1.024	0.0219408	1.10903	0.0604812	1.14622	0.0676826	LPA1
AT5G51545.1	50.79	42.02	51.42	0.827328	1.2237	1.0124									LPA2
AT5G23120.1	212.98	197.81	224.43	0.928773	1.13457	1.05376	43.96	27	0.70598	0.0543399	1.11869	0.0572065	0.792685	0.0540151	HCF136
AT3G15095.1	0.57	0.84	1.2	1.47368	1.42857	2.10526									HCF243
