# Supplementary material for: Transcriptomic, proteomic and metabolic changes in Arabidopsis thaliana leaves after the onset of illumination
Source: BMC Plant Biol. 2016 Feb 11;16:43. doi: 10.1186/s12870-016-0726-3 (PMC4750186; doi:10.1186/s12870-016-0726-3)
Supplement: Additional file 13: — Transcriptional and translational profiles of CBB enzymes. (XLSX 17 kb) [file 12870_2016_726_MOESM13_ESM.xlsx]

## Sheet: Sheet1
	2 folds for RNA / 1.5 folds for protein up-regulated
	1.5folds for RNA / 1.33 folds for protein up-regulated
	1.2 folds for protein up-regulated
	2 folds for RNA / 1.5 folds for protein down-regulated
	1.5folds for RNA / 1.33 folds for protein down-regulated
	1.2 folds for protein down-regulated
Additional file 13. Transcriptional and translational profiles of CBB enzymes
	RPKM	RPKM	RPKM	FC	FC	FC			Average	SE	Average	SE	Average	SE
GeneID	T0	T1	T8	(T1:T0)	(T8:T1)	(T8:T0)	Unused	Peptides(95%)	(T1:T0)	(T1:T0)	(T8:T1)	(T8:T1)	(T8:T0)	(T8:T0)	Proteins
AT1G63290.1	15.64	12.78	13.26	0.82	1.04	0.85									D-ribulose-5-phosphate-3-epimerase
AT5G61410.1	40.95	47.71	45.45	1.17	0.95	1.11									D-ribulose-5-phosphate-3-epimerase
AT5G61410.2	7.28	7.3	8.39	1	1.15	1.15	18.35	11	0.478846	0.150151	1.94585	0.639606	0.639468	0.0421415	D-ribulose-5-phosphate-3-epimerase
AT3G54050.1	7.93	8.48	11.21	1.07	1.32	1.41									FBPase, chloroplast stroma
AT5G64380.1	11.45	6.88	14	0.6	2.04	1.22	4.07	2	1.15338	0.110309	0.791437	0.0722047	0.898462	0.065853	FBPase, plastid
AT2G21330.1	62.45	118.14	41.41	1.89	0.35	0.66	18.17	29	0.512152	0.0701762	1.61377	0.138182	0.829291	0.119463	Fructose-bisphosphate aldolase, stroma
AT2G21330.2	6.9	13.8	1.94	2	0.14	0.28									Fructose-bisphosphate aldolase, stroma
AT4G38970.1	502.68	756.71	394.9	1.51	0.52	0.79	58.17	50	0.575928	0.159003	2.07144	0.502426	1.06233	0.249518	Fructose-bisphosphate aldolase, stroma
AT1G12900.1	1.17	1.04	1.05	0.89	1.01	0.89	6.8	65	0.739273	0.0388108	1.37821	0.135787	1.01907	0.0815093	Glyceraldehyde-3-p dehydrogenase
AT1G42970.1	1520.01	1507.79	910.31	0.99	0.6	0.6	64.87	63	0.720003	0.0325342	1.59946	0.307743	1.13339	0.195769	Glyceraldehyde-3-p dehydrogenase
AT3G26650.1	1348.55	1407.1	781.06	1.04	0.56	0.58	42.35	68	0.645526	0.0560215	1.49505	0.173829	0.967158	0.0799963	Glyceraldehyde-3-p dehydrogenase
AT5G17520.1	5.25	3.44	6.07	0.65	1.77	1.16									Maltose transporter, plastid
AT5G12860.1	13.6	13.86	11.08	1.02	0.8	0.81									Oxoglutarate:malate antiporter
AT5G64280.1	19.62	17.03	11.43	0.87	0.67	0.58									Oxoglutarate:malate antiporter
AT1G56190.1	18.84	17.74	11.26	0.94	0.63	0.6	15.37	49	0.872669	0.107955	0.809651	0.162808	0.685406	0.125377	Phosphoglycerate kinase
AT1G79550.2	1.6	1.59	2.18	0.99	1.37	1.36	35.93	31	0.975237	0.146651	1.37167	0.215499	1.25742	0.0778273	Phosphoglycerate kinase
AT3G12780.1	1060.77	1044.07	981.94	0.98	0.94	0.93	71.97	70	0.35079	0.0787411	1.60115	0.457892	0.483695	0.0915541	Phosphoglycerate kinase
AT1G32060.1	1364.86	1695.76	1062.73	1.24	0.63	0.78	36.6	44	0.663379	0.174455	1.55709	0.529188	0.792822	0.165721	Phosphoribulokinase
AT5G16150.2	1.52	2.08	2.74	1.37	1.32	1.8									Plastidial glucose transporter
AT1G71100.1	4.18	5.22	4.07	1.25	0.78	0.97									Ribose-5-phosphate isomerase
AT2G01290.1	15.21	39.92	11.22	2.62	0.28	0.74									Ribose-5-phosphate isomerase
AT3G04790.1	72.34	70.32	54.37	0.97	0.77	0.75	22.91	12	0.667117	0.120056	1.16643	0.134657	0.793564	0.170016	Ribose-5-phosphate isomerase
AT5G44520.1	21.1	20.79	19.91	0.99	0.96	0.94									Ribose-5-phosphate isomerase
AT1G67090.1	3849.52	3871.84	3583.01	1.01	0.93	0.93	29.66	65	0.672966	0.274415	3.03024	1.33702	0.984274	0.168887	Rubisco small subunit 1A
AT5G38410.1	1651.31	1775.06	1597	1.07	0.9	0.97									Rubisco small subunit 3B
AT5G38420.1	5005.56	6718.47	4008.44	1.34	0.6	0.8	54.76	57	0.485029	0.201199	2.47595	1.16246	0.565803	0.114484	Rubisco small subunit 2B
AT5G38430.1	3517.39	4117.33	2113.5	1.17	0.51	0.6	18	48	0.584169	0.181176	2.34838	0.689315	1.04268	0.0824925	Rubisco small subunit 1B
AT2G39730.1	175.13	280.4	189.73	1.6	0.68	1.08									Rubisco activase
AT2G39730.2	148.37	229.51	126.27	1.55	0.55	0.85	2	143	0.697179	0.0160377	0.548475	0.182388	0.383646	0.1248	Rubisco activase
AT1G73110.1	33.75	32.34	18.09	0.96	0.56	0.54	11.48	14	0.783337	0.281785	1.26325	0.407817	0.821616	0.285614	Rubisco activase, putative
ATCG00490.1	143946	155289	185186	1.0788	1.19253	1.2865	242.08	314	0.981769	0.00369156	1.00002	0.0037602	0.990853	0.00372571	Rubisco large subunit
AT1G14030.1	11.5	8.11	25.59	0.7	3.16	2.22	3.04	2	0.859153	0.0484382	1.09869	0.0729671	0.950375	0.0631932	Rubisco large subunit n-methyltransferase
AT3G55800.1	750.81	830.32	512.2	1.11	0.62	0.68	38.1	35	0.775386	0.0569756	1.22018	0.1853	0.942765	0.143959	Sedoheptulose-bisphosphatase
AT5G13420.1	26.14	26.42	15.88	1.01	0.6	0.61	0.7	1	0.779157	0.187461	1.10283	0.246373	0.738574	0.0971445	Transaldolase
AT2G45290.1	2.47	2.15	2.65	0.87	1.24	1.07									Transketolase
AT3G60750.1	49.48	43.06	51.76	0.87	1.2	1.05	97.3	82	0.682235	0.0881824	1.16684	0.189307	0.77066	0.0935168	Transketolase
AT5G46110.2	1.08	1.53	1.84	1.41	1.21	1.7									Triose phosphate/pi translocator
AT2G21170.1	46.85	43.47	41.53	0.93	0.96	0.89	27.06	21	0.582084	0.149375	1.43304	0.389392	0.691111	0.103375	Triose-phosphate isomerase chloroplast
AT3G55440.1	160.49	156.77	169.09	0.98	1.08	1.05	21.25	25	0.634489	0.0675237	1.61393	0.162027	1.00223	0.0549624	Triose-phosphate isomerase cytosolic
AT5G61410.2
AT3G12780.1
