# Supplementary material for: Transcriptomic, proteomic and metabolic changes in Arabidopsis thaliana leaves after the onset of illumination
Source: BMC Plant Biol. 2016 Feb 11;16:43. doi: 10.1186/s12870-016-0726-3 (PMC4750186; doi:10.1186/s12870-016-0726-3)
Supplement: Additional file 14: — Transcriptional and translational profiles of carbohydrate metabolic enzymes. (XLSX 19 kb) [file 12870_2016_726_MOESM14_ESM.xlsx]

## Sheet: Sheet1
	2 folds for RNA / 1.5 folds for protein up-regulated
	1.5folds for RNA / 1.33 folds for protein up-regulated
	1.2 folds for protein up-regulated
	2 folds for RNA / 1.5 folds for protein down-regulated
	1.5folds for RNA / 1.33 folds for protein down-regulated
	1.2 folds for protein down-regulated
Additional file 14. Transcriptional and translational profiles of carbohydrate metabolic enzymes
	RPKM	RPKM	RPKM	FC	FC	FC			Average	SE	Average	SE	Average	SE
GeneID	T0	T1	T8	(T1:T0)	(T8:T1)	(T8:T0)	Unused	Peptides(95%)	(T1:T0)	(T1:T0)	(T8:T1)	(T8:T1)	(T8:T0)	(T8:T0)	Proteins
Starch synthesis and degradation
AT2G04650.1	1.28	1.22	1.62	0.95	1.33	1.27									ADP-glucose pyrophosphorylase
AT5G48300.1	142.88	146.83	176.63	1.03	1.2	1.24	39.75	25	0.897205	0.0596866	1.09273	0.0913223	0.972358	0.0514093	ADP-glucose pyrophoshorylase, small subunit (ADG1)
AT1G27680.1	1.13	0.85	3.64	0.75	4.29	3.22									ADP-glucose pyrophoshorylase, large subunit (APL2)
AT4G39210.1	6.86	9.64	9.67	1.41	1	1.41	2.06	2	0.999641	0.144753	1.63403	0.348997	1.6302	0.401413	ADP-glucose pyrophoshorylase, large subunit (APL3)
AT1G69830.1	1.41	1.08	44.74	0.76	41.54	31.67	37.46	20	1.44775	0.191377	0.78703	0.148724	1.09172	0.152659	Alpha-amylase-like apoplast (AMY3)
AT5G64860.1	3.34	1.74	27.14	0.52	15.62	8.14	10.01	4	0.99461	0.18808	0.960469	0.195077	0.854053	0.0527955	Amylomaltase cytosolic (DPE1)
AT2G40840.1	12.64	8.53	108.59	0.67	12.73	8.59	58.93	28	0.848784	0.108333	0.987441	0.118131	0.801898	0.0108018	Amylomaltase cytosolic (DPE2)
AT4G17090.1	545.75	594.23	82.65	1.09	0.14	0.15	26.14	14	1.33305	0.0706442	0.717325	0.0367764	0.964789	0.0586795	Beta-amylase plastid (CT-BMY)
AT2G36390.1	13.17	8.36	36.3	0.63	4.34	2.76	10.72	10	0.960143	0.0218044	0.989906	0.0299624	0.958053	0.0233854	Starch branching enzyme
AT5G03650.1	15.24	20.5	28.65	1.35	1.4	1.88	21.76	11	1.51547	0.311517	0.813796	0.253401	1.184	0.437619	Starch branching enzyme
AT3G46970.1	11.83	5.65	199.41	0.48	35.31	16.86	56.72	28	0.79486	0.120507	1.23556	0.144412	0.973186	0.149602	Starch phosphorylase cytosolic
AT3G29320.1	5.38	3.18	111.11	0.59	34.91	20.65	34.69	17	0.854014	0.111902	1.47726	0.203355	1.21681	0.0709742	Starch phosphorylase plastid
AT1G32900.1	86.75	201.42	1.97	2.32	0.01	0.02	26.6	14	0.865361	0.015089	1.51421	0.158743	1.34476	0.144418	Starch synthase plastid
AT3G01180.1	11.51	15.08	6.59	1.31	0.44	0.57	1.6	3	1.32766	0.234525	1.00126	0.0486737	1.34195	0.233717	Starch synthase plastid
AT5G65685.1	1.41	1.8	1.77	1.28	0.98	1.26	0.13	0	2.04929	0.421499	0.60238	0.135435	1.15951	0.249586	Starch synthase plastid
Sucrose synthesis
AT1G43670.1	43.73	60.92	165.93	1.39	2.72	3.79	25.18	14	0.713672	0.0341573	1.3867	0.186066	0.98879	0.132933	FBPase
AT2G36460.1	2.09	2.14	4.7	1.03	2.2	2.25	12.55	18	0.723905	0.0612183	1.28719	0.107911	0.939244	0.088647	Fructose-bisphosphate aldolase, cytosol
AT3G52930.1	43.11	61.4	54.41	1.42	0.89	1.26	39.34	22	0.815456	0.125349	1.48424	0.235663	1.17649	0.187635	Fructose-bisphosphate aldolase, cytosol
AT4G26530.2	0.14	0.1	2.15	0.71	21.97	15.49	25.25	22	0.394012	0.139311	3.4647	1.24375	0.853354	0.120055	Fructose-bisphosphate aldolase, cytosol
AT4G26520.1	12.93	21.74	23.11	1.68	1.06	1.79									Fructose-bisphosphate aldolase
AT1G66430.1	20.5	16.09	20.77	0.78	1.29	1.01	10.54	6	0.661302	0.084524	1.90429	0.218593	1.20643	0.0578292	Fructokinase
AT2G31390.1	6.18	8.04	12.93	1.3	1.61	2.09									Fructokinase
AT5G51830.1	8.86	6.07	5.23	0.68	0.86	0.59									Fructokinase
AT1G23190.1	27.99	33.99	32.1	1.21	0.94	1.15	21.55	24	0.927981	0.067789	1.77433	0.274429	1.68716	0.287813	Phosphoglucomutase
AT1G70730.1	1.73	1.75	1.23	1.01	0.71	0.71									Phosphoglucomutase
AT5G51820.1	37.92	31.22	74.13	0.82	2.37	1.95	38.12	20	0.965313	0.133749	1.29072	0.157424	1.21504	0.101668	Phosphoglucomutase
AT4G24620.1	2.34	2.32	3.15	0.99	1.36	1.35									Phosphoglucose isomerase
AT5G42740.1	23.68	26.53	22.87	1.12	0.86	0.97	11.37	8	1.63663	0.2226	0.966715	0.176728	1.5234	0.283507	Phosphoglucose isomerase
AT2G35840.1	0.48	0.8	0.37	1.66	0.46	0.77									SPP cytoplasm
AT5G20280.1	20.38	23.88	24.6	1.17	1.03	1.21	26.53	14	1.51774	0.026391	1.09469	0.0232841	1.72622	0.0210888	SPS
AT5G11110.1	2.06	3.21	1.01	1.55	0.32	0.49									SPS, family A
AT1G71880.1	58.07	88.29	19.73	1.52	0.22	0.34	2.98	2	0.864866	0.0893204	1.23803	0.0933189	1.06501	0.0761161	Sucrose transporter ATSUC1
AT1G22710.1	56.59	49.96	52.15	0.88	1.04	0.92	1.01	1	1.02297	0.167008	0.863755	0.134474	0.827006	0.0397345	Sucrose transporter ATSUC2
AT4G24040.1	2.43	3.06	3.32	1.26	1.08	1.37									Trehalase ATTRE1
AT1G78580.1	9.73	16.86	10.87	1.73	0.64	1.12									Trehalose-6-phosphate synthase ATTPS1
AT1G06410.1	6.77	8.65	8.35	1.28	0.96	1.23	7.07	5	0.885396	0.0506108	1.09142	0.0736979	0.974492	0.0919739	Trehalose-6-phosphate synthase ATTPS7
AT1G26570.1	2.06	2.92	2.06	1.41	0.7	1	0.12	8	0.70571	0.021875	0.81383	0.159686	0.578415	0.112751	UDP-glucose dehydrogenase
AT3G29360.1	1.93	1.95	1.94	1.01	0.99	1									UDP-glucose dehydrogenase
AT5G15490.1	13.42	14.61	17.31	1.09	1.18	1.29	4.15	11	1.07512	0.147533	1.0179	0.134817	1.04622	0.0522007	UDP-glucose dehydrogenase
AT5G39320.1	7.05	5.13	9.98	0.73	1.94	1.41	0.36	8	0.671485	0.241076	3.32203	1.10164	1.54442	0.230757	UDP-glucose dehydrogenase
AT5G17310.2	9.71	14.09	4.2	1.45	0.3	0.43	7.33	19	1.86367	0.269347	0.509471	0.0349407	0.965726	0.142297	UDP-glucose pyrophosphorylase
Sucrose cleavage
AT3G13790.1	1.67	3.03	0.27	1.81	0.09	0.16									Cell wall invertase (ATBFRUCT1)
AT1G12240.1	68.27	96.05	71.75	1.41	0.75	1.05	11.34	8	0.613742	0.0853746	1.07833	0.136968	0.649234	0.0394268	Vacuolar invertase
AT1G62660.1	5.57	6.89	4.12	1.24	0.6	0.74	1.52	2	1.05724	0.0936924	1.13944	0.158918	1.18912	0.132672	Vacuolar invertase
AT5G20830.1	0.13	0.2	0.05	1.57	0.24	0.38									AtSUS1
Gluconeogenesis
AT4G37870.1	16.59	17.55	17.87	1.06	1.02	1.08	4.61	2	1.12168	0.0410875	0.851336	0.0350554	0.962629	0.0455516	Phosphoenolpyruvate carboxykinase
Cell wall metabolism
AT5G11720.1	9.18	7.11	13.06	0.77	1.84	1.42	2.3	2	0.835889	0.303916	0.196114	0.136631	0.115239	0.0636866	Alpha-glucosidase 1 (AGL1)
AT3G45940.1	0.1	0.07	0.07	0.68	1.03	0.7	0.06	3	49.8243	28.44	11.2418	7.30937	51.7006	27.4032	Alpha-xylosidase
AT3G57260.1	16.51	9.44	2.91	0.57	0.31	0.18									Beta 1,3-glucanase (BGL2)
AT1G26560.1	17.48	29.54	10.01	1.69	0.34	0.57									Beta glucosidase (BGLU40)
AT3G18080.1	9.34	4.85	154.43	0.52	31.85	16.54	12.97	6	0.594488	0.0340289	1.05159	0.19718	0.61979	0.116307	Beta glucosidase (BGLU44)
AT3G47000.1	9.11	8.17	8.85	0.9	1.08	0.97	3.19	4	1.12953	0.0977461	0.937511	0.0729514	1.04991	0.044084	Beta glucosidase
AT1G02640.1	3.68	2.91	1.34	0.79	0.46	0.37									Beta glucosidase (BXL2)
AT2G45220.1	0.73	1.76	0	2.39	0	0									Pectin methylesterase
AT3G43270.1	3.33	3.42	3.66	1.03	1.07	1.1									Pectin methylesterase
AT5G19730.1	14.21	18.84	6.89	1.33	0.37	0.48									Pectin methylesterase
