# Supplementary material for: Transcriptomic, proteomic and metabolic changes in Arabidopsis thaliana leaves after the onset of illumination
Source: BMC Plant Biol. 2016 Feb 11;16:43. doi: 10.1186/s12870-016-0726-3 (PMC4750186; doi:10.1186/s12870-016-0726-3)
Supplement: Additional file 15: — Transcriptional and translational profiles of glycolysis enzymes. (XLSX 16 kb) [file 12870_2016_726_MOESM15_ESM.xlsx]

## Sheet: Sheet1
	2 folds for RNA / 1.5 folds for protein up-regulated
	1.5folds for RNA / 1.33 folds for protein up-regulated
	1.2 folds for protein up-regulated
	2 folds for RNA / 1.5 folds for protein down-regulated
	1.5folds for RNA / 1.33 folds for protein down-regulated
	1.2 folds for protein down-regulated
Additional file 15. Transcriptional and translational profiles of glycolysis enzymes
	RPKM	RPKM	RPKM	FC	FC	FC			Average	SE	Average	SE	Average	SE
GeneID	T0	T1	T8	(T1:T0)	(T8:T1)	(T8:T0)	Unused	Peptides(95%)	(T1:T0)	(T1:T0)	(T8:T1)	(T8:T1)	(T8:T0)	(T8:T0)	Proteins
AT1G74030.1	3.27	2.07	1.74	0.63	0.84	0.53	1.9	2	1.35071	0.185065	0.583212	0.0445431	0.794211	0.123528	Enolase
AT2G36530.1	166.8	164.43	117.62	0.99	0.72	0.71	41.51	30	0.878366	0.150243	1.62174	0.33081	1.31634	0.163993	Enolase LOS2
AT1G07110.1	28.77	33.66	24.02	1.17	0.71	0.83	12.62	6	1.0003	0.0896099	1.69458	0.289318	1.63467	0.247804	F-6-P 2-kinase/F-2,6-bisphosphatase
AT4G26520.1	12.93	21.74	23.11	1.68	1.06	1.79									Fructose-bisphosphate aldolase
AT2G36460.1	2.09	2.14	4.7	1.03	2.2	2.25	12.55	18	0.723905	0.0612183	1.28719	0.107911	0.939244	0.088647	Fructose-bisphosphate aldolase, cytosol
AT3G52930.1	43.11	61.4	54.41	1.42	0.89	1.26	39.34	22	0.815456	0.125349	1.48424	0.235663	1.17649	0.187635	Fructose-bisphosphate aldolase, cytosol
AT4G26530.2	0.14	0.1	2.15	0.71	21.97	15.49	25.25	22	0.394012	0.139311	3.4647	1.24375	0.853354	0.120055	Fructose-bisphosphate aldolase, cytosol
AT3G04120.1	157.95	242.14	201.82	1.53	0.83	1.28	0.37	58	0.882681	0.0464494	1.05519	0.0476554	0.933908	0.0418506	Glyceraldehyde 3-phosphate dehydrogenase GAPC
AT1G13440.1	93.6	88.55	57.74	0.95	0.65	0.62	57.42	58	0.864788	0.105444	1.71491	0.277057	1.45923	0.161592	Glyceraldehyde 3-phosphate dehydrogenase GAPC-2
AT1G79530.1	1.97	1.86	1.58	0.95	0.85	0.8									Glyceraldehyde 3-phosphate dehydrogenase GAPCP-1
AT4G29130.1	12.49	18.63	10.8	1.49	0.58	0.86	16.06	8	1.31429	0.247318	0.780186	0.286639	0.915755	0.288819	Hexokinase ATHXK1
AT2G19860.1	0.14	0.09	0.28	0.66	3.06	2.02	2.02	3	1.33343	0.323423	0.808626	0.0934053	1.0789	0.272395	Hexokinase ATHXK2
AT4G29220.1	25.18	30.47	24.43	1.21	0.8	0.97	6.58	3	0.928974	0.130862	1.33395	0.222369	1.26072	0.223789	Phosphofructokinase PFK1
AT4G26270.1	2.49	3.18	3.16	1.28	0.99	1.27	2.01	3	0.966448	0.185316	1.17521	0.345417	1.0599	0.289588	Phosphofructokinase PFK3
AT2G22480.1	6.39	5.94	6	0.93	1.01	0.94									Phosphofructokinase PFK5
AT4G32840.1	2.32	1.63	2.38	0.7	1.47	1.03									Phosphofructokinase PFK6
AT5G56630.1	5.94	5.87	10.82	0.99	1.85	1.82									Phosphofructokinase PFK7
AT1G56190.1	18.84	17.74	11.26	0.94	0.63	0.6	15.37	49	0.872669	0.107955	0.809651	0.162808	0.685406	0.125377	Phosphoglycerate kinase
AT1G79550.2	1.6	1.59	2.18	0.99	1.37	1.36	35.93	31	0.975237	0.146651	1.37167	0.215499	1.25742	0.0778273	Phosphoglycerate kinase PGK
AT3G12780.1	1060.77	1044.07	981.94	0.98	0.94	0.93	71.97	70	0.35079	0.0787411	1.60115	0.457892	0.483695	0.0915541	Phosphoglycerate kinase PGK1
AT1G09780.1	84.69	65.94	34.78	0.78	0.53	0.41	30.61	16	1.07081	0.0542433	1.22002	0.0559756	1.31528	0.0894982	Phosphoglycerate mutase
AT3G08590.1	2.59	3.46	2.61	1.34	0.75	1.01									Phosphoglycerate mutase
AT3G50520.1	13.56	11.85	11.9	0.87	1	0.88	3.06	2	1.21393	0.198839	0.748288	0.122097	0.843737	0.0150466	Phosphoglycerate mutase
AT5G42740.1	23.68	26.53	22.87	1.12	0.86	0.97	11.37	8	1.63663	0.2226	0.966715	0.176728	1.5234	0.283507	Phosphohexose isomerase
AT1G76550.1	4.41	3.54	5.13	0.8	1.45	1.16	6.06	5	0.40909	0.150354	2.46809	1.49638	0.687964	0.32004	PPi-F6P1K-alpha
AT1G20950.1	10.83	10.67	11.71	0.99	1.1	1.08	14.86	7	0.765434	0.190969	2.08142	0.743071	1.29948	0.331599	PPi-F6P1K-alpha-like
AT1G12000.1	8.13	7.86	11.07	0.97	1.41	1.36	3.13	4	1.08689	0.0182733	1.0982	0.0354883	1.20456	0.0429444	PPi-F6P1K-beta
AT4G04040.1	23.78	25.5	27.69	1.07	1.09	1.16	7.1	6	0.912707	0.0205899	0.860882	0.0327488	0.788666	0.0291822	PPi-F6P1K-beta-like
AT3G49160.1	2.01	2.97	3	1.48	1.01	1.49									Pyruvate kinase
AT3G52990.1	5.73	4.95	7.82	0.86	1.58	1.37	9.69	7	1.08992	0.199952	1.16092	0.0883137	1.25884	0.215444	Pyruvate kinase
AT5G08570.1	21.77	18.61	40.91	0.85	2.2	1.88	12.72	7	0.992261	0.0307572	1.08259	0.0289077	1.07944	0.0187693	Pyruvate kinase
AT5G63680.1	10.22	12.63	9.32	1.24	0.74	0.91	2.1	8	0.807127	0.0439424	1.0112	0.0667389	0.815462	0.037822	Pyruvate kinase
AT5G56350.1	12.03	16.97	20.5	1.41	1.21	1.7	2.19	3	1.01823	0.0540609	1.04702	0.0572511	1.06202	0.0152042	Pyruvate kinase, cytosolic
AT2G21170.1	46.85	43.47	41.53	0.93	0.96	0.89	27.06	21	0.582084	0.149375	1.43304	0.389392	0.691111	0.103375	Triosephosphate isomerase
AT3G55440.1	160.49	156.77	169.09	0.98	1.08	1.05	21.25	25	0.634489	0.0675237	1.61393	0.162027	1.00223	0.0549624	Triose-phosphate isomerase cytosolic
