# Supplementary material for: Transcriptomic, proteomic and metabolic changes in Arabidopsis thaliana leaves after the onset of illumination
Source: BMC Plant Biol. 2016 Feb 11;16:43. doi: 10.1186/s12870-016-0726-3 (PMC4750186; doi:10.1186/s12870-016-0726-3)
Supplement: Additional file 16: — Transcriptional and translational profiles of TCA cycle enzymes. (XLSX 15 kb) [file 12870_2016_726_MOESM16_ESM.xlsx]

## Sheet: Sheet1
	2 folds for RNA / 1.5 folds for protein up-regulated
	1.5folds for RNA / 1.33 folds for protein up-regulated
	1.2 folds for protein up-regulated
	2 folds for RNA / 1.5 folds for protein down-regulated
	1.5folds for RNA / 1.33 folds for protein down-regulated
	1.2 folds for protein down-regulated
Additional file 16. Transcriptional and translational profiles of TCA cycle enzymes
	RPKM	RPKM	RPKM	FC	FC	FC			Average	SE	Average	SE	Average	SE
GeneID	T0	T1	T8	(T1:T0)	(T8:T1)	(T8:T0)	Unused	Peptides(95%)	(T1:T0)	(T1:T0)	(T8:T1)	(T8:T1)	(T8:T0)	(T8:T0)	Proteins
AT2G44350.1	2.86	3.14	2.35	1.1	0.75	0.82									Citrate synthase
AT4G26970.1	17.64	26.71	21.02	1.51	0.79	1.19	20.91	17	1.24675	0.25379	1.13765	0.0891418	1.4326	0.273576	Aconitase 2
AT4G35830.1	0.69	0.97	2.32	1.4	2.39	3.35	36.98	23	0.897919	0.0389546	1.93412	0.194738	1.67195	0.161522	Aconitase 1
AT2G05710.1	32.68	47.6	39.92	1.46	0.84	1.22	15.81	21	0.609561	0.0688758	1.05257	0.134858	0.628205	0.0700174	Aconitase 3
AT5G03290.1	44.55	38.6	22.55	0.87	0.58	0.51									Isocitrate dehydrogenase 1 (IDH)
AT2G17130.1	0.67	0.32	0.2	0.48	0.61	0.3									Isocitrate dehydrogenase subunit 2 (IDH2)
AT3G09810.1	17.65	15.37	9.32	0.87	0.61	0.53	6.2	4	1.01928	0.0216709	0.917946	0.167382	0.945836	0.169167	Isocitrate dehydrogenase 1 (IDH)
AT4G35260.1	24.92	24.79	26.17	0.99	1.06	1.05	9.63	5	0.583213	0.144005	1.99451	0.498234	1.05666	0.181536	Isocitrate dehydrogenase 1 (IDH1)
AT1G65930.1	159.8	132.37	40.63	0.83	0.31	0.25	44.66	29	1.00863	0.154888	1.23051	0.20286	1.17371	0.0978368	Isocitrate dehydrogenase (ICDH)
AT1G54340.1	8.77	8.35	8.63	0.95	1.03	0.98									Isocitrate dehydrogenase (ICDH)
AT5G14590.1	14.6	11.46	14.27	0.78	1.25	0.98	9.43	10	0.915767	0.0478927	1.1335	0.0528742	1.03808	0.0195099	Isocitrate dehydrogenase (ICDH)
AT5G08300.1	22.88	23.39	17.58	1.02	0.75	0.77	7.74	5	1.08814	0.0551964	1.02987	0.03566	1.12712	0.0434302	Succinyl-CoA synthase
AT5G23250.1	0.6	0.57	0.97	0.94	1.7	1.61									Succinyl-CoA synthase
AT2G20420.1	33.55	32.58	32.28	0.97	0.99	0.96	20.88	11	0.722786	0.0853068	1.13494	0.141827	0.854456	0.134506	Succinyl-CoA synthase
AT5G66760.1	16.15	19.05	14.39	1.18	0.76	0.89	16.86	9	1.03282	0.00614041	1.00463	0.00267112	1.0448	0.00720792	Succinate dehydrogenase (SDH1-1)
AT5G40650.1	11.23	11.06	8.55	0.98	0.77	0.76	2.91	2	0.728603	0.0199167	0.930799	0.139167	0.679366	0.0949126	Succinate dehydrogenase (SDH2-2)
AT2G47510.1	2.23	2.08	0.96	0.93	0.46	0.43									Fumarase 1 (FUM1)
AT5G50950.1	0.02	0.04	0.38	2.8	8.93	25									Fumarase 2 (FUM2)
AT5G56720.1	1.4	1.12	1.52	0.79	1.36	1.08	0.22	1	0.725275	0.060184	1.11612	0.0718306	0.81327	0.0730083	Malate dehydrogenase (MDH)
AT5G58330.1	5.66	6.38	6.62	1.13	1.04	1.17									Malate dehydrogenase (MDH)
AT3G15020.1	0.63	0.63	1.19	0.99	1.89	1.87	2	18	1.1241	0.0736275	0.934413	0.0268674	1.05827	0.0666711	Malate dehydrogenase (MDH)
AT5G43330.1	7.18	8.25	10.22	1.15	1.24	1.42	2	15	0.912954	0.262672	1.49338	0.0631446	1.3679	0.391721	Malate dehydrogenase (MDH)
AT1G04410.1	199.63	171.91	223.52	0.86	1.3	1.12	39.24	27	0.681638	0.169192	1.49848	0.354386	0.875188	0.0975453	Malate dehydrogenase (MDH)
AT1G53240.1	123.56	145.68	158.78	1.18	1.09	1.28	45.97	34	0.976333	0.124078	1.24887	0.197897	1.1873	0.163692	Malate dehydrogenase (MDH)
AT3G55410.1	19.13	18.63	22.47	0.97	1.21	1.17	20.81	10	1.18052	0.0125536	0.881112	0.00609408	1.04513	0.0168869	Oxoglutarate dehydrogenase
AT5G65750.1	9.72	8.98	6.14	0.92	0.68	0.63									Oxoglutarate dehydrogenase
AT5G55070.1	24.83	30.31	25.74	1.22	0.85	1.04	11.68	8	0.963852	0.0913552	0.871049	0.106656	0.851841	0.0958378	Dihydrolipoyllysine-residue succinyltransferase
AT4G26910.2	1.96	2.05	1.72	1.04	0.84	0.88									Dihydrolipoyllysine-residue succinyltransferase
