# Supplementary material for: Transcriptomic, proteomic and metabolic changes in Arabidopsis thaliana leaves after the onset of illumination
Source: BMC Plant Biol. 2016 Feb 11;16:43. doi: 10.1186/s12870-016-0726-3 (PMC4750186; doi:10.1186/s12870-016-0726-3)
Supplement: Additional file 17: — Transcriptional and translational profiles of redox proteins. (XLSX 16 kb) [file 12870_2016_726_MOESM17_ESM.xlsx]

## Sheet: Sheet1
	2 folds for RNA / 1.5 folds for protein up-regulated
	1.5folds for RNA / 1.33 folds for protein up-regulated
	1.2 folds for protein up-regulated
	2 folds for RNA / 1.5 folds for protein down-regulated
	1.5folds for RNA / 1.33 folds for protein down-regulated
	1.2 folds for protein down-regulated
Additional file 17.Transcriptional and translational profiles of redox proteins
	RPKM	RPKM	RPKM	FC	FC	FC			Average	SE	Average	SE	Average	SE
GeneID	T0	T1	T8	(T1:T0)	(T8:T1)	(T8:T0)	Unused	Peptides(95%)	(T1:T0)	(T1:T0)	(T8:T1)	(T8:T1)	(T8:T0)	(T8:T0)	Proteins
Ferredoxin
AT1G10960.1	568.77	1137.68	407.1	2	0.36	0.72									Ferredoxin 1 (ATFD1)
AT1G60950.1	2632.39	3242.09	3210.49	1.23	0.99	1.22									Ferredoxin 2 (ATFD2)
AT2G27510.1	5.47	3.79	2.65	0.69	0.7	0.48									Ferredoxin 3 (ATFD3)
AT4G14890.1	70.36	79.2	96.34	1.13	1.22	1.37	4	4	1.10693	0.0150045	0.909718	0.0339025	1.01629	0.0401291	FdC1
AT1G32550.1	28.61	25.03	35.53	0.87	1.42	1.24									FdC2
Fd-activated proteins
AT5G66190.1	130.96	126.55	134.34	0.97	1.06	1.03	51.15	39	0.690407	0.0087725	1.25993	0.222613	0.893272	0.156584	FNR1
AT1G20020.1	15.13	11.38	27.34	0.75	2.4	1.81	64.47	44	0.8521	0.0232926	0.917666	0.13126	0.800204	0.108079	FNR2
AT5G23440.1	20.65	25.68	24.1	1.24	0.94	1.17			0.801357	0.0423683	1.2525	0.186519	1.00239	0.139834	FTRA1
AT5G08410.1	46.03	36.18	103.23	0.79	2.85	2.24	1.98	2	0.929668	0.136229	0.798192	0.0328659	0.749248	0.106608	FTRA2
AT2G15620.1	236.55	172.14	104.82	0.73	0.61	0.44	52.3	32	1.00513	0.106053	1.16125	0.102392	1.14295	0.090085	NIR
AT5G04140.1	8.01	8.09	6.25	1.01	0.77	0.78	142.81	97	0.771553	0.091913	0.994356	0.0989969	0.752923	0.0573484	GLU1
AT2G41220.1	2.01	2.53	2.31	1.26	0.91	1.15									GLU2
AT5G53460.1	0.85	0.76	1.32	0.9	1.72	1.55									GLT1
Thioredoxins
AT3G02730.1	139.48	135.82	180.79	0.97	1.33	1.3	6.25	4	1.62245	0.143427	0.927338	0.0404248	1.52282	0.141004	TRXF1
AT5G16400.1	47.96	44.29	75.17	0.92	1.7	1.57	4.07	4	1.92532	0.377304	1.12939	0.264104	2.00555	0.244843	TRXF2
AT5G39950.1	9.72	13.9	11.23	1.43	0.81	1.15									TRX H2
AT5G42980.1	396.07	435.98	365.74	1.1	0.84	0.92	9.76	7	0.942136	0.233716	0.815632	0.218814	0.754678	0.282156	TRX H3
AT1G19730.1	3.93	3.53	2.48	0.9	0.7	0.63									TRX H4
AT1G45145.1	8.1	11.53	3.09	1.42	0.27	0.38									TRX H5
AT1G03680.1	271.21	247.41	278.97	0.91	1.13	1.03	13.2	12	0.876077	0.100313	0.794032	0.0683384	0.683718	0.0589717	TRX-M1
AT4G03520.1	190.6	149.36	203.68	0.78	1.36	1.07	11.83	10	0.590247	0.040322	0.737897	0.0707825	0.43842	0.0336894	TRX-M2
AT2G15570.1	4.58	5.16	2.9	1.13	0.56	0.63									TRX-M3
AT3G15360.1	323.61	296.83	468.85	0.92	1.58	1.45	12.01	8	0.73062	0.164459	0.722236	0.202566	0.450137	0.0699434	TRX-M4
AT1G50320.1	182.64	188.47	154.64	1.03	0.82	0.85	8.45	5	0.905313	0.148104	0.90352	0.121151	0.805254	0.138565	TRX-X
AT1G43560.1	53.87	47.04	53.12	0.87	1.13	0.99	7.56	5	0.876739	0.0579172	1.31877	0.273324	1.14573	0.213666	TRX-Y2
Trx-regulated proteins in chloroplasts
AT3G26650.1	1348.55	1407.1	781.06	1.04	0.56	0.58	42.35	68	0.645526	0.0560215	1.49505	0.173829	0.967158	0.0799963	GAPA
AT1G42970.1	1520.01	1507.79	910.31	0.99	0.6	0.6	64.87	63	0.720003	0.0325342	1.59946	0.307743	1.13339	0.195769	GAPB
AT5G64380.1	11.45	6.88	14	0.6	2.04	1.22	4.07	2	1.15338	0.110309	0.791437	0.0722047	0.898462	0.065853	FBPase
AT3G55800.1	750.81	830.32	512.2	1.11	0.62	0.68	38.1	35	0.775386	0.0569756	1.22018	0.1853	0.942765	0.143959	SBPase
AT1G32060.1	1364.86	1695.76	1062.73	1.24	0.63	0.78	36.6	44	0.663379	0.174455	1.55709	0.529188	0.792822	0.165721	PRK
AT2G39730.1	175.13	280.4	189.73	1.6	0.68	1.08									Rubisco activase
AT2G39730.2	148.37	229.51	126.27	1.55	0.55	0.85	2	143	0.697179	0.0160377	0.548475	0.182388	0.383646	0.1248	Rubisco activase
AT5G35790.1	44.63	32.98	67.98	0.74	2.06	1.52	15.46	8	1.02259	0.11945	0.990331	0.201592	1.01486	0.21426	G6PD1
AT5G13110.1	18.68	13.53	3.47	0.72	0.26	0.19									G6PD2
AT1G24280.1	5.72	1.7	2.69	0.3	1.58	0.47									G6PD3
AT5G58330.1	5.66	6.38	6.62	1.13	1.04	1.17									Malate dehydrogenase
AT3G54050.1	7.93	8.48	11.21	1.07	1.32	1.41									FBPase, chloroplast stroma
AT5G64380.1	11.45	6.88	14	0.6	2.04	1.22	4.07	2	1.15338	0.110309	0.791437	0.0722047	0.898462	0.065853	FBPase, plastid
AT2G35010.1	0.42	0.34	0.52	0.82	1.54	1.26									ATO1 (mitochondria)
AT1G31020.1	2.93	2.38	2.25	0.81	0.95	0.77									ATO2
