# Supplementary material for: Transcriptomic, proteomic and metabolic changes in Arabidopsis thaliana leaves after the onset of illumination
Source: BMC Plant Biol. 2016 Feb 11;16:43. doi: 10.1186/s12870-016-0726-3 (PMC4750186; doi:10.1186/s12870-016-0726-3)
Supplement: Additional file 18: — Transcriptional and translational profiles of respiratory system proteins. (XLSX 29 kb) [file 12870_2016_726_MOESM18_ESM.xlsx]

## Sheet: Sheet1
	2 folds for RNA / 1.5 folds for protein up-regulated
	1.5folds for RNA / 1.33 folds for protein up-regulated
	1.2 folds for protein up-regulated
	2 folds for RNA / 1.5 folds for protein down-regulated
	1.5folds for RNA / 1.33 folds for protein down-regulated
	1.2 folds for protein down-regulated
Additional file 18. Transcriptional and translational profiles of respiratory system proteins
	RPKM	RPKM	RPKM	FC	FC	FC			Average	SE	Average	SE	Average	SE
GeneID	T0	T1	T8	(T1:T0)	(T8:T1)	(T8:T0)	Unused	Peptides(95%)	(T1:T0)	(T1:T0)	(T8:T1)	(T8:T1)	(T8:T0)	(T8:T0)	Proteins
AT1G07180.1	33.86	71.72	10.06	2.11813	0.140268	0.297106									Alternative pathway
AT2G29990.1	4.29	4.09	1.9	0.95338	0.464548	0.44289									Alternative pathway
AT3G22370.1	12.2	17.62	18.8	1.44426	1.06697	1.54098									Alternative pathway
AT5G08740.1	15.45	16.9	19.23	1.09385	1.13787	1.24466	4.75	4	0.746546	0.24892	2.47296	0.95171	1.31555	0.377058	Alternative pathway
AT1G47260.1	35.77	37.15	40.38	1.03858	1.08694	1.12888	7.16	4	1.03616	0.185584	1.26191	0.138979	1.27077	0.195343	Complex I
AT1G65290.1	57.93	48.74	55.95	0.84136	1.14793	0.965821									Complex I
AT1G67350.1	9.37	6.55	11.8	0.699039	1.80153	1.25934									Complex I
AT2G02050.1	22.82	22.82	26.9	1	1.17879	1.17879									Complex I
AT2G20360.1	30.84	29.74	31.59	0.964332	1.06221	1.02432	11.73	7	0.846182	0.0614876	1.29456	0.0738044	1.10959	0.0895003	Complex I
AT2G27730.1	41.13	43.76	45.65	1.06394	1.04319	1.1099	3.8	2	0.651849	0.0273802	1.1596	0.113392	0.753474	0.0660263	Complex I
AT2G31490.1	67.31	58.89	52.68	0.874907	0.894549	0.782647									Complex I
AT2G33220.1	28.25	30.25	35.31	1.0708	1.16727	1.24991	2.03	1	0.78622	0.120961	1.2723	0.1752	0.957876	0.0863117	Complex I
AT2G42210.1	4.05	4.96	4.52	1.22469	0.91129	1.11605									Complex I
AT2G47690.1	2.16	2.21	2.58	1.02315	1.16742	1.19444									Complex I
AT3G03070.1	52.56	52.03	49.84	0.989916	0.957909	0.94825									Complex I
AT3G03100.1	9.56	9.53	11.18	0.996862	1.17314	1.16946	2.8	2	0.917396	0.0268079	1.01056	0.0296527	0.933264	0.00248133	Complex I
AT3G06310.1	1.41	2.03	1.7	1.43972	0.837438	1.20567									Complex I
AT3G07480.1	42.26	38.96	33.89	0.921912	0.869867	0.80194	1.6	1	1.29969	0.158047	0.579863	0.161813	0.727477	0.179681	Complex I
AT3G08610.1	81.54	72.37	85.84	0.88754	1.18613	1.05273									Complex I
AT3G12260.1	38.04	35.22	40.39	0.925868	1.14679	1.06178	4.64	3	0.861407	0.141613	1.30496	0.241588	1.10398	0.273177	Complex I
AT3G48680.1	17.88	16.75	17.76	0.936801	1.0603	0.993289	0.39	2	0.391779	0.105367	2.63251	1.11858	0.823326	0.250705	Complex I
AT3G62790.1	1.36	1.24	2.34	0.911765	1.8871	1.72059									Complex I
AT3G62810.1	3.19	3.3	2.57	1.03448	0.778788	0.805643									Complex I
AT4G02580.1	55.59	54.67	55.74	0.98345	1.01957	1.0027	8.64	5	0.976762	0.248382	1.2824	0.211343	1.23543	0.336611	Complex I
AT4G16450.1	3.95	3.47	4.62	0.878481	1.33141	1.16962									Complex I
AT4G20150.1	74.88	67.41	82.34	0.90024	1.22148	1.09963									Complex I
AT4G34700.1	53.75	45.84	38.62	0.852837	0.842496	0.718512	0.76	1	0.90412	0.133211	1.43986	0.179277	1.26016	0.103477	Complex I
AT5G08530.1	36.91	40.64	41.08	1.10106	1.01083	1.11298	19.48	10	0.768447	0.0714456	1.52598	0.0956407	1.17059	0.125139	Complex I
AT5G11770.1	72.75	82.41	75.45	1.13278	0.915544	1.03711	2.18	1	0.933778	0.054662	1.10476	0.0651302	1.03308	0.01479	Complex I
AT5G18800.2	7.75	8.09	8.17	1.04387	1.00989	1.05419									Complex I
AT5G37510.1	0.71	1.03	1.2	1.4507	1.16505	1.69014									Complex I
AT5G47890.1	56.37	51.77	46.32	0.918396	0.894727	0.821714	0.08	0	1.24057	0.11508	0.600769	0.0867615	0.739179	0.0943437	Complex I
AT5G52840.1	45.96	53.54	49.52	1.16493	0.924916	1.07746	11.34	8	0.961308	0.245655	1.25253	0.213498	1.14309	0.221997	Complex I
AT5G63510.1	3.66	3.95	4.11	1.07923	1.04051	1.12295									Complex I
AT5G66510.1	1.47	1.82	2.41	1.2381	1.32418	1.63946									Complex I
AT5G67590.1	49.08	42.69	46.74	0.869804	1.09487	0.952323	4.37	4	0.973573	0.0231467	0.960551	0.0271453	0.942539	0.0202009	Complex I
ATMG00060.1	338.589	398.855	398.491	1.17799	0.999088	1.17692									Complex I
ATMG00070.1	184.684	207.693	236.011	1.12459	1.13634	1.27792	3.19	2	1.15293	0.167385	1.14209	0.12361	1.30116	0.185097	Complex I
ATMG00285.1	157.483	174.955	169.788	1.11094	0.970467	1.07813									Complex I
ATMG00510.1	213.045	264.629	272.229	1.24213	1.02872	1.2778	6.47	7	0.826653	0.16636	1.66277	0.332987	1.19675	0.106211	Complex I
ATMG00513.1	288.178	335.377	334.469	1.16379	0.99729	1.16063									Complex I
ATMG00516.1	280.911	351.473	353.195	1.25119	1.0049	1.25732									Complex I
ATMG00580.1	490.55	554.696	575.773	1.13076	1.038	1.17373									Complex I
ATMG00650.1	82.5439	97.1261	90.7938	1.17666	0.934804	1.09995									Complex I
ATMG01120.1	25.2681	27.5232	32.3382	1.08925	1.17494	1.2798									Complex I
ATMG01320.1	280.295	322.33	329.764	1.14997	1.02307	1.17649									Complex I
AT1G08480.1	20.93	18.86	17.09	0.901099	0.906151	0.816531	4.37	2	0.809621	0.0572268	1.17906	0.0337973	0.957928	0.0777983	Complex II
AT1G47420.1	31.48	32.18	32.26	1.02224	1.00249	1.02478	2.01	1	0.698835	0.26586	1.89531	0.709989	0.85782	0.131631	Complex II
AT2G46390.1	60.94	61.05	77.87	1.00181	1.27551	1.27781									Complex II
AT2G46505.1	23.64	26.73	30	1.13071	1.12233	1.26904									Complex II
AT3G47833.1	11.11	10.42	11.53	0.937894	1.10653	1.0378									Complex II
AT5G40650.1	11.23	11.06	8.55	0.984862	0.773056	0.761354	2.91	2	0.728603	0.0199167	0.930799	0.139167	0.679366	0.0949126	Complex II
AT5G62575.1	1.41	1.15	0.54	0.815603	0.469565	0.382979									Complex II
AT5G62575.2	2.08	1.67	1.2	0.802885	0.718563	0.576923									Complex II
AT5G66760.1	16.15	19.05	14.39	1.17957	0.755381	0.891022	16.86	9	1.03282	0.00614041	1.00463	0.00267112	1.0448	0.00720792	Complex II
AT1G15120.1	34.21	24.38	28.42	0.712657	1.16571	0.830751									Complex III
AT1G51980.1	6.73	8.51	8.21	1.26449	0.964747	1.21991	40.22	20	0.77298	0.0954841	1.69268	0.192401	1.25361	0.0198339	Complex III
AT2G01090.1	9.66	5.71	4.6	0.591097	0.805604	0.47619									Complex III
AT2G40765.1	41.61	34.63	25.87	0.832252	0.74704	0.621726									Complex III
AT3G02090.1	9.24	10.08	9.19	1.09091	0.911706	0.994589	37.58	21	0.715118	0.0891738	1.43299	0.197162	0.959547	0.0543669	Complex III
AT3G10860.1	23.94	28.08	27.76	1.17293	0.988604	1.15957									Complex III
AT3G16480.1	11.04	11.38	14.17	1.0308	1.24517	1.28351									Complex III
AT3G27240.1	21.86	26.77	23.4	1.22461	0.874113	1.07045									Complex III
AT3G52730.1	69.65	59.55	63.21	0.854989	1.06146	0.907538									Complex III
AT4G32470.1	40.53	41.66	39.26	1.02788	0.942391	0.968665	4.04	2	1.51409	0.120155	1.17217	0.225072	1.70019	0.272692	Complex III
AT5G05370.1	7.41	10.51	6.86	1.41835	0.652712	0.925776	0.05	0	2.06112	0.116652	0.837575	0.0868417	1.72615	0.151761	Complex III
AT5G40810.1	3.33	3.62	4.27	1.08709	1.17956	1.28228	2.2	1	2.55115	0.502814	1.09192	0.14779	2.74422	0.630819	Complex III
AT1G22450.1	32.3	37	37.15	1.14551	1.00405	1.15015	10.03	5	0.832289	0.170441	1.24907	0.196086	0.995486	0.133556	Complex IV
AT1G22840.1	20.87	20.04	14.43	0.96023	0.72006	0.691423	5.96	3	0.711449	0.0805892	1.42201	0.180629	1.01805	0.124989	Complex IV
AT1G72020.1	29.57	27.73	40.96	0.937775	1.4771	1.38519									Complex IV
AT1G80230.1	25.03	27.64	19.6	1.10427	0.709117	0.78306	2	3	1.03702	0.12576	1.17927	0.18235	1.18047	0.113091	Complex IV
AT2G47380.1	24.87	24.1	21.01	0.969039	0.871784	0.844793	2	1	1.28588	0.0897015	0.909504	0.0595718	1.16185	0.0488232	Complex IV
AT3G15640.1	8.11	6.91	6.08	0.852035	0.879884	0.749692	7.65	4	0.963532	0.247088	1.43106	0.211843	1.31478	0.277316	Complex IV
AT3G62400.2	6.02	5.48	4.74	0.910299	0.864964	0.787375									Complex IV
AT4G00860.1	34.22	33.31	33.62	0.973407	1.00931	0.982466	0.83	1	0.751882	0.0597309	1.15375	0.102199	0.8611	0.0345937	Complex IV
AT4G10040.1	28.93	46.08	9.66	1.59281	0.209635	0.333909									Complex IV
AT4G21105.1	37.84	30.56	39.29	0.807611	1.28567	1.03832									Complex IV
AT4G37830.1	50.07	47.12	37.15	0.941082	0.788413	0.741961									Complex IV
AT5G57815.1	27.15	25.84	34.76	0.95175	1.3452	1.28029									Complex IV
ATMG00160.1	468.06	493.805	531.463	1.055	1.07626	1.13546	4.32	3	0.807019	0.0985039	1.33189	0.241794	1.06548	0.152319	Complex IV
ATMG00730.1	550.284	618.851	668.567	1.1246	1.08034	1.21495									Complex IV
ATMG01360.1	1009.08	1129.2	1180.16	1.11904	1.04514	1.16955									Complex IV
AT1G51650.1	60.63	52.84	53.84	0.871516	1.01893	0.888009									Complex V
AT2G19680.1	3.37	4.1	2.62	1.21662	0.639024	0.777448									Complex V
AT2G21870.1	22.78	22.54	26.8	0.989464	1.189	1.17647	11.86	6	1.71054	0.248856	0.681111	0.248855	1.13628	0.414811	Complex V
AT2G33040.1	118.91	108.09	119.3	0.909007	1.10371	1.00328	5.62	4	1.07925	0.103308	1.40432	0.216882	1.47161	0.169254	Complex V
AT3G46430.1	57.21	56.18	51.68	0.981996	0.9199	0.903339									Complex V
AT3G52300.1	28.5	27.76	29.47	0.974035	1.0616	1.03404	13.05	6	1.49067	0.4304	1.0463	0.121704	1.45554	0.388675	Complex V
AT4G29480.1	62.42	55.92	42.95	0.895867	0.768062	0.688081	0.08	1	0.935555	0.132385	1.1874	0.136357	1.09336	0.146888	Complex V
AT4G30010.1	88.38	88.82	91.4	1.00498	1.02905	1.03417	1.08	1	1.15929	0.0671481	0.966202	0.0390942	1.12961	0.0757157	Complex V
AT5G04750.1	23.66	18.21	21.94	0.769653	1.20483	0.927303									Complex V
AT5G13450.1	37.1	33.89	35.3	0.913477	1.04161	0.951482	17.37	10	1.00993	0.231439	1.19296	0.355117	1.0933	0.292635	Complex V
AT5G15320.1	29.12	24.04	25.04	0.825549	1.0416	0.85989									Complex V
AT5G47030.1	104.29	118.46	105.59	1.13587	0.891356	1.01247	5.16	4	1.08024	0.0669627	1.00993	0.106892	1.095	0.0898065	Complex V
ATMG00410.1	342.607	403.374	431.362	1.17737	1.06939	1.25906									Complex V
ATMG01080.1	3493.76	3565.75	3681.84	1.02061	1.03256	1.05383									Complex V
ATMG01170.1	112.969	131.221	145.61	1.16157	1.10965	1.28894	0.09	0	2.37585	0.41836	0.436827	0.0395256	1.03626	0.185651	Complex V
ATMG01190.1	1547.69	1993.78	2012.23	1.28823	1.00925	1.30015	53.05	34	0.745769	0.0374218	1.80184	0.354872	1.34209	0.264502	Complex V
AT1G02410.1	9.43	8.29	5.86	0.879109	0.706876	0.621421									COX biogenesis
AT1G53030.1	11.74	7.32	7.8	0.623509	1.06557	0.664395									COX biogenesis
AT2G44520.1	14.89	14.18	10.9	0.952317	0.768688	0.732035									COX biogenesis
AT3G08950.1	3.26	3.11	3.19	0.953988	1.02572	0.978528									COX biogenesis
AT3G15352.1	5.31	4.91	2.71	0.92467	0.551935	0.510358									COX biogenesis
AT5G56090.1	2.7	2.15	1.7	0.796296	0.790698	0.62963									COX biogenesis
AT1G05205.1	6.43	5.75	7.34	0.894246	1.27652	1.14152									Other genes
AT1G10030.1	3.16	3.47	4	1.0981	1.15274	1.26582									Other genes
AT1G24180.1	13.92	14.68	8.94	1.0546	0.608992	0.642241	6.85	5	0.855979	0.179812	1.02009	0.165035	0.802902	0.10183	Other genes
AT1G71780.1	7.47	8.7	7.19	1.16466	0.826437	0.962517									Other genes
AT2G20820.1	17.4	16.21	15.6	0.931609	0.962369	0.896552									Other genes
AT2G20820.2	12.99	15.75	13.42	1.21247	0.852063	1.0331									Other genes
AT2G35120.1	4.76	3.7	3.93	0.777311	1.06216	0.82563									Other genes
AT2G42310.1	19.01	16.71	16.94	0.879011	1.01376	0.89111									Other genes
AT2G46540.1	31	29.47	32.88	0.950645	1.11571	1.06065	2	1	0.867837	0.0861861	0.814462	0.0701685	0.70194	0.0416673	Other genes
AT3G09810.1	17.65	15.37	9.32	0.870822	0.606376	0.528045	6.2	4	1.01928	0.0216709	0.917946	0.167382	0.945836	0.169167	Other genes
AT3G13845.1	7.77	7.82	6.26	1.00644	0.800512	0.805663									Other genes
AT3G13930.1	42.02	37.62	41.27	0.895288	1.09702	0.982151	20.54	10	1.06241	0.118504	1.18376	0.140878	1.24189	0.0852555	Other genes
AT3G17780.1	14.56	14.39	12.44	0.988324	0.864489	0.854396									Other genes
AT3G43810.1	57.01	53.26	95.59	0.934222	1.79478	1.67672									Other genes
AT4G00585.1	31.65	30.29	25.94	0.95703	0.856388	0.819589									Other genes
AT4G11010.1	58.85	48.09	77.28	0.817162	1.60699	1.31317	8.43	4	0.680496	0.0518306	1.8985	0.114055	1.35218	0.0538423	Other genes
AT5G08060.1	46.03	47.53	43.94	1.03259	0.924469	0.954595	4	2	0.830425	0.231682	2.0733	0.587522	1.33881	0.100862	Other genes
AT5G48580.1	15.43	13.88	22.4	0.899546	1.61383	1.45172	2.08	2	0.977413	0.0107139	0.94704	0.0225159	0.933898	0.0200102	Other genes
AT5G50850.1	67.51	53.69	61.22	0.79529	1.14025	0.906829	13.06	10	1.00616	0.21007	1.15609	0.150707	1.11824	0.259011	Other genes
AT2G03690.1	6.41	6.68	5.01	1.04212	0.75	0.781591									Ubiquinone biogenesis
AT2G30920.1	2.72	1.97	3.6	0.724265	1.82741	1.32353									Ubiquinone biogenesis
AT4G01660.1	6.93	10.19	4.45	1.47042	0.436703	0.642136									Ubiquinone biogenesis
