# Supplementary material for: Transcriptomic, proteomic and metabolic changes in Arabidopsis thaliana leaves after the onset of illumination
Source: BMC Plant Biol. 2016 Feb 11;16:43. doi: 10.1186/s12870-016-0726-3 (PMC4750186; doi:10.1186/s12870-016-0726-3)
Supplement: Additional file 19: — Pathway activities calculated based on metabolome data. (XLSX 24 kb) [file 12870_2016_726_MOESM19_ESM.xlsx]

## Sheet: Sheet1
Additional file 19. Pathway activities calculated based on metabolome data.
	T0_1	T0_2	T0_3	T0_4	T0_5	T0_6	T1_1	T1_2	T1_3	T1_4	T1_5	T1_6	T8_1	T8_2	T8_3	T8_4	T8_5	T8_6	T0_MEAN	T1_MEAN	T8_MEAN	T0_SD	T1_SD	T8_SD	Pvalue_T1:T0	Pvalue_T8:T0	Pvalue_T8:T1
2-Oxocarboxylic acid metabolism	213	152	191	210	152	164	217	176	179	211	182	193	176	173	217	201	175	196	180.333	193	189.667	28.0476	17.3551	17.8624	0.337135	0.463128	0.74179
ABC transporters	2097.86	1899.86	1857.43	2079	1876.29	2253.43	2376	2394.86	2423.14	2371.29	2409	2442	2286.43	2239.29	2229.86	2159.14	2121.43	2314.71	2010.64	2402.71	2225.14	158.129	27.4348	73.6395	0.00212579	0.0207558	0.00155787
Alanine, aspartate and glutamate metabolism	669	594	525	489	435	357	474	339	294	279	315	252	342	309	381	303	306	402	511.5	325.5	340.5	111.376	78.6149	42.4582	0.00535883	0.00576539	0.574118
Amino sugar and nucleotide sugar metabolism	1422.67	3556.67	743.667	1616.67	937.667	1940	1843	2489.67	2457.33	2263.33	2425	2166.33	1422.67	937.667	776	614.333	937.667	776	1702.89	2274.11	910.722	1008.4	245.109	278.455	0.126931	0.0732104	0.000173237
Aminoacyl-tRNA biosynthesis	1404.5	1154.64	972.929	1116.79	950.214	1082.71	1150.86	1116.79	1139.5	1060	1154.64	1222.79	1215.21	1139.5	1166	1090.29	1154.64	1290.93	1113.63	1140.76	1176.1	163.557	53.144	69.2555	0.619494	0.355949	0.348617
Arginine and proline metabolism	2270	1670	1640	2150	1660	1950	2030	1870	1920	1840	2050	1760	1980	1770	2130	1850	1890	2180	1890	1911.67	1966.67	275.463	112.324	161.576	0.777516	0.517656	0.527307
Ascorbate and aldarate metabolism	485.667	1519.67	1331.67	1002.67	1527.5	548.333	532.667	532.667	893	501.333	1206.33	736.333	987	454.333	987	501.333	940	485.667	1069.25	733.722	725.889	468.634	276.98	269.843	0.224117	0.214279	0.934646
Biosynthesis of secondary metabolites	579	580	482	535	461	503	595	603	567	578	553	555	571	537	537	548	547	543	523.333	575.167	547.167	49.9066	20.6922	12.5923	0.0548656	0.278557	0.019941
Biotin metabolism	392	756	756	980	168	616	56	168	336	112	168	420	448	280	308	336	448	560	611.333	210	396.667	290.67	139.157	106.866	0.0174525	0.293524	0.0418088
Butanoate metabolism	840	752	1024	688	920	872	976	728	528	616	608	464	616	680	680	672	656	792	849.333	653.333	682.667	119.671	181.49	58.7151	0.048393	0.0130585	0.551288
C5-Branched dibasic acid metabolism	1088	832	608	800	512	256	672	448	512	544	640	384	256	96	384	192	256	256	682.667	533.333	240	288.828	110.234	94.3864	0.470662	0.0043942	0.00451777
Carbon fixation in photosynthetic organisms	513.667	467.667	659.333	253	498.333	444.667	567.333	375.667	306.667	406.333	383.333	360.333	483	582.667	674.667	621	559.667	613.333	472.778	399.944	589.056	131.337	88.5381	64.9483	0.365871	0.114578	0.00313398
Citrate cycle (TCA cycle)	250	265	670	295	395	330	640	370	185	465	275	215	335	430	515	525	350	395	367.5	358.333	425	156.995	172.269	80.9321	0.816539	0.287151	0.272073
Cyanoamino acid metabolism	1150	862.5	776.25	983.25	914.25	977.5	960.25	971.75	960.25	891.25	971.75	1069.5	1023.5	1086.75	1012	1006.25	1023.5	1121.25	943.958	970.792	1045.54	127.095	57.0864	47.0541	0.584769	0.10594	0.0327021
Cysteine and methionine metabolism	1009.71	724.714	985.286	504.857	1636.71	1587.86	985.286	1107.43	1099.29	1091.14	1351.71	1596	1131.86	1368	1213.29	1359.86	1425	1530.86	1074.86	1205.14	1338.14	455.767	226.424	144.353	0.391765	0.175165	0.218231
Degradation of aromatic compounds	49	67	87	66	63	60	80	79	46	58	54	54	65	63	55	58	58	65	65.3333	61.8333	60.6667	12.4365	14.2326	4.2269	0.614972	0.474877	0.997872
Fructose and mannose metabolism	636	1512	888	888	720	1164	1044	1260	1260	1128	1188	1128	792	732	540	528	660	660	968	1168	652	322.143	84.7396	103.969	0.139592	0.0389457	8.25082e-05
Galactose metabolism	468.571	1206.57	779	779	847.333	960.571	896.143	1001.57	1007.43	861	1013.29	872.714	720.429	585.714	451	445.143	486.143	503.714	840.175	942.024	532.024	242.638	72.6301	105.26	0.300786	0.0192006	0.000226527
Glucosinolate biosynthesis	1725	1012.5	1162.5	1950	1725	2175	2043.75	2250	2100	2081.25	2043.75	2268.75	2212.5	2156.25	1987.5	1968.75	2062.5	2231.25	1625	2131.25	2103.12	451.04	101.781	113.382	0.0550152	0.0631779	0.653511
Glutathione metabolism	651.429	635.143	548.286	966.286	917.429	841.429	597.143	689.429	868.571	776.286	1031.43	879.429	776.286	624.286	836	689.429	912	770.857	760	807.048	768.143	170.978	153.761	102.239	0.601516	0.825144	0.67802
Glycerolipid metabolism	561	627	594	957	429	957	1221	1221	1188	1188	1056	1056	1287	1287	1287	1287	1287	1287	687.5	1155	1287	219.311	78.0923	0	0.00681147	0.00354792	0.0112793
Glycine, serine and threonine metabolism	1326	1113.5	1164.5	697	850	1028.5	1402.5	1385.5	1411	1394	1462	1513	1496	1581	1606.5	1640.5	1615	1640.5	1029.92	1428	1596.58	226.261	49.5631	54.1382	0.0141549	0.00444443	0.000221559
Glycolysis / Gluconeogenesis	488.25	945.5	155	410.75	558	627.75	604.5	829.25	852.5	790.5	720.75	643.25	379.75	317.75	100.75	286.75	372	139.5	530.875	740.125	266.083	260.601	101.255	118.822	0.129644	0.0739253	0.0035885
Glyoxylate and dicarboxylate metabolism	1342.29	1209.71	1615.71	1168.29	737.429	828.571	1706.86	1093.71	911.429	1325.71	1060.57	936.286	1118.57	1118.57	1425.14	1309.14	1068.86	1218	1150.33	1172.43	1209.71	325.974	300.567	136.249	0.851467	0.553903	0.648234
Histidine metabolism	1430	1276	1210	660	572	396	858	418	462	594	660	374	418	352	924	616	550	550	924	561	568.333	432.231	181.283	199.421	0.117236	0.126771	0.970886
Indole alkaloid biosynthesis	376	1880	282	423	517	1081	1175	1316	1363	1222	1269	1081	611	235	141	141	329	235	759.833	1237.67	282	617.414	101.532	175.858	0.057685	0.0380218	0.000737287
Inositol phosphate metabolism	924	1008	1050	1134	1176	462	336	630	630	252	588	714	588	336	294	378	378	378	959	525	392	259.473	185.467	101.729	0.0191553	0.000680867	0.238669
Lysine biosynthesis	810	1062	1134	720	288	576	360	198	306	252	288	360	486	414	738	612	594	666	765	294	585	313.583	63.0428	118.171	0.00558414	0.408029	0.000296989
Lysine degradation	658	1269	1269	1645	282	1034	94	282	564	188	282	705	752	470	517	564	752	940	1026.17	352.5	665.833	487.91	233.586	179.382	0.0174525	0.293524	0.0418088
Metabolic pathways	862	910	850	866	814	870	899	890	898	892	915	906	860	835	846	835	839	866	862	900	846.833	31.087	9.27362	13.2878	0.0303943	0.317932	2.86513e-05
Nicotinate and nicotinamide metabolism	861.667	1269	1629.33	548.333	955.667	548.333	1049.67	924.333	783.333	846	846	736.333	1065.33	1002.67	1253.33	1143.67	1081	1143.67	968.722	864.278	1114.94	422.293	110.965	86.0479	0.834052	0.28235	0.00233724
Nitrogen metabolism	1855	1735.75	1192.5	1325	410.75	344.5	861.25	371	357.75	424	569.75	291.5	569.75	291.5	821.5	450.5	450.5	636	1143.92	479.208	536.625	643.064	209.235	182.783	0.0603728	0.104854	0.558127
Oxidative phosphorylation	229.333	208	512	250.667	330.667	197.333	480	346.667	170.667	368	197.333	154.667	229.333	320	368	378.667	213.333	245.333	288	286.222	292.444	119.543	131.493	72.613	0.879915	0.791611	0.702121
Pantothenate and CoA biosynthesis	609	385	546	420	679	742	315	336	301	273	357	455	581	658	588	637	637	665	563.5	339.5	627.667	141.445	63.5035	35.3252	0.00434279	0.270528	0.000161102
Pentose and glucuronate interconversions	1485	935	275	1650	1595	1485	1045	1375	1210	1265	1430	1430	1430	1320	1210	1430	1650	1265	1237.5	1292.5	1384.17	536.356	150.624	157.176	0.550628	0.417622	0.326507
Pentose phosphate pathway	363	1089	330	517	385	825	957	1023	1034	968	946	858	715	539	495	495	583	539	584.833	964.333	561	306.773	63.254	82.3165	0.028627	0.801659	4.06701e-05
Phenylalanine metabolism	1166.4	1224	1339.2	2044.8	1800	1872	1929.6	2030.4	1641.6	1756.8	1728	1670.4	1598.4	1569.6	1454.4	1411.2	1526.4	1656	1574.4	1792.8	1536	375.58	153.952	91.3767	0.196894	0.984941	0.00543107
Phenylalanine, tyrosine and tryptophan biosynthesis	464	261	87	1102	899	1015	783	899	986	928	957	899	667	667	667	580	696	725	638	908.667	667	424.63	70.2415	48.5263	0.165097	0.427465	4.36932e-05
Phenylpropanoid biosynthesis	577.5	275	467.5	2035	1237.5	2035	1595	1842.5	2007.5	1897.5	1925	1925	1677.5	1677.5	1677.5	1595	1705	1705	1104.58	1865.42	1672.92	790.053	142.806	40.4789	0.0691132	0.102894	0.0212996
Phosphatidylinositol signaling system	594	648	675	729	756	297	216	405	405	162	378	459	378	216	189	243	243	243	616.5	337.5	252	166.804	119.229	65.3972	0.0191553	0.000680867	0.238669
Photosynthesis	99	66	429	22	44	11	363	110	33	341	11	22	22	187	341	352	22	22	111.833	146.667	157.667	158.555	162.958	159.658	0.791261	0.664878	0.877788
Porphyrin and chlorophyll metabolism	4092	3658	2480	2046	1922	1488	3100	2852	3162	2914	3162	2790	2790	2418	2852	2604	2666	2666	2614.33	2996.67	2666	1035.54	164.816	151.868	0.268901	0.630415	0.00497029
Propanoate metabolism	1044	405	522	891	1008	747	459	693	531	486	378	495	702	855	477	747	774	585	769.5	507	690	261.388	104.596	137.163	0.0663278	0.702777	0.0274501
Purine metabolism	3220	3312	2852	3036	276	460	1380	184	184	276	828	368	1564	368	1380	460	552	1748	2192.67	536.667	1012	1423.38	477.751	618.525	0.0440246	0.310591	0.120145
Pyrimidine metabolism	2244	1716	1320	1650	957	990	693	462	363	264	528	462	1716	1287	1419	1155	1287	1617	1479.5	462	1413.5	491.43	146.097	215.302	0.000121778	0.954256	0.000107056
Pyruvate metabolism	960	202.667	437.333	693.333	1045.33	554.667	405.333	682.667	565.333	736	437.333	437.333	480	896	437.333	970.667	906.667	426.667	648.889	544	686.222	318.961	140.379	262.813	0.79171	0.692415	0.343021
Selenocompound metabolism	648	378	351	405	945	540	648	702	756	594	621	783	729	837	675	648	675	783	544.5	684	724.5	226.167	75.7285	73.2823	0.127832	0.0775434	0.357873
Sphingolipid metabolism	925	550	650	450	300	325	1000	1000	1000	1000	1000	1000	1000	1000	1000	1000	1000	1000	533.333	1000	1000	233.274	0	0	0.00988433	0.00988433	1
Starch and sucrose metabolism	540.6	1652.4	642.6	663	999.6	1275	1458.6	1591.2	1581	1468.8	1519.8	1305.6	846.6	642.6	387.6	387.6	469.2	438.6	962.2	1487.5	528.7	434.748	104.701	181.94	0.0344121	0.0315026	0.000267709
Sulfur metabolism	351	225	324	198	450	477	369	441	450	432	531	612	441	522	414	504	531	558	337.5	472.5	495	113.664	85.7129	55.771	0.05345	0.0311894	0.546021
Sulfur relay system	130	85	115	95	365	300	125	175	190	150	210	285	180	245	155	200	220	255	181.667	189.167	209.167	119.652	55.6252	38.3949	0.551353	0.307655	0.412206
Taurine and hypotaurine metabolism	440	315.333	308	322.667	652.667	498.667	337.333	359.333	396	344.667	454.667	506	322.667	381.333	315.333	337.333	381.333	432.667	422.889	399.667	361.778	136.854	67.6498	44.8873	0.851219	0.396223	0.284894
Thiamine metabolism	52	78	260	104	988	1040	26	234	260	208	494	728	234	468	156	416	494	572	420.333	325	390	465.804	247.615	161.116	0.991082	0.428575	0.390921
Tropane, piperidine and pyridine alkaloid biosynthesis	1224	1591.2	1169.6	1890.4	1101.6	1564	1060.8	1523.2	1659.2	1292	1482.4	1632	1700	1441.6	1400.8	1387.2	1604.8	1659.2	1423.47	1441.6	1532.27	307.813	227.734	138.604	0.859011	0.376798	0.40634
Tyrosine metabolism	1292	1254	2166	1710	2204	1368	2166	2090	1102	1444	1368	1026	1558	1634	1444	1482	1444	1672	1665.67	1532.67	1539	433.544	487.626	98.3606	0.570809	0.640217	0.749796
Valine, leucine and isoleucine biosynthesis	628.667	506	490.667	475.333	352.667	498.333	575	636.333	621	544.333	544.333	651.667	751.333	751.333	621	674.667	651.667	713	491.944	595.444	693.833	87.8717	47.1775	53.7214	0.0448675	0.00380769	0.00717145
Valine, leucine and isoleucine degradation	1025	676.5	881.5	1107	635.5	1004.5	943	1045.5	943	840.5	820	1066	1250.5	1271	963.5	1066	1025	1189	888.333	943	1127.5	194.336	101.263	127.034	0.487278	0.0448664	0.0193972
Vitamin B6 metabolism	560	528	848	560	832	736	416	480	672	720	672	768	224	480	448	640	592	656	677.333	621.333	506.667	145.825	140.369	162.119	0.512149	0.11759	0.250884
beta-Alanine metabolism	728.5	534.75	573.5	472.75	550.25	860.25	519.25	441.75	519.25	410.75	441.75	465	674.25	720.75	759.5	728.5	720.75	751.75	620	466.292	725.917	145.238	44.4979	30.0822	0.0310238	0.107199	1.70894e-05
